# Supplementary material for: In silico analyses of diversity and dissemination of antimicrobial resistance genes and mobile genetics elements, for plasmids of enteric pathogens
Source: Front Microbiol. 2023 Jan 26;13:1095128. doi: 10.3389/fmicb.2022.1095128 (PMC9908598; doi:10.3389/fmicb.2022.1095128)
Supplement: Supplementary file 2 [file Table_2.XLSX]

## Sheet: Sheet1
Plasmid Type	Plasmid Source/Identity	Accession Number
IncA/C	Klebsiella pneumoniae strain SCPM-O-B-8912 (11PKP/19a) plasmid	NZ_CP086666.1
IncA/C	Klebsiella pneumoniae strain 1027_incC plasmid p1027_NDM_IncC,	NZ_MZ606384.1
IncA/C	Klebsiella pneumoniae strain 0831_IncC plasmid p0831_NDM_IncC,	NZ_MZ606383.1
IncA/C	Providencia rettgeri strain P138 plasmid Pp138-NDM, complete	NZ_MZ670000.1
IncA/C	Raoultella planticola strain SCLZS62 plasmid p5_SCLZS62,	NZ_CP082173.1
IncA/C	Enterobacter cloacae complex sp. strain AR_0154 plasmid	NZ_CP029718.1
IncA/C	Klebsiella pneumoniae subsp. pneumoniae strain WRC02_S465MC	NZ_CP079808.1
IncA/C	Klebsiella pneumoniae subsp. pneumoniae strain WRC31_S468MPCH	NZ_CP079693.1
IncA/C	Klebsiella pneumoniae subsp. pneumoniae strain WRC27_S471MPC	NZ_CP079656.1
IncA/C	Klebsiella pneumoniae subsp. pneumoniae strain WRC18_CMC307MC	NZ_CP079631.1
IncA/C	Klebsiella pneumoniae subsp. pneumoniae strain WRC17_CMC307PC	NZ_CP079626.1
IncA/C	Klebsiella pneumoniae subsp. pneumoniae strain WRC24_S468MC	NZ_CP079646.1
IncA/C	Klebsiella pneumoniae subsp. pneumoniae strain WRC16_AI1547MC	NZ_CP079618.1
IncA/C	Klebsiella pneumoniae subsp. pneumoniae strain WRC11_S471PC	NZ_CP079173.1
IncA/C	Klebsiella pneumoniae subsp. pneumoniae strain WRC01_S465PC	NZ_CP079116.1
IncA/C	Klebsiella pneumoniae strain NMI2273_16 plasmid p2273C, complete	NZ_MW363918.1
IncA/C	Escherichia coli strain 3347558 plasmid p3347558_1, complete	NZ_CP071074.1
IncA/C	Citrobacter sedlakii strain 3347689II plasmid p3347089II_1,	NZ_CP071071.1
IncA/C	Klebsiella pneumoniae strain 3347689I plasmid p3347689I_1,	NZ_CP071087.1
IncA/C	Salmonella enterica subsp. enterica serovar Bareilly strain	NZ_CP063685.2
IncA/C	Citrobacter portucalensis strain STN0717-72 plasmid	NZ_AP022514.1
IncA/C	Citrobacter portucalensis strain STN0717-36 plasmid	NZ_AP022495.1
IncA/C	Citrobacter portucalensis strain STN0717-27 plasmid	NZ_AP022487.1
IncA/C	Citrobacter portucalensis strain STW0522-30 plasmid	NZ_AP022400.1
IncA/C	Citrobacter portucalensis strain STW0522-27 plasmid	NZ_AP022395.1
IncA/C	Citrobacter portucalensis strain STW0522-26 plasmid	NZ_AP022390.1
IncA/C	Klebsiella michiganensis strain BD-50-Km plasmid	NZ_CP061931.1
IncA/C	Klebsiella pneumoniae strain Kpn-14 plasmid pKpn14-3, complete	NZ_CP047703.1
IncA/C	Escherichia coli strain J53 plasmid pJ53_SAL-19-0623_NDM,	NZ_MN604268.1
IncA/C	Salmonella enterica subsp. enterica serovar London strain	NZ_MN604267.1
IncA/C	Klebsiella aerogenes strain 1564 plasmid p1564, complete sequence	NZ_MN603981.1
IncA/C	Proteus mirabilis strain PRT-ndm plasmid pPM154, complete	NZ_MN550958.1
IncA/C	Klebsiella quasipneumoniae strain QD1501 plasmid pQD1501-Ct1,	NZ_MN310375.1
IncA/C	Klebsiella pneumoniae strain 12085 plasmid p12085-Ct1, complete	NZ_MN310377.1
IncA/C	Klebsiella pneumoniae plasmid pRMH760, complete sequence	NC_023898.1
IncA/C	Escherichia coli plasmid Carbapenemase(NDM-1)_IncA/C2, complete	NZ_CP050162.1
IncA/C	Klebsiella pneumoniae plasmid Carbapenemase(NDM-1)_IncA/C2,	NZ_CP050164.1
IncA/C	Escherichia coli strain ARL09/232 plasmid pCO_Eco4457-2,	NZ_CP049969.1
IncA/C	Escherichia coli strain MS6207 plasmid pMS6207A-NDM, whole	NZ_JABWHY010000031.1
IncA/C	Escherichia coli strain MS6201 plasmid pMS6201A-NDM, whole	NZ_JABWHW010000018.1
IncA/C	Escherichia coli strain MS6203 plasmid pMS6203A-NDM, whole	NZ_JABWHX010000017.1
IncA/C	Citrobacter portucalensis strain IOMTU157 plasmid pIOMTU157,	NZ_AP023051.1
IncA/C	Klebsiella pneumoniae strain MH15-258M plasmid pMH15-258M_1,	NZ_AP018579.1
IncA/C	Klebsiella pneumoniae strain MH16-398D plasmid pMH16-398D_1,	NZ_AP018578.1
IncA/C	Klebsiella pneumoniae strain MH15-289M plasmid pMH15-289M_1,	NZ_AP018577.1
IncA/C	Serratia marcescens strain M17468 plasmid pSMA17468, complete	NZ_MK123268.1
IncA/C	Escherichia coli strain M17386 plasmid pECO17386, complete	NZ_MK123267.1
IncA/C	Citrobacter freundii strain CRE3 plasmid pCRE7-NDM, complete	NZ_MK101346.1
IncA/C	Citrobacter amalonaticus strain M21015 plasmid pNDM-M21015,	NZ_MK041212.1
IncA/C	Enterobacter cloacae strain ECL17464 plasmid pECL17464, complete	NZ_MH995508.1
IncA/C	Klebsiella quasipneumoniae subsp. quasipneumoniae strain	NZ_MH995507.1
IncA/C	Citrobacter freundii strain CFR17394 plasmid pCFR17394, complete	NZ_MH995506.1
IncA/C	Vibrio alginolyticus strain Vb1394 plasmid pC1394, complete	NZ_MH457126.1
IncA/C	Providencia rettgeri strain QD51 plasmid pNDM-QD51, complete	NZ_MH263652.1
IncA/C	Vibrio parahaemolyticus strain Vb0499 plasmid pVb0499, complete	NZ_MF627445.1
IncA/C	Vibrio parahaemolyticus strain Vb0267 plasmid pVb0267, complete	NZ_MF627444.1
IncA/C	Enterobacter cloacae strain B557 plasmid pB557-NDM, complete	NZ_KX786648.1
IncA/C	Klebsiella pneumoniae strain RJ119 plasmid pRJ119-NDM1, complete	NZ_KX636095.1
IncA/C	Klebsiella pneumoniae strain B2 plasmid pB2-1, complete sequence	NZ_KX458222.1
IncA/C	Pseudomonas aeruginosa strain IP40a plasmid pIP40a, complete	NZ_KX709966.1
IncA/C	Escherichia coli strain K-12 plasmid R16a, complete sequence	NZ_KX156773.1
IncA/C	Escherichia coli strain K-12 plasmid IP40a, complete sequence	NZ_KX156772.1
IncA/C	Citrobacter freundii strain AMA332 plasmid pT1, complete sequence	NZ_KX147633.1
IncA/C	Salmonella enterica subsp. enterica serovar 1,4,[5],12:i:-	NZ_CP044962.1
IncA/C	Escherichia coli strain 190 plasmid unnamed1, complete sequence	NZ_CP020524.1
IncA/C	Escherichia coli strain K71-77 plasmid pK71-77-1-NDM, complete	NZ_CP040884.1
IncA/C	Klebsiella pneumoniae strain BA34918 plasmid pIncAC2, complete	NZ_CP036192.1
IncA/C	Klebsiella pneumoniae strain N4b plasmid pIncAC2-1502320,	NZ_CP031584.1
IncA/C	Enterobacter hormaechei strain 2013_1a plasmid pIncAC2-1301491	NZ_CP031570.1
IncA/C	Escherichia coli strain CRE10 plasmid pCRE10.2, complete sequence Escherichia	NZ_CP034402.1
IncA/C	Escherichia coli strain CRE1 plasmid pCRE1.2, complete sequence	NZ_CP034397.1
IncA/C	Escherichia coli strain EC17GD31 plasmid pGD31-NDM, complete	NZ_CP031297.1
IncA/C	Salmonella enterica subsp. enterica serovar Senftenberg strain	NZ_CP032192.1
IncA/C	Klebsiella pneumoniae strain AR_0076 plasmid unnamed1, complete	NZ_CP032168.1
IncA/C	Escherichia coli strain N3 plasmid pIncAC2-1502318, complete	NZ_CP031610.1
IncA/C	Enterobacter hormaechei strain A1 plasmid pIncAC2-1502264,	NZ_CP031576.1
IncA/C	Providencia rettgeri strain AR_0082 plasmid unnamed, complete	NZ_CP029737.1
IncA/C	Citrobacter sp. CRE-46 strain AR_0157 plasmid unnamed2, complete	NZ_CP029730.1
IncA/C	Escherichia coli strain AR434 plasmid unnamed1, complete sequence	NZ_CP029123.1
IncA/C	Escherichia coli strain AR435 plasmid unnamed5, complete sequence	NZ_CP029118.1
IncA/C	Salmonella enterica subsp. enterica serovar Montevideo str. CD	NZ_CP020913.1
IncA/C	Salmonella enterica strain CFSAN064034 plasmid pGMI17-002_1,	NZ_CP028170.1
IncA/C	Klebsiella pneumoniae strain FDAARGOS_446 plasmid unnamed1,	NZ_CP023948.1
IncA/C	Klebsiella pneumoniae strain DHQP1605752_NV plasmid p1605752AC	NZ_CP022126.1
IncA/C	Klebsiella pneumoniae strain AR_0148 plasmid tig00000169_pilon	NZ_CP021952.1
IncA/C	Escherichia coli strain AR_0055 plasmid unitig_2, complete	NZ_CP021936.1
IncA/C	Escherichia coli strain AR_0128 plasmid tig00000792, complete	NZ_CP021719.1
IncA/C	Klebsiella pneumoniae strain AR_0143 plasmid tig00000001_p1,	NZ_CP021709.1
IncA/C	Proteus mirabilis strain AR_0159 plasmid tig00000137, complete	NZ_CP021551.1
IncA/C	Escherichia coli strain AR_0119 plasmid unitig_2, complete	NZ_CP021536.1
IncA/C	Escherichia coli strain Z1002 plasmid p1002-NDM1, complete	NZ_CP021206.1
IncA/C	Escherichia coli strain AR_0069 plasmid unitig_2, complete	NZ_CP020056.1
IncA/C	Escherichia coli strain AR_0118 plasmid unitig_1, complete	NZ_CP020049.1
IncA/C	Klebsiella pneumoniae strain AR_0049 plasmid unitig_1, complete	NZ_CP018817.1
IncA/C	Providencia stuartii strain BE2467 plasmid pPS1, complete	NZ_CP017055.1
IncA/C	Escherichia coli strain MS6198 plasmid pMS6198A, complete	NZ_CP015835.1
IncA/C	Escherichia coli strain Ecol_732 plasmid pEC732_IMP14, complete	NZ_CP015139.1
IncA/C	Klebsiella pneumoniae strain CAV1193 plasmid pCAV1193-166,	NZ_CP013324.1
IncA/C	Klebsiella pneumoniae strain CAV1344 plasmid pKPC_CAV1344,	NZ_CP011622.1
IncA/C	Klebsiella pneumoniae strain ATCC BAA-2146 plasmid pNDM-US,	NZ_CP006661.1
IncBO	Escherichia coli strain SCPM-O-B-9428 plasmid pB-9428-1, whole	NZ_JAJIZO0100...
IncBO	Escherichia coli strain SCPM-O-B-9427 plasmid pB-9427-1,	NZ_CP086260.1
IncBO	Klebsiella pneumoniae strain KP77 plasmid unnamed2, complete	NZ_CP058363.1
IncBO	Klebsiella pneumoniae strain KP486 plasmid unnamed2, complete	NZ_CP058360.1
IncBO	Escherichia coli O89m:H10 strain MIN12 plasmid pMUB-MIN12-2,	NZ_CP069659.1
IncBO	Shigella sonnei strain 893916 plasmid unnamed, complete sequence	NZ_MW396864.1
IncBO	Escherichia coli strain FDAARGOS_1300 plasmid unnamed3, complete	NZ_CP069999.1
IncBO	Escherichia coli strain FDAARGOS_1282 plasmid unnamed3, complete	NZ_CP069867.1
IncBO	Escherichia coli strain FDAARGOS_1256 plasmid unnamed, complete	NZ_CP069452.1
IncBO	Escherichia coli strain BM21 plasmid pIP72, complete sequence	NZ_MN612051.1
IncBO	Escherichia coli plasmid pEC3I, complete sequence	NZ_KU932021.1
IncBO	Shigella dysenteriae 1 strain 92-9000 plasmid p92-9000, complete	NC_032099.1
IncBO	Escherichia coli strain SCU-172 plasmid pSCU-172-1, complete	NZ_CP054354.1
IncBO	Escherichia coli strain Ec20-Lar plasmid unnamed, complete	NZ_MK396099.1
IncBO	Escherichia coli strain 0126:B16 plasmid R16, complete sequence	NZ_MK758104.1
IncBO	Escherichia coli strain Ec-2Lar plasmid pB-Ec2, complete sequence Escherichia	NZ_MK455767.1
IncBO	Salmonella enterica subsp. enterica strain H-185 plasmid R805a	NZ_MK088173.1
IncBO	Escherichia coli strain 5.1-R1 plasmid pCERC6, complete sequence	NZ_MH287044.1
IncBO	Escherichia coli strain 838B plasmid p838B-R, complete sequence	NZ_MH618673.1
IncBO	Escherichia coli strain 15061806 plasmid p61806-CTXM, complete	NZ_MF344576.1
IncBO	Shigella dysenteriae 1 strain 69-3818 plasmid p69-3818, complete	NZ_KT754167.1
IncBO	Escherichia coli strain SCU-123 plasmid pSCU-123-2, complete	NZ_CP051713.1
IncBO	Escherichia coli strain ECOR 24 plasmid RCS90_pI, complete	NZ_LT985300.1
IncBO	Escherichia coli strain EC2 plasmid pEC2_4, complete sequence	NZ_CP041959.1
IncBO	Escherichia coli strain URMC_16 plasmid URMC_16_p_94200, whole	NZ_CM017029.1
IncBO	Escherichia coli strain URMC_94 plasmid URMC_94_p_89424, whole	NZ_CM017132.1
IncBO	Escherichia coli strain AR_0067 plasmid unnamed3, complete	NZ_CP032260.1
IncBO	Escherichia coli plasmid p3521, complete sequence	NC_014843.1
IncBO	Escherichia coli plasmid pO26-Vir, complete sequence	NC_012487.1
IncBO	Escherichia coli strain TW10590 plasmid pTW10590_133, complete	NZ_CP035852.1
IncBO	Escherichia coli strain B7A plasmid pB7A_99, complete sequence	NZ_CP035813.1
IncBO	Escherichia coli strain WP4-S18-ESBL-07 plasmid	NZ_AP022090.1
IncBO	Escherichia coli strain B2C plasmid pB2C_83, complete sequence	NZ_CP035877.1
IncBO	Escherichia coli strain UPEC132 plasmid unnamed2, complete	NZ_CP040455.1
IncBO	Escherichia coli plasmid pHUSEC41-1, complete sequence	NC_018995.1
IncBO	Escherichia coli strain E2528-C1 plasmid pE2528C1_96, complete	NZ_CP035871.1
IncBO	Escherichia coli strain ESBL3310 plasmid pESBL3310-IncB/O/K/Z,	NZ_MW390545.1
IncBO	Escherichia coli strain MS1170 plasmid pMS1170_1, complete	NZ_CP056076.1
IncBO	Escherichia coli isolate MINF_7C-sc-2280452 plasmid 5, complete	NZ_LR890274.1
IncBO	Escherichia coli strain 3-S1R plasmid pCERC10, complete sequence	NZ_MF156268.1
IncBO	Escherichia coli strain DV45 plasmid pDV45, complete sequence	NZ_KR905384.1
IncBO	Escherichia coli strain 5312.29 plasmid p5312.29, complete	NZ_KR905385.1
IncBO	Escherichia coli isolate 4809.66 plasmid p4809.66, complete	NZ_KR905389.1
IncBO	Escherichia coli strain ATCC 43886 plasmid unnamed1, complete	NZ_CP024254.1
IncBO	Escherichia coli strain 2016C-3936C1 plasmid unnamed1, complete	NZ_CP018771.2
IncBO	Escherichia coli strain O177:H21 plasmid unnamed2, complete	NZ_CP016548.1
IncBO	Escherichia coli PMV-1 plasmid pHUSEC411like, complete sequence	NC_022371.1
IncBO	Escherichia coli 53C plasmid unnamed 3, whole genome shotgun	NZ_JXMX01000007.1
IncBO	Escherichia coli strain UPEC-245U/190328 plasmid pEcoUTI1d,	NZ_CP049846.1
IncBO	Escherichia coli strain Survcare045 plasmid unnamed6, complete	NZ_CP076314.1
IncBO	Escherichia coli strain UPEC-46 plasmid p46-2, whole genome	NZ_JAHBCK010000004.1
IncBO	Escherichia coli strain JE86-ST05 plasmid JE86-ST05_p2, complete	NZ_AP022817.1
IncBO	Escherichia coli strain JE86-ST02 plasmid JE86-ST02_p2, complete	NZ_AP022813.1
IncBO	Escherichia coli strain SCU-175 plasmid pSCU-175-1, complete	NZ_CP054380.1
IncBO	Escherichia coli strain SCU-125 plasmid pSCU-125-2, complete	NZ_CP051702.1
IncBO	Escherichia coli strain URMC_22 plasmid URMC_22_p_91832, whole	NZ_CM017097.1
IncBO	Escherichia coli strain Ecol_AZ161 plasmid pECAZ161_1, complete	NZ_CP019011.1
IncBO	Escherichia coli strain Ecol_732 plasmid pEC732_3, complete	NZ_CP015141.1
IncBO	Escherichia coli strain PK8275 plasmid pPK8275-82kb, complete	NZ_CP080167.1
IncBO	Escherichia coli strain PK8275 plasmid pPK8275-145kb, complete	NZ_CP080166.1
IncBO	Escherichia coli strain PK8261 plasmid pPK8261-145kb, complete	NZ_CP080158.1
IncBO	Escherichia coli strain EF5-18-41 plasmid pEF5-18-41_2, complete	NZ_CP063494.1
IncBO	Escherichia coli isolate ECCNB12-2 plasmid pTB-nb2, complete	NZ_CP033633.1
IncBO	Escherichia coli strain JML285 plasmid JML285_P3, complete	NZ_AP024117.1
IncBO	Salmonella enterica subsp. enterica serovar Typhimurium strain	NZ_MN334220.1
IncBO	Salmonella enterica subsp. enterica serovar Typhimurium strain	NZ_MN334219.1
IncBO	Escherichia coli strain 67-1 plasmid p67_75, complete sequence	NZ_CP035830.1
IncBO	Escherichia coli TW11681 plasmid pTW11681_74, complete sequence	NZ_CP035859.1
IncBO	Escherichia coli strain TW10590 plasmid pTW10590_71, complete	NZ_CP035854.1
IncBO	Escherichia coli strain WS1933D plasmid pWS1933D_74, complete	NZ_CP035840.1
IncBO	Escherichia coli strain 1a2 plasmid pERB1a2, complete sequence	NZ_MT754289.1
IncBO	Escherichia coli isolate H58 plasmid pZPK-H58, complete sequence	NZ_LR999866.1
IncBO	Escherichia coli isolate H21 plasmid pZPK-H21, complete sequence	NZ_LR999864.1
IncBO	Escherichia coli strain FHI_NMBU_04 plasmid pFHI_NMBU_04_2,	NZ_WXYX01000005.1
IncBO	Escherichia coli strain WP8-S18-ESBL-07 plasmid	NZ_AP022263.1
IncBO	Escherichia coli strain SFE059 plasmid pSFE059, complete sequence	NZ_MN335639.1
IncBO	Escherichia coli strain SFE199 plasmid pSFE199, complete sequence Escherichia	NZ_MN335638.1
IncBO	Escherichia coli strain 550 plasmid p550_IncB_O_K_Z, complete	NZ_CP058225.1
IncBO	Escherichia coli strain ET20160881 plasmid pET20160881, complete	NZ_MF078004.1
IncBO	Escherichia coli strain 1292 transconjugant plasmid pNVI1292,	NZ_KU312044.1
IncBO	Escherichia coli strain DV10 plasmid pDV10, complete sequence	NZ_KR905390.1
IncBO	Escherichia coli strain MSA1088 plasmid pTMSA1088, complete	NZ_KR905386.1
IncBO	Escherichia coli strain MSA992 plasmid pTMSA992, complete	NZ_KR905387.1
IncBO	Escherichia coli O104:H21 strain 94-3024 plasmid pO104_H21,	NZ_KM085450.1
IncBO	Escherichia coli strain ECOR 3 plasmid RCS85_pII, complete	NZ_LT985320.1
IncBO	Escherichia coli strain 631 plasmid pEc631_1, complete sequence	NZ_CP040264.1
IncBO	Escherichia coli O111:H- strain 110512 plasmid pO111-110512_1,	NZ_AP019762.1
IncBO	Escherichia coli strain E2863 plasmid pE2863-1, complete sequence	NZ_AP018803.1
IncBO	Escherichia coli strain E2855 plasmid pE2855-1, complete sequence	NZ_AP018797.1
IncBO	Escherichia coli strain 97-3250 plasmid unnamed1, complete…	NZ_CP027600.1
IncBO	Escherichia coli O104:H21 str. CFSAN002236 strain ATCC BAA-178	NZ_CP023542.1
IncBO	Escherichia coli strain 20Ec-P-124 plasmid pMRY16-002_3,	NZ_AP017613.1
IncBO	Escherichia coli strain 453 plasmid unnamed, whole genome	NZ_CM007609.1
IncBO	Escherichia coli strain 2009C-3133 plasmid unnamed1, complete	NZ_CP013024.1
IncBO	Escherichia coli strain 94-3024 plasmid pO104_H21, complete	NZ_CP009107.1
IncBO	Escherichia coli plasmid pH2332-107, complete sequence	NC_025138.1
IncBO	Escherichia coli plasmid pO26-CRL-125, complete sequence	NC_022996.1
IncBO	Escherichia coli plasmid pO111-CRL-115, complete sequence	NC_022992.1
IncBO	Escherichia coli strain ESBL3156 plasmid pESBL3156-IncB/O/K/Z,	NZ_MW390523.1
IncBO	Escherichia coli strain CP55_Sichuan plasmid pCP55-141k,	NZ_CP053733.1
IncFIA	Escherichia coli strain elppa3 plasmid unnamed1, complete	NZ_CP083518.1
IncFIA	Escherichia coli strain P30_L1_05.20 plasmid pNDM_P30_L1_05.20	NZ_CP085061.1
IncFIA	Escherichia coli strain CY706 plasmid pCY706, complete sequence	NZ_CP068282.1
IncFIA	Escherichia coli strain CY598 plasmid pCY598, complete sequence	NZ_CP068284.1
IncFIA	Escherichia coli strain CY708 plasmid pCY708, complete sequence	NZ_CP068280.1
IncFIA	Escherichia coli strain 2547 plasmid pEC2547-3, complete sequence	NZ_CP072982.1
IncFIA	Escherichia coli strain SB0283h1 plasmid pSB0258h1, whole geno	NZ_JAGEVC010000002.1
IncFIA	Escherichia coli strain EH01-18-04-A plasmid pEH01-18-04-A_1,	NZ_CP063516.1
IncFIA	Escherichia coli strain FDAARGOS_1259 plasmid unnamed1, complete	NZ_CP069560.1
IncFIA	Escherichia coli strain XL10-pF-pV-hybrid-1 plasmid	NZ_CP068571.1
IncFIA	Escherichia coli isolate MSB1_3B-sc-2280406 plasmid 2, complete	NZ_LR890300.1
IncFIA	Escherichia coli isolate MSB1_4E-sc-2280348 plasmid 2, complete	NZ_LR890694.1
IncFIA	Klebsiella pneumoniae isolate INF247-sc-2280148 plasmid 2,	NZ_LR890563.1
IncFIA	Escherichia coli isolate MSB1_7A-sc-2280394 plasmid 2, complete	NZ_LR890467.1
IncFIA	Escherichia coli strain THO-006 plasmid pTHO-006-2, complete	NZ_AP022535.1
IncFIA	Escherichia coli O25b:H4-ST131 plasmid pHK02-1, complete sequence	NZ_CP063775.1
IncFIA	Salmonella enterica subsp. enterica serovar Saintpaul strain	NZ_CP062981.1
IncFIA	Escherichia coli O25b:H4-ST131 strain 2017_APHA plasmid	NZ_CP051616.1
IncFIA	Escherichia coli strain WP4-W18-ESBL-08 plasmid	NZ_AP022065.1
IncFIA	Escherichia coli strain WP4-S17-ESBL-03 plasmid	NZ_AP022045.1
IncFIA	Escherichia coli strain WP3-S18-ESBL-08 plasmid	NZ_AP022033.1
IncFIA	Escherichia coli strain WP3-W18-ESBL-07 plasmid	NZ_AP021999.1
IncFIA	Escherichia coli strain E02162 plasmid pE02162_KPC, complete	NZ_MK370991.1
IncFIA	Escherichia coli strain E0272 plasmid pE0272_2, complete sequence	NZ_MK370989.1
IncFIA	Escherichia coli strain E0171 plasmid pE0171_KPC, complete	NZ_MK370988.1
IncFIA	Escherichia coli strain HP243 plasmid pHP243, complete sequence	NZ_LC520289.1
IncFIA	Escherichia coli strain HP223 plasmid pHP223, complete sequence	NZ_LC520288.1
IncFIA	Escherichia coli strain HP129 plasmid pHP129, complete sequence	NZ_LC520287.1
IncFIA	Escherichia coli strain HP050 plasmid pHP050, complete sequence	NZ_LC520286.1
IncFIA	Escherichia coli strain HP030 plasmid pHP030, complete sequence	NZ_LC520285.1
IncFIA	Escherichia coli strain HP003 plasmid pHP003, complete sequence	NZ_LC520284.1
IncFIA	Escherichia coli strain I0128 plasmid pI0128, complete sequence	NZ_LC520283.1
IncFIA	Escherichia coli strain I0082 plasmid pI0082, complete sequence	NZ_LC520282.1
IncFIA	Escherichia coli strain H0106 plasmid pH0106, complete sequence	NZ_LC520280.1
IncFIA	Escherichia coli strain H0005 plasmid pH0005, complete sequence	NZ_LC520278.1
IncFIA	Escherichia coli strain G0138 plasmid pG0138, complete sequence	NZ_LC520277.1
IncFIA	Escherichia coli strain F0090 plasmid pF0090, complete sequence	NZ_LC520276.1
IncFIA	Escherichia coli strain C0079 plasmid pC0079, complete sequence	NZ_LC520274.1
IncFIA	Escherichia coli strain A0150 plasmid pA0150, complete sequence	NZ_LC520273.1
IncFIA	Escherichia coli strain A0140 plasmid pA0140, complete sequence	NZ_LC520271.1
IncFIA	Escherichia coli strain A0086 plasmid pA0086, complete sequence	NZ_LC520270.1
IncFIA	Escherichia coli strain A0084 plasmid pA0084, complete sequence	NZ_LC520269.1
IncFIA	Escherichia coli strain C0044 plasmid pC0044, complete sequence	NZ_LC520268.1
IncFIA	Escherichia coli strain C0031 plasmid pC0031, complete sequence	NZ_LC520267.1
IncFIA	Escherichia coli strain MG1655 K12 plasmid F-Tn10, complete	NZ_MK492260.1
IncFIA	Escherichia coli O25b:H4-ST131 strain MRY09-597 plasmid	NZ_AP018458.1
IncFIA	Escherichia coli O25b:H4-ST131 strain MRY09-592 plasmid	NZ_AP018457.1
IncFIA	Escherichia coli O25b:H4-ST131 strain MRY09-581 plasmid	NZ_AP018456.1
IncFIA	Escherichia coli strain EcPF18 plasmid p1, complete sequence	NZ_CP054220.1
IncFIA	Escherichia coli strain MO plasmid pMO, complete sequence	NZ_MG886288.1
IncFIA	Escherichia coli strain J53 plasmid pOX38-Gen, complete sequence	NZ_MF370216.1
IncFIA	Klebsiella pneumoniae strain CRKP-59-KPC plasmid pCRKP-59-KPC,	NZ_KX928752.1
IncFIA	Escherichia coli strain T7Express_LysY plasmid pMiniF_lysY,	NZ_CP053598.1
IncFIA	Escherichia coli strain NEBExpress_Iq plasmid pMiniF_lacIq,	NZ_CP053593.1
IncFIA	Escherichia coli strain NEB5-alpha_F'Iq plasmid F'Iq, complete	NZ_CP053608.1
IncFIA	Escherichia coli strain NEB_Turbo plasmid F', complete sequence	NZ_CP053606.1
IncFIA	Escherichia coli strain NBRC 3301 plasmid putative_pEcol1,	NZ_CP048440.1
IncFIA	Escherichia coli strain URMC_20 plasmid URMC_20_p_33166, whole	NZ_CM017098.1
IncFIA	Escherichia coli strain URMC_22 plasmid URMC_22_p_160576, whol	NZ_CM017095.1
IncFIA	Escherichia coli strain URMC_36 plasmid URMC_36_p_103764, whol	NZ_CM017061.1
IncFIA	Escherichia coli strain URMC_61 plasmid URMC_61_p_125869, whol	NZ_CM017248.1
IncFIA	Escherichia coli strain URMC_14 plasmid URMC_14_p_50989, whole	NZ_CM017103.1
IncFIA	Escherichia coli strain URMC_23 plasmid URMC_23_p_116130, whol	NZ_CM017099.1
IncFIA	Escherichia coli strain URMC_25 plasmid URMC_25_p_115221, whol	NZ_CM017199.1
IncFIA	Escherichia coli strain URMC_32 plasmid URMC_32_p_115686, whol	NZ_CM017076.1
IncFIA	Escherichia coli strain URMC_33 plasmid URMC_33_p_101085, whol	NZ_CM017081.1
IncFIA	Escherichia coli strain URMC_37 plasmid URMC_37_p_34970, whole	NZ_CM017218.1
IncFIA	Escherichia coli strain URMC_59 plasmid URMC_59_p_82348, whole	NZ_CM017242.1
IncFIA	Escherichia coli strain URMC_56 plasmid URMC_56_p_96758, whole	NZ_CM017240.1
IncFIA	Escherichia coli strain URMC_6 plasmid URMC_6_p_110924, whole	NZ_CM017249.1
IncFIA	Escherichia coli strain URMC_67 plasmid URMC_67_p_80674, whole	NZ_CM017263.1
IncFIA	Escherichia coli strain URMC_69 plasmid URMC_69_p_80684, whole	NZ_CM017265.1
IncFIA	Escherichia coli strain URMC_77 plasmid URMC_77_p_76327, whole	NZ_CM017147.1
IncFIA	Escherichia coli strain URMC_78 plasmid URMC_78_p_76327, whole	NZ_CM017148.1
IncFIA	Escherichia coli strain URMC_80 plasmid URMC_80_p_76327, whole	NZ_CM017181.1
IncFIA	Escherichia coli strain URMC_82 plasmid URMC_82_p_76327, whole	NZ_CM017180.1
IncFIA	Escherichia coli strain URMC_91 plasmid URMC_91_p_59536, whole	NZ_CM017245.1
IncFIA	Escherichia coli strain URMC_96 plasmid URMC_96_p_153061, whol	NZ_CM017127.1
IncFIA	Escherichia coli strain 3385 plasmid unnamed2, complete sequence	NZ_CP029422.1
IncFIA	Escherichia coli isolate Escherichia coli str. TO60 plasmid 2,	NZ_LS992169.1
IncFIA	Escherichia coli strain U12A plasmid pU12A_A, complete sequence	NZ_CP035468.1
IncFIA	Escherichia coli strain U14A plasmid pU14A_A, complete sequence	NZ_CP035517.1
IncFIA	Escherichia coli strain U13A plasmid pU13A_A, complete sequence	NZ_CP035478.1
IncFIA	Escherichia coli strain 4/4 plasmid p4_4.1, complete sequence	NZ_CP023827.1
IncFIA	Escherichia coli strain AR_0086 plasmid unnamed1, complete	NZ_CP032202.1
IncFIA	Escherichia coli strain E41-1 plasmid p1, complete sequence	NZ_CP028484.1
IncFIA	Escherichia coli strain AR_0081 plasmid unnamed2, complete	NZ_CP027537.1
IncFIA	Escherichia coli strain H105 plasmid pH105, complete sequence	NZ_CP021871.1
IncFIA	Escherichia coli strain AR_0058 plasmid tig00007555j7554,	NZ_CP021690.1
IncFIA	Escherichia coli strain 81009 plasmid pEC-81009, complete	NZ_CP021180.1
IncFIA	Escherichia coli strain ATCC 10798 plasmid pATCC10798_F, whole	NZ_CM007847.1
IncFIA	Escherichia coli strain AR_0104 plasmid unitig_5, complete	NZ_CP020117.1
IncFIA	Escherichia coli strain Ecol_AZ161 plasmid pECAZ161_3, complete	NZ_CP019009.1
IncFIA	Escherichia coli strain Ecol_AZ153 plasmid pECAZ153_2, complete	NZ_CP018998.1
IncFIA	Escherichia coli strain Ecol_867 plasmid pEC867_1, complete	NZ_CP018982.1
IncFIA	Escherichia coli strain Ecol_542 plasmid pEC542_1, complete	NZ_CP018969.1
IncFIA	Escherichia coli strain Ecol_276 plasmid pEC276_1, complete	NZ_CP018952.1
IncFIA	Escherichia coli strain LS5218 plasmid pfertility_factor, whol	NZ_CM007715.1
IncFIA	Escherichia coli strain 2011C-3911 plasmid unnamed1, complete	NZ_CP015239.1
IncFIA	Escherichia coli strain Ecol_743 plasmid pEC743_1, complete	NZ_CP015070.1
IncFIB	Escherichia coli strain U90 plasmid pU90-4, complete sequence	NZ_CP068039.1
IncFIB	Escherichia coli strain SvETEC plasmid pSvP1_F, complete sequence	NZ_MN510446.1
IncFIB	Escherichia coli strain 14OD0056 plasmid p14ODTX, complete	NZ_MG904993.1
IncFIB	Escherichia coli strain STEC388 plasmid pSTEC388_2, complete	NZ_CP041427.1
IncFIB	Escherichia coli strain cq9 plasmid unnamed2, complete sequence	NZ_CP031548.1
IncFIB	Escherichia coli strain CFSAN018748 plasmid pGMI14-004_1,	NZ_CP028195.1
IncFIB	Escherichia coli strain 14EC029 plasmid p14EC029d, complete	NZ_CP024145.1
IncFIB	Escherichia coli strain C7 plasmid A, complete sequence	NZ_CP010241.1
IncFIB	Escherichia coli strain C3 plasmid A, complete sequence	NZ_CP010120.1
IncFIB	Escherichia coli strain elppa5 plasmid unnamed1, complete	NZ_CP083504.1
IncFIB	Escherichia coli strain FDAARGOS_1279 plasmid unnamed2, complete	NZ_CP069959.1
IncFIB	Escherichia coli strain WP4-S17-ESBL-08 plasmid	NZ_AP022050.1
IncFIB	Escherichia coli strain 6/14/6b plasmid pIncF-MU4, complete	NZ_MF174860.1
IncFIB	Escherichia coli strain MSHS 133 plasmid pCys-11, complete	NZ_CP041303.1
IncFIB	Escherichia coli O91:H21 strain FWSEC0008 plasmid unnamed17,	NZ_CP031907.1
IncFIB	Escherichia coli strain AR_0006 plasmid tig00000164, complete	NZ_CP024852.1
IncFIB	Escherichia coli O91 str. RM7190 plasmid pRM7190-2, complete	NZ_CP015246.1
IncFIB	Escherichia coli plasmid pH2291-144, complete sequence	NC_025139.1
IncFIB	Escherichia coli plasmid pETN48, complete sequence	NC_014615.1
IncFIB	Escherichia coli strain FDAARGOS_1370 plasmid unnamed1, complete	NZ_CP070097.1
IncFIB	Escherichia coli strain WP4-W18-ESBL-09 plasmid	NZ_AP022070.1
IncFIB	Escherichia coli O25b:H4-ST131 plasmid pU1, complete sequence	NZ_MK295825.1
IncFIB	Escherichia coli strain C7 plasmid pC7, complete sequence	NZ_CP059280.1
IncFIB	Escherichia coli strain C9 plasmid pC9, complete sequence	NZ_CP059282.1
IncFIB	Escherichia coli strain STEC309 plasmid pSTEC309, complete	NZ_CP041436.1
IncFIB	Escherichia albertii strain 07-3866 plasmid unnamed, complete	NZ_CP030782.1
IncFIB	Escherichia coli strain EC11 plasmid unnamed1, complete sequence	NZ_CP027256.1
IncFIB	Escherichia coli O25b:H4 plasmid unnamed, complete sequence	NZ_CP015086.1
IncFIB	Escherichia coli strain 90-9269 plasmid unnamed1, complete	NZ_CP024662.1
IncFIB	Escherichia coli strain 1428 plasmid p111, complete sequence	NZ_CP023367.1
IncFIB	Escherichia albertii strain Sample 165 plasmid pESA136_2,	NZ_CP070298.1
IncFIB	Escherichia coli strain FDAARGOS_1058 plasmid unnamed3, complete	NZ_CP065971.1
IncFIB	Escherichia coli strain NDM4 plasmid unnamed1, complete sequence	NZ_CP083878.1
IncFIB	Escherichia coli strain NDM5 plasmid unnamed4, complete sequence	NZ_CP083876.1
IncFIB	Escherichia coli strain NDM5 plasmid unnamed3, complete sequence	NZ_CP083875.1
IncFIB	Escherichia coli strain NDM5 plasmid unnamed2, complete sequence	NZ_CP083874.1
IncFIB	Escherichia coli strain NDM3 plasmid unnamed1, complete sequence	NZ_CP083881.1
IncFIB	Escherichia coli strain NDM6 plasmid unnamed1, complete sequence	NZ_CP083867.1
IncFIB	Escherichia coli strain INTEC_OZDC8 plasmid unnamed1	NZ_JAGJVC010000050.1
IncFIB	Escherichia coli strain MG1655 K12 plasmid F-Tn10, complete	NZ_MK492260.1
IncFIB	Escherichia coli strain 5P plasmid pVSI_NDM_5, complete sequence	NZ_MN197360.1
IncFIB	Escherichia coli strain NEB5-alpha_F'Iq plasmid F'Iq, complete	NZ_CP053608.1
IncFIB	Escherichia coli strain NEB_Turbo plasmid F', complete sequence	NZ_CP053606.1
IncFIB	Escherichia coli strain STEC711 plasmid pSTEC711_5, complete	NZ_CP041421.1
IncFIB	Escherichia coli strain SMN013SH2 plasmid pO177A2, complete	NZ_CP023674.1
IncFIB	Escherichia coli strain SMN152SH1 plasmid pO177A1, complete	NZ_CP024617.1
IncFIB	Escherichia coli strain SMN197SH3 plasmid pO177A3, complete	NZ_CP024055.1
IncFIB	Escherichia coli strain AR_0119 plasmid unitig_2, complete	NZ_CP021536.1
IncFIB	Escherichia coli strain Z1002 plasmid p1002-4, complete sequence	NZ_CP021204.1
IncFIB	Escherichia coli K-12 strain K-12 C3026 plasmid F128-(C3026),	NZ_CP014273.1
IncFIB	Escherichia coli K-12 strain K-12 DHB4 plasmid F128-(DHB4),	NZ_CP014271.1
IncFIB	Escherichia coli ECC-1470 plasmid pECC-1470_100, complete	NZ_CP010345.1
IncFIB	Escherichia coli K-12 plasmid F, complete sequence	NC_002483.1
IncFIB	Escherichia coli strain 67-1 plasmid p67_83, complete sequence	NZ_CP035829.1
IncFIB	Escherichia coli TW11681 plasmid pTW11681_81, complete sequence	NZ_CP035858.1
IncFIB	Escherichia coli strain WS1933D plasmid pWS1933D_83, complete	NZ_CP035839.1
IncFIB	Escherichia coli strain WS4437A-1 plasmid pWS4437A1_52, complete	NZ_CP035824.1
IncFIB	Escherichia coli strain FDAARGOS_1258 plasmid unnamed, complete	NZ_CP069499.1
IncFIB	Escherichia coli strain UPEC132 plasmid unnamed1, complete	NZ_CP040454.1
IncFIB	Escherichia coli strain 504239 plasmid p504239_155, complete	NZ_CP025861.1
IncFIB	Escherichia coli strain 300709 plasmid p300709_60, complete	NZ_CP025905.1
IncFIB	Escherichia coli strain DS26-1 plasmid pDS26_129, complete	NZ_CP035880.1
IncFIB	Escherichia coli strain E166 plasmid p.E166-P2, complete sequence	NZ_CP032068.1
IncFIB	Escherichia coli strain 253 plasmid p253, complete sequence	NZ_MT648288.1
IncFIB	Escherichia coli strain CP131_Sichuan plasmid pCP131-IncFIB,	NZ_CP053722.1
IncFIB	Escherichia coli strain CFS3292 plasmid pCFS3292-2, complete	NZ_CP026937.1
IncFIB	Escherichia coli strain GE3 isolate human faeces plasmid pGE3,	NZ_CP012377.1
IncFIB	Escherichia coli strain L37 plasmid pL37-2, complete sequence	NZ_CP034590.1
IncFIB	Escherichia albertii strain 05-3106 plasmid unnamed1, complete	NZ_CP030779.2
IncFIB	Escherichia coli strain ECCHD184 plasmid pTB211, complete	NZ_CP033251.1
IncFIB	Escherichia coli strain S56 plasmid A, complete sequence	NZ_CP010243.1
IncFIB	Escherichia coli strain WS3294A plasmid pWS3294A_133, complete	NZ_CP035820.1
IncFIB	Escherichia coli strain E7476 plasmid pE7476_162, complete	NZ_CP035818.1
IncFIB	Escherichia coli strain B7A plasmid pB7A_52, complete sequence	NZ_CP035816.1
IncFIB	Escherichia coli strain C1 plasmid pColV-C1, complete sequence	NZ_LC484363.1
IncFIB	Escherichia coli strain 504211 plasmid p504211_50, complete	NZ_CP025867.1
IncFIB	Escherichia coli strain 503829 plasmid p503829_52, complete	NZ_CP025871.1
IncFIB	Escherichia coli strain 503440 plasmid p503440_52, complete	NZ_CP025882.1
IncFIB	Escherichia coli strain 503025 plasmid p503025_52, complete	NZ_CP025895.1
IncFIB	Escherichia coli O128:H27 strain 90-9281 plasmid unnamed,	NZ_CP024244.1
IncFIB	Escherichia coli strain Ecol_AZ159 plasmid pECAZ159_1, complete	NZ_CP019007.1
IncFIB	Escherichia coli strain M10 plasmid A, complete sequence	NZ_CP010201.1
IncFIB	Escherichia coli strain C8 plasmid A, complete sequence	NZ_CP010126.1
IncFIB	Escherichia coli SE11 plasmid pSE11-3, complete sequence	NC_011416.1
IncFIB	Escherichia coli strain C5S5_CKBHOS10 plasmid pIncFIB_AP001918	NZ_JAJPGO010000175.1
IncFIB	Escherichia coli strain 114 plasmid p1OXA77, complete sequence	NZ_CP087571.1
IncFIB	Escherichia coli strain elppa1 plasmid unnamed1, complete	NZ_CP083538.1
IncFIB	Escherichia coli strain elppa2 plasmid unnamed1, complete	NZ_CP083531.1
IncFIB	Escherichia coli strain elppa4 plasmid unnamed1, complete	NZ_CP083513.1
IncFIB	Escherichia coli strain elppa6 plasmid unnamed1, complete	NZ_CP083498.1
IncFIB	Escherichia coli strain elppa8 plasmid unnamed2, complete	NZ_CP083493.1
IncFIB	Escherichia coli strain elppa10 plasmid unnamed1, complete	NZ_CP083479.1
IncFIB	Escherichia coli strain 1517k plasmid p1517k_F64:A-:B27,	NZ_MW800638.1
IncFIB	Escherichia coli strain 1524k plasmid p1524kTc1_F16:A-:B1,	NZ_MW800635.1
IncFIB	Escherichia coli O78 strain 3 plasmid unnamed, complete sequence	NZ_CP084097.1
IncFIB	Escherichia coli strain NDM1 plasmid unnamed1, complete sequence	NZ_CP083889.1
IncFIB	Escherichia coli strain SCAID WND1-2021 (1/128) plasmid unname	NZ_CP082832.1
IncFIB	Escherichia coli strain CFSAN061771 plasmid pCFSAN061771_01,	NZ_CP042897.1
IncFIB	Escherichia coli strain CFSAN061769 plasmid pCFSAN061769_03,	NZ_CP042972.1
IncFIB	Escherichia coli strain PK5086 plasmid pPK5086-97kb, complete	NZ_CP080372.1
IncFIC	Escherichia coli strain JNU plasmid p1, complete sequence	NZ_CP083264.1
IncFIC	Escherichia coli strain tcmA_3 plasmid p0A3_5, complete sequence	NZ_CP059839.1
IncFIC	Escherichia coli strain MG1655 K12 plasmid F-Tn10, complete	NZ_MK492260.1
IncFIC	Escherichia fergusonii strain RHB32-C09 plasmid pRHB32-C09_2,	NZ_CP057239.1
IncFIC	Escherichia fergusonii strain RHB32-C16 plasmid pRHB32-C16_2,	NZ_CP057230.1
IncFIC	Escherichia coli strain MSHS 472 plasmid punnamed1, whole geno	NZ_JABFOO010000007.1
IncFIC	Escherichia coli strain NEB5-alpha_F'Iq plasmid F'Iq, complete	NZ_CP053608.1
IncFIC	Escherichia coli strain NEB_Turbo plasmid F', complete sequence	NZ_CP053606.1
IncFIC	Escherichia coli strain NBRC 3301 plasmid putative_pEcol1,	NZ_CP048440.1
IncFIC	Escherichia coli strain EC11 plasmid unnamed1, complete sequence	NZ_CP027256.1
IncFIC	Escherichia coli K-12 strain K-12 C3026 plasmid F128-(C3026),	NZ_CP014273.1
IncFIC	Escherichia coli K-12 strain K-12 DHB4 plasmid F128-(DHB4),	NZ_CP014271.1
IncFIC	Escherichia coli K-12 plasmid F, complete sequence	NC_002483.1
IncFIC	Escherichia coli strain CY706 plasmid pCY706, complete sequence	NZ_CP068282.1
IncFIC	Escherichia coli strain CY598 plasmid pCY598, complete sequence	NZ_CP068284.1
IncFIC	Escherichia coli strain CY708 plasmid pCY708, complete sequence	NZ_CP068280.1
IncFIC	Escherichia albertii strain Sample 168 plasmid pESA118_1,	NZ_CP070288.2
IncFIC	Escherichia coli strain 1EC213 plasmid pEC213_1-OXA-181,	NZ_CP061102.1
IncFIC	Escherichia coli strain RM9088 plasmid p2RM9088, complete	NZ_CP042297.1
IncFIC	Escherichia coli strain ATCC 10798 plasmid pATCC10798_F, whole	NZ_CM007847.1
IncFIC	Escherichia coli strain LS5218 plasmid pfertility_factor, whol	NZ_CM007715.1
IncFIC	Escherichia coli strain NCM3722 isolate K-12 plasmid F, complete	NZ_CP011496.1
IncFIC	Escherichia coli strain U90 plasmid pU90-4, complete sequence	NZ_CP068039.1
IncFIC	Escherichia coli strain 14OD0056 plasmid p14ODTX, complete	NZ_MG904993.1
IncFIC	Escherichia coli strain cq9 plasmid unnamed2, complete sequence	NZ_CP031548.1
IncFIC	Escherichia coli strain CFSAN018748 plasmid pGMI14-004_1,	NZ_CP028195.1
IncFIC	Escherichia coli strain 14EC029 plasmid p14EC029d, complete	NZ_CP024145.1
IncFIC	Escherichia coli strain SCU-115 plasmid pSCU-115-1, complete	NZ_CP054369.1
IncFIC	Escherichia coli isolate MSB1_9I-sc-2280417 plasmid 2, complete	NZ_LR890509.1
IncFIC	Escherichia coli strain 67-1 plasmid p67_83, complete sequence	NZ_CP035829.1
IncFIC	Escherichia coli strain TD225-C4 plasmid pTD225C4_139, complete	NZ_CP035861.1
IncFIC	Escherichia coli TW11681 plasmid pTW11681_81, complete sequence	NZ_CP035858.1
IncFIC	Escherichia coli strain WS1933D plasmid pWS1933D_83, complete	NZ_CP035839.1
IncFIC	Escherichia coli isolate L6_E562_ETEC plasmid 3, complete	NZ_LR883002.1
IncFIC	Escherichia coli strain WP8-S18-ESBL-07 plasmid	NZ_AP022262.1
IncFIC	Escherichia coli strain 504239 plasmid p504239_155, complete	NZ_CP025861.1
IncFIC	Escherichia coli O158:H23 strain CFIAFB20140388 plasmid	NZ_CP076711.1
IncFIC	Escherichia coli strain SCU-478 isolate rectal swab from healt	NZ_CP054565.1
IncFIC	Escherichia coli strain 2012C-4221 plasmid unnamed1, complete	NZ_CP027438.1
IncFIC	Escherichia albertii strain Sample 169 plasmid pESA134_2,	NZ_CP070286.2
IncFIC	Escherichia albertii strain Sample 170 plasmid pESA135_2,	NZ_CP070283.2
IncFIC	Escherichia coli strain B7A plasmid pB7A_77, complete sequence	NZ_CP035814.1
IncFIC	Escherichia coli strain ETEC plasmid pCss_E1189, complete	NZ_LN908839.1
IncFIC	Escherichia coli strain 504211 plasmid p504211_78, complete	NZ_CP025866.1
IncFIC	Escherichia coli strain 503829 plasmid p503829_77, complete	NZ_CP025872.1
IncFIC	Escherichia coli strain 503440 plasmid p503440_78, complete	NZ_CP025884.1
IncFIC	Escherichia coli strain 503025 plasmid p503025_105, complete	NZ_CP025893.1
IncFIC	Escherichia coli strain 203740 plasmid p203740_80, complete	NZ_CP025914.1
IncFIC	Escherichia albertii strain 2012EL-1823B plasmid unnamed3,	NZ_CP030786.2
IncFIC	Escherichia coli strain elppa4 plasmid unnamed1, complete	NZ_CP083513.1
IncFIC	Escherichia coli strain elppa6 plasmid unnamed1, complete	NZ_CP083498.1
IncFIC	Escherichia coli strain elppa10 plasmid unnamed1, complete	NZ_CP083479.1
IncFIC	Escherichia coli strain Z30 plasmid pZ30-TEM-1B, complete	NZ_CP066845.1
IncFIC	Escherichia coli O78 strain 3 plasmid unnamed, complete sequence	NZ_CP084097.1
IncFIC	Escherichia coli strain NDM1 plasmid unnamed1, complete sequence	NZ_CP083889.1
IncFIC	Escherichia coli strain NDM2 plasmid unnamed1, complete sequence	NZ_CP083884.1
IncFIC	Escherichia coli strain CFSAN061771 plasmid pCFSAN061771_01,	NZ_CP042897.1
IncFIC	Escherichia coli strain ECSC054 plasmid ECSC054_P1, complete	NZ_AP024113.1
IncFIC	Escherichia coli strain PK8275 plasmid pPK8275-180kb, complete	NZ_CP080165.1
IncFIC	Escherichia coli strain PK8261 plasmid pPK8261-180kb, complete	NZ_CP080157.1
IncFIC	Escherichia coli strain PK8566 plasmid pPK8566-169kb, complete	NZ_CP080173.1
IncFIC	Escherichia coli strain ECJXMCRH7 plasmid pTBH7P2, complete	NZ_CP067344.1
IncFIC	Escherichia coli strain S19-651 plasmid pS19_651-a, complete	NZ_CP075853.1
IncFIC	Escherichia coli strain XJW9B277 plasmid pXJW9B277-F18, complete	NZ_CP068043.1
IncFIC	Escherichia coli strain NC19 plasmid unnamed, complete sequence	NZ_CP076655.1
IncFIC	Klebsiella pneumoniae subsp. pneumoniae strain 2018-01-1097	NZ_MW316656.1
IncFIC	Escherichia coli strain Ec-FL-2X plasmid pIncFIB-IncFII, whole	NZ_JAFCXR010000002.1
IncFIC	Escherichia coli strain EC_J_9 plasmid pOQX_J9_2, complete	NZ_CP075063.1
IncFIC	Escherichia coli strain CS18F plasmid pCS18F-NDM-Fos, complete	NZ_CP074577.1
IncFIC	Escherichia coli strain EC16 plasmid pEC16-NDM-5, complete	NZ_CP074121.1
IncFIC	Escherichia coli strain EC11 plasmid plas2, complete sequence	NZ_CP073362.1
IncFIC	Escherichia coli strain J-8 plasmid pTEM, complete sequence	NZ_CP047003.1
IncFIC	Escherichia coli strain CT30 plasmid p.CT30-P2, complete sequence	NZ_CP032080.1
IncFIC	Escherichia coli strain E166 plasmid p.E166-P2, complete sequence	NZ_CP032068.1
IncFIC	Klebsiella pneumoniae strain LYS105A plasmid pLYS105A-1,	NZ_MW581615.1
IncFIC	Escherichia coli strain EC014 plasmid pEC014-2, complete sequence	NZ_MW317021.1
IncFIC	Escherichia coli strain ABW_A32 plasmid pABW_A32a, complete	NZ_CP067304.1
IncFIC	Escherichia coli strain ABW_A33 plasmid pABW_A33a, complete	NZ_CP067300.1
IncFIC	Escherichia coli strain SBF22 plasmid pSBF22a, complete sequence	NZ_CP067236.1
IncFIC	Escherichia albertii strain Sample 166 plasmid pESA139_2,	NZ_CP070294.1
IncFIC	Escherichia coli O126:H45 strain MIN10 plasmid pMUB-MIN10-1,	NZ_CP069678.1
IncFIC	Escherichia albertii strain RM9973 plasmid p1RM9973, complete	NZ_CP043273.1
IncFIC	Escherichia coli strain EM22-18-53 plasmid pEM22-18-53_3,	NZ_CP063462.1
IncFIC	Escherichia coli strain FDAARGOS_1287 plasmid unnamed2, complete	NZ_CP070072.1
IncFIC	Escherichia coli strain FDAARGOS_1286 plasmid unnamed1, complete	NZ_CP069894.1
IncFIC	Escherichia coli strain ESBL3277 plasmid pESBL3277-IncF,	NZ_MW390539.1
IncFIC	Escherichia coli strain FDAARGOS_1250 plasmid unnamed2, complete	NZ_CP069572.1
IncFIC	Escherichia coli strain DE17 plasmid unnamed1, complete sequence	NZ_CP045207.1
IncFIC	Escherichia coli ATCC 8739 plasmid unnamed, complete sequence	NZ_CP043851.1
IncFIC	Escherichia coli strain XH993 plasmid pXH993, complete sequence	NZ_CP019360.1
IncFIC	Escherichia coli isolate MINF_2E-sc-2280463 plasmid 2, complete	NZ_LR890652.1
IncFIC	Escherichia coli strain THO-010 plasmid pTHO-010-3, complete	NZ_AP022543.1
IncFIC	Escherichia coli strain W60 plasmid pECW601, complete sequence	NZ_CP058343.1
IncFIC	Escherichia coli O150:H6 strain FEX669 plasmid unnamed1,	NZ_CP065153.1
IncFIC	Escherichia coli strain Res13-Lact-PEB01-20 plasmid unnamed973	NZ_CP062870.1
IncFIC	Escherichia coli strain L3Cip3 plasmid unnamed1, complete	NZ_CP062212.1
IncFIC	Escherichia coli strain C311 plasmid p1, complete sequence	NZ_CP062205.1
IncFIC	Escherichia coli strain TREC1 plasmid pTREC1, complete sequence	NZ_MN158989.1
IncFIC	Escherichia coli strain LD67-1 plasmid pLD67-1-165kb, complete	NZ_CP061188.1
IncFIC	Escherichia coli strain EC931 plasmid pEC931_1, complete sequence	NZ_CP049119.1
IncFIIA	Salmonella enterica subsp. enterica serovar Enteritidis strain	NZ_CP084533.1
IncFIIA	Salmonella sp. A39 plasmid unnamed1, complete sequence	NZ_CP084195.1
IncFIIA	Salmonella enterica strain SP plasmid unnamed1, complete sequence	NZ_CP077669.1
IncFIIA	Salmonella enterica subsp. enterica serovar Newlands strain	NZ_CP082917.1
IncFIIA	Salmonella enterica subsp. enterica serovar Enteritidis strain	NZ_CP075123.1
IncFIIA	Salmonella enterica subsp. enterica serovar Enteritidis strain	NZ_CP075121.1
IncFIIA	Salmonella enterica subsp. enterica serovar Typhimurium strain	NZ_CP074664.1
IncFIIA	Salmonella enterica subsp. enterica serovar Enteritidis strain	NZ_CP074662.1
IncFIIA	Salmonella enterica subsp. enterica serovar Enteritidis strain	NZ_CP075119.1
IncFIIA	Salmonella enterica subsp. enterica serovar Paratyphi C strain	NZ_SCLK01000058.1
IncFIIA	Salmonella enterica strain SLR1_8245 plasmid pS8245-1, complete	NZ_CP080092.1
IncFIIA	Salmonella sp. SJTUF14523 plasmid p14523B, complete sequence	NZ_CP074430.1
IncFIIA	Salmonella sp. SJTUF15034 plasmid p15034B, complete sequence	NZ_CP074427.1
IncFIIA	Salmonella enterica subsp. enterica serovar Typhimurium strain	NZ_CP074097.1
IncFIIA	Salmonella enterica subsp. enterica serovar Typhimurium strain	NZ_CP074099.1
IncFIIA	Salmonella enterica subsp. enterica serovar Typhimurium strain	NZ_CP074095.1
IncFIIA	Salmonella enterica subsp. enterica serovar Typhimurium strain	NZ_CP074093.1
IncFIIA	Salmonella enterica subsp. enterica serovar Typhimurium strain	NZ_CP067398.1
IncFIIA	Salmonella enterica subsp. enterica serovar Typhimurium strain	NZ_CP067092.1
IncFIIA	Salmonella sp. SAL-045 plasmid unnamed1, complete sequence	NZ_CP071694.1
IncFIIA	Salmonella sp. SAL-007 plasmid unnamed1, complete sequence	NZ_CP071687.1
IncFIIA	Salmonella sp. SAL-020 plasmid unnamed1, complete sequence	NZ_CP071691.1
IncFIIA	Salmonella enterica subsp. enterica serovar Typhimurium strain	NZ_CP051364.1
IncFIIA	Salmonella enterica subsp. enterica serovar Typhimurium strain	NZ_CP043905.1
IncFIIA	Salmonella enterica subsp. enterica strain Se32 plasmid pSe32,	NZ_CP067340.1
IncFIIA	Salmonella enterica subsp. enterica serovar Typhimurium strain	NZ_CP053054.1
IncFIIA	Salmonella enterica subsp. enterica serovar Typhimurium strain	NZ_CP051406.1
IncFIIA	Salmonella enterica subsp. enterica serovar Typhimurium strain	NZ_CP051377.1
IncFIIA	Salmonella enterica subsp. enterica serovar Choleraesuis strai	NZ_CP051367.1
IncFIIA	Salmonella enterica strain FDAARGOS_1066 plasmid unnamed,	NZ_CP066048.1
IncFIIA	Salmonella enterica strain FDAARGOS_1067 plasmid unnamed3,	NZ_CP066011.1
IncFIIA	Salmonella enterica strain FDAARGOS_878 plasmid unnamed,	NZ_CP065719.1
IncFIIA	Salmonella enterica strain FDAARGOS_928 plasmid unnamed,	NZ_CP065638.1
IncFIIA	Salmonella enterica subsp. enterica strain Choleraesuis plasmid	NZ_JADWDF010000079.1
IncFIIA	Salmonella enterica subsp. enterica serovar Typhimurium strain	NZ_CP064264.1
IncFIIA	Salmonella enterica subsp. enterica serovar Enteritidis strain	NZ_CP063701.1
IncFIIA	Salmonella enterica subsp. enterica serovar Enteritidis strain	NZ_CP063706.1
IncFIIA	Salmonella enterica subsp. enterica serovar Enteritidis strain	NZ_CP063709.1
IncFIIA	Salmonella enterica subsp. enterica serovar Enteritidis strain	NZ_CP063703.1
IncFIIA	Salmonella enterica subsp. enterica serovar Enteritidis strain	NZ_CP063291.1
IncFIIA	Salmonella enterica subsp. enterica serovar Typhimurium strain	NZ_CP061048.1
IncFIIA	Salmonella enterica strain SLR1_8250 plasmid pS8250-1, complete	NZ_CP060523.1
IncFIIA	Salmonella enterica subsp. enterica serovar Typhimurium strain	NZ_CP060170.1
IncFIIA	Salmonella enterica subsp. enterica serovar Enteritidis strain	NZ_MN125609.1
IncFIIA	Salmonella enterica subsp. enterica serovar Enteritidis strain	NZ_MN125608.1
IncFIIA	Salmonella enterica subsp. enterica serovar Enteritidis strain	NZ_MN125607.1
IncFIIA	Salmonella enterica subsp. enterica serovar Typhimurium strain	NZ_CP051287.1
IncFIIA	Salmonella enterica subsp. enterica serovar Typhimurium strain	NZ_CP051281.1
IncFIIA	Salmonella enterica subsp. enterica serovar Typhimurium strain	NZ_CP051277.1
IncFIIA	Salmonella enterica subsp. enterica serovar Typhimurium plasmid	NZ_KX777254.1
IncFIIA	Salmonella enterica strain SRC27 plasmid pSRC27-F, complete	NZ_CP058809.1
IncFIIA	Salmonella enterica subsp. enterica serovar Enteritidis strain	NZ_LN879484.1
IncFIIA	Salmonella enterica subsp. enterica serovar Enteritidis str.	NZ_HG970000.1
IncFIIA	Salmonella enterica subsp. enterica serovar Enteritidis strain	NZ_KY401053.1
IncFIIA	Salmonella enterica subsp. enterica serovar Enteritidis strain	NZ_KX807610.1
IncFIIA	Salmonella enterica subsp. enterica serovar Enteritidis strain	NZ_KT317612.1
IncFIIA	Salmonella enterica subsp. enterica serovar Typhimurium strain	NZ_CP053866.1
IncFIIA	Salmonella enterica subsp. enterica serovar Typhimurium strain	NZ_CP053871.1
IncFIIA	Salmonella enterica subsp. enterica serovar Typhimurium strain	NZ_CP051268.1
IncFIIA	Salmonella enterica subsp. enterica serovar Typhimurium str.	NZ_CP014962.1
IncFIIA	Salmonella enterica subsp. enterica serovar Enteritidis strain	NZ_CP011840.1
IncFIIA	Salmonella enterica subsp. enterica serovar Enteritidis strain	NZ_CP011843.1
IncFIIA	Salmonella enterica subsp. enterica serovar Enteritidis strain	NZ_CP050718.1
IncFIIA	Salmonella enterica subsp. enterica serovar Enteritidis strain	NZ_CP050725.1
IncFIIA	Salmonella enterica subsp. enterica serovar Typhimurium strain	NZ_CP050736.1
IncFIIA	Salmonella enterica subsp. enterica serovar Enteritidis strain	NZ_CP050722.1
IncFIIA	Salmonella enterica subsp. enterica serovar Enteritidis strain	NZ_CP050714.1
IncFIIA	Salmonella enterica subsp. enterica serovar Enteritidis strain	NZ_CP050711.1
IncFIIA	Salmonella enterica subsp. enterica serovar Enteritidis strain	NZ_CP050708.1
IncFIIA	Salmonella enterica subsp. enterica serovar Enteritidis strain	NZ_CP041972.1
IncFIIA	Salmonella enterica subsp. enterica serovar Typhimurium strain	NZ_CP041974.1
IncFIIA	Salmonella enterica subsp. enterica serovar Typhimurium strain	NZ_CP047324.1
IncFIIA	Salmonella enterica subsp. enterica serovar 4,[5],12:i:- strai	NZ_CP037876.1
IncFIIA	Salmonella enterica subsp. enterica serovar 4,[5],12:i:- strai	NZ_CP037873.1
IncFIIA	Salmonella enterica strain FDAARGOS_687 plasmid unnamed1,	NZ_CP046282.1
IncFIIA	Salmonella enterica subsp. enterica serovar Typhimurium strain	NZ_CP045950.1
IncFIIA	Salmonella enterica subsp. enterica serovar 1,4,[5],12:i:-	NZ_CP044969.1
IncFIIA	Salmonella enterica subsp. enterica serovar 1,4,[5],12:i:-	NZ_CP044959.1
IncFIIA	Salmonella enterica strain QH plasmid p1, complete sequence	NZ_CP043774.1
IncFIIA	Salmonella enterica subsp. enterica serovar Enteritidis strain	NZ_CP043434.1
IncFIIA	Salmonella enterica subsp. enterica strain ST1539 plasmid	NZ_CP035302.1
IncFIIA	Salmonella enterica subsp. enterica serovar Enteritidis strain	NZ_CP041178.1
IncFIIA	Salmonella enterica subsp. enterica serovar Typhimurium strain	NZ_CP029838.1
IncFIIA	Salmonella enterica strain FDAARGOS_768 plasmid unnamed1,	NZ_CP041006.1
IncFIIA	Salmonella enterica subsp. enterica serovar Typhimurium strain	NZ_CP040901.1
IncFIIA	Salmonella enterica subsp. enterica serovar Typhimurium strain	NZ_CP034480.1
IncFIIA	Salmonella enterica subsp. enterica serovar Enteritidis strain	NZ_CP040647.1
IncFIIA	Salmonella enterica subsp. enterica serovar Enteritidis strain	NZ_CP040645.1
IncFIIA	Salmonella enterica subsp. enterica serovar Typhimurium strain	NZ_CP040569.1
IncFIIA	Salmonella enterica subsp. enterica serovar Typhimurium strain	NZ_CP040565.1
IncFIIA	Salmonella enterica subsp. enterica serovar Typhimurium strain	NZ_CP040322.1
IncFIIA	Salmonella enterica subsp. enterica serovar 1,4,[5],12:i:-	NZ_CP039855.1
IncFIIA	Salmonella enterica subsp. enterica serovar 1,4,[5],12:i:-	NZ_CP039718.1
IncFIIA	Salmonella enterica subsp. enterica serovar 1,4,[5],12:i:-	NZ_CP039715.1
IncFIIA	Salmonella enterica subsp. enterica serovar 1,4,[5],12:i:-	NZ_CP039596.1
IncFIIA	Salmonella enterica subsp. enterica serovar 1,4,[5],12:i:-	NZ_CP039568.1
IncFIIA	Salmonella enterica subsp. enterica serovar 1,4,[5],12:i:-	NZ_CP039583.1
IncFIIA	Salmonella enterica subsp. enterica serovar 1,4,[5],12:i:-	NZ_CP039580.1
IncFIIA	Salmonella enterica subsp. enterica serovar Typhimurium strain	NZ_CP039592.1
IncFIIA	Salmonella enterica subsp. enterica serovar 1,4,[5],12:i:-	NZ_CP039566.1
IncHI1	Escherichia coli strain ELE2-TC plasmid pELE2-TC-308, complete	NZ_MN868655.1
IncHI1	Leclercia sp. G3L plasmid pG3L-1, complete sequence	NZ_CP088263.1
IncHI1	Citrobacter werkmanii strain LHC5-1 plasmid pLHC5-1-tetX-240k,	NZ_CP084295.1
IncHI1	Escherichia coli strain 1525e plasmid p1525eTc1_HI1_ST15,	NZ_MW800636.1
IncHI1	Escherichia coli strain 1512e plasmid p1512eTc1_HI1_ST15,	NZ_MW800634.1
IncHI1	Klebsiella pneumoniae strain b1-2L plasmid pb1-2L-1, complete	NZ_CP072457.1
IncHI1	Klebsiella quasipneumoniae strain 3Z-5L plasmid p3Z-5L-2-X4,	NZ_CP072517.1
IncHI1	Klebsiella pneumoniae strain K-1L plasmid pK-1L-1, complete	NZ_CP072461.1
IncHI1	Escherichia coli strain 0H26 plasmid unnamed 1, complete sequence	NZ_CP081783.1
IncHI1	Escherichia coli strain 0H25 plasmid unnamed1, complete sequence	NZ_CP081691.1
IncHI1	Escherichia coli strain 0H24 plasmid unnamed1, complete sequence	NZ_CP081775.1
IncHI1	Escherichia coli strain 0H23 plasmid unnamed1, complete sequence	NZ_CP081685.1
IncHI1	Escherichia coli strain 0H18 plasmid unnamed2, complete sequence	NZ_CP081768.1
IncHI1	Escherichia coli strain 0H15 plasmid unnamed1, complete sequence	NZ_CP081678.1
IncHI1	Salmonella enterica subsp. enterica serovar 4,[5],12:i:- strai	NZ_AP023312.1
IncHI1	Escherichia coli strain ATCC 98082 plasmid unnamed, complete	NZ_CP034659.1
IncHI1	Escherichia coli strain EH08-18-36 plasmid pEH08-18-36_1,	NZ_CP063512.1
IncHI1	Escherichia coli strain EM18-18-42 plasmid pEM18-18-42_1,	NZ_CP063474.1
IncHI1	Salmonella enterica subsp. enterica serovar Derby strain	NZ_CP068510.1
IncHI1	Salmonella enterica subsp. enterica serovar Typhimurium strain	NZ_CP053053.1
IncHI1	Salmonella enterica subsp. enterica serovar Typhimurium strain	NZ_CP051379.1
IncHI1	Salmonella enterica subsp. enterica serovar Derby strain CVM	NZ_CP053049.1
IncHI1	Salmonella enterica strain GX1006 plasmid pSal21GXH-tetX4,	NZ_CP060586.1
IncHI1	Escherichia coli strain 100063-3 plasmid p100063-3, complete	NZ_MT586609.1
IncHI1	Escherichia coli strain 99975-2 plasmid p99975-2, complete	NZ_MT586608.1
IncHI1	Escherichia coli strain 99063 plasmid p99063, complete sequence	NZ_MT586606.1
IncHI1	Escherichia coli strain 97974-2T plasmid p97974-2T, complete	NZ_MT586605.1
IncHI1	Escherichia coli strain 10068 plasmid p10068, complete sequence	NZ_MT586604.1
IncHI1	Escherichia coli strain 15S04829-4 plasmid p15S04829-4, complete	NZ_MT586603.1
IncHI1	Escherichia coli strain 15S04714-1 plasmid p15S04714-1, complete	NZ_MT586601.1
IncHI1	Escherichia coli strain 99783-3T plasmid p99783-3T, complete	NZ_MT586607.1
IncHI1	Escherichia coli strain 15S04779-4 plasmid p15S04779-4, complete	NZ_MT586602.1
IncHI1	Salmonella enterica subsp. enterica serovar Typhimurium strain	NZ_KP899806.1
IncHI1	Salmonella enterica subsp. enterica serovar Typhimurium strain	NZ_KP899805.1
IncHI1	Salmonella enterica subsp. enterica serovar Typhimurium strain	NZ_KP899804.1
IncHI1	Escherichia coli O18ac:H14 strain 873.10 plasmid unnamed1,	NZ_CP061755.1
IncHI1	Escherichia coli strain RW7-1 plasmid pRW7-1_235k_tetX, complete	NZ_MT219825.1
IncHI1	Escherichia coli strain RT18-1 plasmid pRT18-1_294k_tetX,	NZ_MT219824.1
IncHI1	Escherichia coli strain 4M9F plasmid p4M9F, complete sequence	NZ_MN256759.1
IncHI1	Escherichia coli strain 4M8F plasmid p4M8F, complete sequence	NZ_MN256758.1
IncHI1	Escherichia coli strain 4M18F plasmid p4M18F, complete sequence	NZ_MN256757.1
IncHI1	Escherichia coli plasmid pGD27-31, complete sequence	NZ_MN232190.1
IncHI1	Salmonella enterica strain SRC27 plasmid pSRC27-H, complete	NZ_CP058810.1
IncHI1	Escherichia coli plasmid pEQ2, complete sequence	NC_023277.2
IncHI1	Escherichia coli plasmid pEQ1, complete sequence	NC_023289.2
IncHI1	Salmonella sp. strain Sa4 plasmid pSa4-CIP, complete sequence	NZ_MG874042.1
IncHI1	Escherichia coli strain 2019XSD11-TC2 plasmid	NZ_MN101858.1
IncHI1	Escherichia coli strain 2019XSD11 plasmid p2019XSD11-190,	NZ_MN101856.1
IncHI1	Klebsiella pneumoniae strain KP14812 plasmid pKP14812-MCR-1,	NZ_MH733010.1
IncHI1	Escherichia coli strain 14OD0056 plasmid p14ODMR, complete	NZ_MG904992.1
IncHI1	Escherichia coli strain 3498 plasmid p3498, complete sequence	NZ_MG948335.1
IncHI1	Escherichia coli strain H226B plasmid pH226B, complete sequence	NZ_KX129784.1
IncHI1	Escherichia coli strain EC2 plasmid pEC2-4, complete sequence	NZ_CP016184.1
IncHI1	Escherichia coli strain EC2_1 plasmid pEC2_1-4, complete sequence	NZ_CP016183.1
IncHI1	Escherichia coli strain 1454 plasmid RCS78_p, complete sequence	NZ_LT985296.1
IncHI1	Salmonella enterica subsp. enterica serovar 4,[5],12:i:- strai	NZ_CP037875.1
IncHI1	Escherichia coli strain 1919D62 plasmid p1919D62-1, complete	NZ_CP046007.1
IncHI1	Escherichia coli strain 1919D3 plasmid p1919D3-1, complete	NZ_CP046004.1
IncHI1	Salmonella enterica subsp. enterica serovar 1,4,[5],12:i:-	NZ_CP044968.1
IncHI1	Salmonella enterica subsp. enterica serovar 1,4,[5],12:i:-	NZ_CP044958.1
IncHI1	Salmonella enterica subsp. enterica serovar 1,4,[5],12:i:-	NZ_CP039717.1
IncHI1	Salmonella enterica subsp. enterica serovar 1,4,[5],12:i:-	NZ_CP039559.1
IncHI1	Escherichia coli strain CP53 plasmid pCP53-mcr, complete sequence	NZ_CP033094.1
IncHI1	Escherichia coli strain ST410 plasmid p2189-NDM, complete	NZ_CP029631.1
IncHI1	Escherichia coli strain SD134209 plasmid pSD134209-1, complete	NZ_CP029690.1
IncHI1	Citrobacter sp. CRE-46 strain AR_0157 plasmid unnamed1, complete	NZ_CP029729.1
IncHI1	Escherichia coli O6:H16 strain 2014EL-1346-6 plasmid unnamed4,	NZ_CP024236.1
IncHI1	Salmonella enterica subsp. enterica serovar Saintpaul strain	NZ_CP023167.1
IncHI1	Salmonella enterica subsp. enterica serovar Derby strain	NZ_CP022495.1
IncHI1	Salmonella enterica subsp. enterica serovar Typhi plasmid R27,	NC_002305.1
IncHI1	Escherichia coli O111:H- str. 11128 plasmid pO111_1, complete	NC_013365.1
IncHI1	Salmonella enterica subsp. enterica serovar Typhi str. CT18	NC_003384.1
IncHI1	Salmonella enterica subsp. enterica serovar Choleraesuis plasmid	NC_009981.1
IncHI1	Salmonella enterica subsp. enterica serovar Typhi strain	NZ_CP029939.1
IncHI1	Salmonella enterica subsp. enterica serovar Typhi strain	NZ_CP029645.1
IncHI1	Salmonella enterica subsp. enterica serovar Typhi strain	NZ_CP029957.1
IncHI1	Salmonella enterica subsp. enterica serovar Typhi strain	NZ_CP029926.1
IncHI1	Salmonella enterica subsp. enterica serovar Typhi strain	NZ_CP029895.1
IncHI1	Salmonella enterica subsp. enterica serovar Typhi strain	NZ_CP029877.1
IncHI1	Salmonella enterica subsp. enterica serovar Typhi strain	NZ_CP029879.1
IncHI1	Salmonella enterica subsp. enterica serovar Typhi strain	NZ_CP029924.1
IncHI1	Salmonella enterica subsp. enterica serovar Typhi strain	NZ_CP029910.1
IncHI1	Salmonella enterica subsp. enterica serovar Typhi strain	NZ_CP029934.1
IncHI1	Salmonella enterica subsp. enterica serovar Typhi strain	NZ_CP029943.1
IncHI1	Salmonella enterica subsp. enterica serovar Typhi strain	NZ_CP029947.1
IncHI1	Salmonella enterica subsp. enterica serovar Typhi strain	NZ_CP029953.1
IncHI1	Salmonella enterica subsp. enterica serovar Typhi strain	NZ_CP029941.1
IncHI1	Salmonella enterica subsp. enterica serovar Typhi strain	NZ_CP029955.1
IncHI1	Salmonella enterica subsp. enterica serovar Typhi strain	NZ_CP029887.1
IncHI1	Salmonella enterica subsp. enterica serovar Typhi strain	NZ_CP029931.1
IncHI1	Salmonella enterica subsp. enterica serovar Typhi strain	NZ_CP029935.1
IncHI1	Salmonella enterica subsp. enterica serovar Typhi strain	NZ_CP029948.1
IncHI1	Salmonella enterica subsp. enterica serovar Typhi strain	NZ_CP029937.1
IncHI1	Salmonella enterica subsp. enterica serovar Enteritidis strain	NZ_CP018652.1
IncHI1	Salmonella enterica subsp. enterica serovar Enteritidis strain	NZ_CP018656.1
IncHI1	Salmonella enterica subsp. enterica serovar Typhi str. P-stx-1	NC_016825.1
IncHI1	Escherichia coli strain ELE2 plasmid pELE2-215, complete sequence	NZ_MN868653.1
IncHI1	Escherichia coli strain ELE1 plasmid pELE1-215, complete sequence	NZ_MN868652.1
IncHI1	Escherichia coli strain YSP8-1 plasmid pYSP8-1, complete sequence	NZ_CP037911.1
IncHI1	Enterobacter cloacae strain TECL_2 plasmid pTECL_2-190k-tetX4,	NZ_MZ773210.1
IncHI2	Escherichia coli strain Ec387 plasmid p1-Ec387, complete sequence	NZ_AP024583.1
IncHI2	Enterobacter hormaechei strain SH19PTE2 plasmid pYUSHP2-1,	NZ_CP073772.1
IncHI2	Klebsiella quasipneumoniae strain KPN710429 plasmid unnamed2,	NZ_CP073658.1
IncHI2	Enterobacter hormaechei strain Eho-10 plasmid pEcl10-1, complete	NZ_CP048704.1
IncHI2	Enterobacter hormaechei strain Eho-3 plasmid pEcl3-1, complete	NZ_CP047750.1
IncHI2	Enterobacter hormaechei strain Eho-11 plasmid pEcl11-1, complete	NZ_CP047722.1
IncHI2	Enterobacter sp. BWH 37 plasmid unnamed1, complete sequence	NZ_CP072971.1
IncHI2	Klebsiella pneumoniae strain KP2723 plasmid p2723-384k, complete	NZ_CP072939.1
IncHI2	Klebsiella grimontii strain 2481359 plasmid	NZ_CP067381.1
IncHI2	Leclercia sp. strain J807 plasmid pJ807-mcr, complete sequence	NZ_MN423362.1
IncHI2	Enterobacter asburiae strain En30 plasmid pEN30L, complete	NZ_AP024500.1
IncHI2	Enterobacter hormaechei strain RIVM_C034192 plasmid	NZ_CP071010.1
IncHI2	Enterobacter hormaechei strain RIVM_C017238 plasmid	NZ_CP071022.1
IncHI2	Enterobacter hormaechei strain RIVM_C033144 plasmid	NZ_CP071014.1
IncHI2	Serratia marcescens strain MRSN696556 plasmid unnamed1, complete	NZ_CP068396.1
IncHI2	Enterobacter hormaechei strain RIVM_C012369 plasmid	NZ_CP071024.1
IncHI2	Enterobacter hormaechei strain RIVM_C017834 plasmid	NZ_CP071020.1
IncHI2	Enterobacter hormaechei strain RIVM_C019181 plasmid	NZ_CP071016.1
IncHI2	Enterobacter hormaechei strain RIVM_C019072 plasmid	NZ_CP071018.1
IncHI2	Enterobacter hormaechei strain RIVM_C034177 plasmid	NZ_CP071012.1
IncHI2	Enterobacter hormaechei strain EC49583 plasmid p49583_IncHI2,	NZ_JAFIQG010000004.1
IncHI2	Citrobacter freundii strain CF50935 plasmid p50935_IncHI2,	NZ_CP070555.1
IncHI2	Citrobacter freundii strain CF48846 plasmid p48846_IncHI2,	NZ_CP070539.1
IncHI2	Enterobacter hormaechei strain EC48293 plasmid p48293_KPC,	NZ_CP070530.1
IncHI2	Citrobacter sp. B72 plasmid pB72A, complete sequence	NZ_CP069802.1
IncHI2	Enterobacter hormaechei strain CM18-242-2 plasmid pCM18-242-2,	NZ_CP050507.1
IncHI2	Enterobacter hormaechei strain CM18-216 plasmid pCM18-216,	NZ_CP050312.1
IncHI2	Enterobacter roggenkampii strain OIPH-N260 plasmid pN260-1,	NZ_AP023448.1
IncHI2	Salmonella enterica subsp. enterica serovar Anatum strain CVM	NZ_CP051345.1
IncHI2	Enterobacter hormaechei strain STN0717-64 plasmid pSTN0717-64-	NZ_AP022511.1
IncHI2	Enterobacter hormaechei strain 1575 plasmid p1575-1, complete	NZ_CP068288.1
IncHI2	Enterobacter cloacae strain STN0717-73 plasmid pSTN0717-73-1,	NZ_AP022520.1
IncHI2	Raoultella sp. XY-1 plasmid unnamed1, complete sequence	NZ_CP067067.1
IncHI2	Salmonella enterica subsp. enterica serovar Muenster strain CV	NZ_CP051392.1
IncHI2	Salmonella enterica subsp. enterica serovar Saintpaul strain C	NZ_CP053056.1
IncHI2	Salmonella enterica subsp. enterica serovar Muenster strain CV	NZ_CP051322.1
IncHI2	Enterobacter hormaechei strain MSB1_8J plasmid unnamed1,	NZ_CP065940.1
IncHI2	Enterobacter hormaechei strain Eho-4 plasmid pEcl4-1, complete	NZ_CP047741.1
IncHI2	Enterobacter hormaechei strain Eho-5 plasmid pEcl5-1, complete	NZ_CP047737.1
IncHI2	Enterobacter hormaechei strain Eho-6 plasmid pEcl6-1, complete	NZ_CP047730.1
IncHI2	Enterobacter hormaechei strain Eho-E3 plasmid pEclE3-1, complete	NZ_CP049022.1
IncHI2	Enterobacter hormaechei strain Eho-E4 plasmid pEclE4-1, complete	NZ_CP048697.1
IncHI2	Enterobacter hormaechei strain Eho-9 plasmid pEcl9-1, whole	NZ_JAAAXS010000002.1
IncHI2	Enterobacter hormaechei subsp. steigerwaltii strain BD-50-Eh	NZ_CP063225.1
IncHI2	Enterobacter hormaechei strain 3804 plasmid p3804_mcr, complete	NZ_CP064657.1
IncHI2	Klebsiella pneumoniae strain RIVM_C014947 plasmid	NZ_MT560064.1
IncHI2	Escherichia coli strain 17AB-02384 plasmid pEC17-AB02384,	NZ_MT163739.1
IncHI2	Enterobacter hormaechei subsp. xiangfangensis strain NE_JUE26	NZ_LC590026.1
IncHI2	Enterobacter hormaechei subsp. xiangfangensis strain NE_JUE15	NZ_LC589174.1
IncHI2	Enterobacter hormaechei subsp. xiangfangensis strain NE_JUE7	NZ_LC589173.1
IncHI2	Enterobacter hormaechei subsp. xiangfangensis strain GENC284	NZ_CP061493.1
IncHI2	Enterobacter hormaechei subsp. xiangfangensis strain GENC253	NZ_CP061494.1
IncHI2	Enterobacter hormaechei subsp. xiangfangensis strain GENC200	NZ_CP061495.1
IncHI2	Enterobacter hormaechei subsp. steigerwaltii strain GENC174	NZ_CP061496.1
IncHI2	Citrobacter freundii strain CIFR51929 plasmid p51929_MCR_VIM,	NZ_CP059429.1
IncHI2	Enterobacter hormaechei strain NJGLYY90-CR plasmid pECL-90-2,	NZ_CP061746.1
IncHI2	Raoultella ornithinolytica strain 193104922 plasmid p104922-NR	NZ_MT062913.1
IncHI2	Salmonella enterica strain SLR1_8094 plasmid pS8094-1, complete	NZ_CP060516.1
IncHI2	Enterobacter cloacae strain 20ES plasmid p20ES-288, whole geno	NZ_CM008909.1
IncHI2	Enterobacter hormaechei strain NIHE14-1904 plasmid	NZ_LC570845.1
IncHI2	Enterobacter hormaechei strain MH17-539M plasmid	NZ_LC570844.1
IncHI2	Enterobacter cloacae strain WP5-S18-ESBL-01 plasmid	NZ_AP022134.1
IncHI2	Salmonella enterica subsp. diarizonae serovar b,50:-:- strain	NZ_CP059887.1
IncHI2	Enterobacter hormaechei strain ZHH plasmid pZHH-1, complete	NZ_CP059712.1
IncHI2	Enterobacter hormaechei strain ENCL49790 plasmid p49790_MCR,	NZ_CP059425.1
IncHI2	Enterobacter hormaechei strain ENCL48212 plasmid p48212_MCR,	NZ_CP059413.1
IncHI2	Enterobacter hormaechei strain ENCL48880 plasmid p48880_mcr,	NZ_CP059421.1
IncHI2	Escherichia coli strain CE1537 plasmid pCE1537-A, complete	NZ_MT232840.1
IncHI2	Enterobacter cloacae strain BSI034 plasmid pBSI034-MCR9,	NZ_MN937241.1
IncHI2	Escherichia coli plasmid p39, complete sequence	NZ_MT077886.1
IncHI2	Escherichia coli plasmid p33, complete sequence	NZ_MT077884.1
IncHI2	Leclercia sp. strain 1106151 plasmid p1106151-mcr, complete	NZ_MN423361.1
IncHI2	Enterobacter hormaechei strain SCNJ07 plasmid pMCR-SCNJ07,	NZ_MK933279.1
IncHI2	Leclercia adecarboxylata plasmid p707804-NDM, complete sequence	NZ_MH909331.1
IncHI2	Salmonella enterica subsp. enterica serovar Worthington strain	NZ_CP051274.1
IncHI2	Salmonella enterica subsp. enterica serovar Worthington strain	NZ_CP051271.1
IncHI2	Escherichia coli strain IOMTU792 plasmid pIOMTU792, complete	NZ_LC542972.1
IncHI2	Escherichia coli strain IOMTU413 plasmid pIOMTU413, complete	NZ_LC542971.1
IncHI2	Enterobacter hormaechei subsp. xiangfangensis strain A2504	NZ_LC532226.1
IncHI2	Enterobacter hormaechei subsp. xiangfangensis strain A2483	NZ_LC532224.1
IncHI2	Enterobacter hormaechei strain ENCL48946 plasmid p48946_MCR,	NZ_JACEHD010000005.1
IncHI2	Escherichia coli plasmid Carbapenemase(KPC-2)_IncHI2, complete	NZ_CP050163.1
IncHI2	Enterobacter hormaechei strain C45 plasmid pC45_001, complete	NZ_CP042552.1
IncHI2	Enterobacter hormaechei strain EB_P9_L5_03.19 plasmid	NZ_CP043767.1
IncHI2	Enterobacter kobei strain C16 plasmid pC16_001, complete sequence	NZ_CP042579.1
IncHI2	Leclercia adecarboxylata strain E61 plasmid pE61_001, complete	NZ_CP042494.1
IncHI2	Enterobacter hormaechei strain C15 plasmid pC15_001, complete	NZ_CP042489.1
IncHI2	Salmonella enterica strain CFSAN096147 plasmid pCFSAN096147,	NZ_CP044256.1
IncHI2	Klebsiella aerogenes strain KA_P10_L5_03.19 plasmid	NZ_CP044215.1
IncHI2	Klebsiella variicola strain FDAARGOS_627 plasmid unnamed2,	NZ_CP044051.1
IncHI2	Klebsiella quasipneumoniae subsp. quasipneumoniae strain M1727	NZ_CP043927.1
IncHI2	Enterobacter hormaechei strain EB_P6_L3_02.19 plasmid unnamed2	NZ_CP043855.1
IncHI2	Enterobacter cloacae strain 174 plasmid unnamed1, complete	NZ_CP020529.1
IncHI2	Enterobacter hormaechei subsp. steigerwaltii strain ME-1 plasmid	NZ_CP041734.1
IncHI2	Escherichia coli strain A1_180 plasmid unnamed1, complete	NZ_CP040382.1
IncHI2	Leclercia adecarboxylata strain Z96-1 plasmid pZ96-1_1, complete	NZ_CP040888.1
IncHI2	Citrobacter freundii strain R47 plasmid pR47-309, complete	NZ_CP040696.1
IncHI2	Salmonella enterica subsp. enterica serovar Senftenberg str.	NZ_CP039271.1
IncHI2	Salmonella enterica subsp. enterica serovar Johannesburg strai	NZ_CP025277.1
IncHI2	Enterobacter cloacae strain EN3600 plasmid unnamed2, complete	NZ_CP035634.1
IncI1	Escherichia coli strain EW827 plasmid pEW827-CMY-2, complete	NZ_MW836073.1
IncI1	Escherichia coli strain elppa4 plasmid unnamed2, complete	NZ_CP083514.1
IncI1	Escherichia coli strain elppa6 plasmid unnamed2, complete	NZ_CP083499.1
IncI1	Escherichia coli strain elppa8 plasmid unnamed4, complete	NZ_CP083495.1
IncI1	Salmonella enterica subsp. enterica serovar Typhimurium strain	NZ_CP085700.1
IncI1	Escherichia coli strain EC32 plasmid pEC32-IncI1, complete	NZ_CP085621.1
IncI1	Escherichia coli strain 1520k plasmid p1520kTc1_I1_ST12,	NZ_MW800639.1
IncI1	Escherichia coli strain NDM1 plasmid unnamed2, complete sequence	NZ_CP083890.1
IncI1	Escherichia coli strain SUISSEKPC3NDM5 plasmid p1606f, complete	NZ_CP083707.1
IncI1	Klebsiella pneumoniae strain KP4823 plasmid pKP4823_3, complete	NZ_CP082793.1
IncI1	Escherichia coli strain SCAID WND2-2021 (3/145) plasmid	NZ_CP082829.1
IncI1	Escherichia coli strain SCAID URN1-2021 (19/278) plasmid	NZ_CP082826.1
IncI1	Salmonella enterica subsp. enterica serovar Heidelberg strain	NZ_JAEMHU010000002.1
IncI1	Escherichia coli strain UPEC-455U/190220 plasmid pEcoUTI1d,	NZ_CP049844.1
IncI1	Escherichia coli O141:H4 strain P13-6 plasmid pP136-2, complete	NZ_CP080225.1
IncI1	Escherichia coli strain SJC33 plasmid pSJC33-3, complete sequence	NZ_CP080258.1
IncI1	Escherichia coli strain PK8566 plasmid pPK8566-117kb, complete	NZ_CP080174.1
IncI1	Escherichia coli strain Ec-FL1-1X plasmid pIncI1_STnovel,	NZ_CP066838.1
IncI1	Escherichia coli isolate H45 plasmid pECOH45, complete sequence	NZ_HG796217.1
IncI1	Escherichia coli O158:H23 strain CFIAFB20140388 plasmid	NZ_CP076710.1
IncI1	Escherichia coli strain GD33 plasmid pNDM33-2, complete sequence	NZ_CP076647.1
IncI1	Escherichia coli strain 025542-1 plasmid p025542_85, complete	NZ_CP035834.1
IncI1	Klebsiella pneumoniae strain KPCZA02 plasmid pKPCZA02_4,	NZ_CP058230.1
IncI1	Escherichia coli strain Ec-FL-2X plasmid pIncI1-ST26, whole	NZ_JAFCXR010000003.1
IncI1	Escherichia coli strain CR-HvKP4TC plasmid pCR-HvKP4TC_p3,	NZ_MW598246.1
IncI1	Escherichia coli strain CR-HvKP3TC plasmid pCR-HvKP3TC_p3,	NZ_MW598244.1
IncI1	Escherichia coli strain CR-HvKP2TC plasmid pCR-HvKP2TC_Vir-p3,	NZ_MW598241.1
IncI1	Escherichia coli strain CR-HvKP1TC plasmid pCR-HvKP1TC_p3,	NZ_MW598239.1
IncI1	Klebsiella pneumoniae strain CR-HvKP3 plasmid p3-CR-HvKP3,	NZ_MW598238.1
IncI1	Klebsiella pneumoniae strain CR-HvKP2 plasmid p3-CR-HvKP2,	NZ_MW598232.1
IncI1	Salmonella sp. SJTUF14523 plasmid p14523A, complete sequence	NZ_CP074429.1
IncI1	Escherichia coli strain T247A plasmid pT247A, complete sequence	NZ_MW298659.1
IncI1	Escherichia coli strain EC16 plasmid pEC16-3, complete sequence	NZ_CP074123.1
IncI1	Escherichia coli strain 19-5 plasmid pCMY-2, complete sequence	NZ_CP047012.1
IncI1	Escherichia coli strain tcmA_3 plasmid pCTX_A3_3, complete	NZ_CP059837.1
IncI1	Escherichia coli strain 3347558 plasmid p3347558_3, complete	NZ_CP071076.1
IncI1	Salmonella enterica subsp. enterica serovar Anatum strain CVM	NZ_CP051453.1
IncI1	Escherichia coli strain SCU-204 plasmid pSCU-204-2, complete	NZ_CP054413.1
IncI1	Escherichia coli strain EC2341 plasmid pEC2341_3, complete	NZ_CP072978.1
IncI1	Escherichia coli strain DR162-CEF plasmid pDR162-CEF-B, complete	NZ_MW651978.1
IncI1	Salmonella enterica subsp. enterica serovar Typhimurium plasmid	NZ_MT507877.1
IncI1	Salmonella enterica subsp. enterica serovar Napoli plasmid	NZ_MN651559.1
IncI1	Escherichia coli strain ESBL3227 plasmid pESBL3227-IncI,	NZ_MW390535.1
IncI1	Escherichia coli strain ESBL3171 plasmid pESBL3171-IncI,	NZ_MW390527.1
IncI1	Escherichia coli strain EM22-18-53 plasmid pEM22-18-53_5,	NZ_CP063464.1
IncI1	Escherichia coli strain FDAARGOS_1287 plasmid unnamed1, complete	NZ_CP070070.1
IncI1	Escherichia coli strain FDAARGOS_1279 plasmid unnamed1, complete	NZ_CP069958.1
IncI1	Salmonella enterica subsp. enterica serovar Typhimurium plasmid	NZ_MT507880.1
IncI1	Salmonella enterica subsp. enterica serovar Typhimurium plasmid	NZ_MT507879.1
IncI1	Escherichia coli isolate H163 plasmid pZPK-H163, complete	NZ_LR999869.1
IncI1	Escherichia coli isolate H193 plasmid pZPK-H193, complete	NZ_LR999868.1
IncI1	Escherichia coli isolate H5 plasmid pZPK-H5, complete sequence	NZ_LR999862.1
IncI1	Escherichia coli strain FDAARGOS_1257 plasmid unnamed, complete	NZ_CP069481.1
IncI1	Salmonella enterica subsp. enterica serovar Heidelberg strain	NZ_CP051383.1
IncI1	Salmonella enterica subsp. enterica serovar Anatum strain CVM	NZ_CP051343.1
IncI1	Escherichia coli strain XH990 plasmid pXH990_3, complete sequence	NZ_CP019358.1
IncI1	Escherichia coli isolate MSB1_1D-sc-2280324 plasmid 2, complete	NZ_LR898869.1
IncI1	Escherichia coli isolate MINF_2E-sc-2280463 plasmid 3, complete	NZ_LR890653.1
IncI1	Escherichia coli O157:H7 strain ECP19-598 plasmid unnamed1,	NZ_CP066754.1
IncI1	Salmonella enterica subsp. enterica serovar Typhimurium strain	NZ_CP051405.1
IncI1	Salmonella enterica subsp. enterica serovar Hadar strain CVM	NZ_CP051371.1
IncI1	Salmonella enterica subsp. enterica serovar Worthington strain	NZ_CP051354.1
IncI1	Salmonella enterica subsp. enterica serovar Schwarzengrund	NZ_CP051351.1
IncI1	Salmonella enterica subsp. enterica serovar London strain CVM	NZ_CP051314.1
IncI1	Salmonella enterica subsp. enterica serovar Heidelberg strain	NZ_CP051312.1
IncI1	Escherichia coli strain FDAARGOS_1059 plasmid unnamed2, complete	NZ_CP066034.1
IncI1	Salmonella enterica strain FDAARGOS_1067 plasmid unnamed2,	NZ_CP066010.1
IncI1	Escherichia coli strain FDAARGOS_1058 plasmid unnamed2, complete	NZ_CP065969.1
IncI1	Salmonella enterica subsp. enterica serovar Typhimurium strain	NZ_CP064265.1
IncI1	Escherichia coli strain 80DF1 plasmid p80DF1, complete sequence	NZ_MK764028.2
IncI1	Escherichia coli strain 1409 plasmid p108.7k, complete sequence	NZ_CP063371.1
IncI1	Salmonella enterica subsp. enterica serovar Typhimurium strain	NZ_CP063296.1
IncI1	Salmonella enterica subsp. enterica serovar Enteritidis strain	NZ_CP063290.1
IncI1	Salmonella enterica strain 2012K-0845 plasmid unnamed1, complete	NZ_CP053576.1
IncI1	Salmonella enterica subsp. enterica serovar Saintpaul strain	NZ_CP062980.1
IncI1	Escherichia coli strain L3Cip3 plasmid unnamed2, complete	NZ_CP062213.1
IncI1	Escherichia coli isolate 2014-01-7375 plasmid 2, complete	NZ_LR882058.1
IncI1	Escherichia coli strain CE1628 plasmid pCE1628_I1, complete	NZ_MT468651.1
IncI1	Escherichia coli strain 130SW plasmid p130SW, complete sequence	NZ_MK764027.1
IncI1	Escherichia coli strain TC21-F2 plasmid pC21-F2, complete	NZ_MT554517.1
IncI1	Escherichia coli strain 90-1 plasmid pCD90-1-1, complete sequence	NZ_CP050048.1
IncI1	Escherichia coli strain WP5-S18-ESBL-07 plasmid	NZ_AP022160.1
IncI1	Escherichia coli strain WP4-W18-ESBL-08 plasmid	NZ_AP022066.1
IncI1	Escherichia coli strain WP3-S18-ESBL-09 plasmid	NZ_AP022037.1
IncI1	Escherichia fergusonii strain RHB02-C22 plasmid pRHB02-C22_2,	NZ_CP058058.1
IncI1	Escherichia fergusonii strain RHB10-C04 plasmid pRHB10-C04_2,	NZ_CP057919.1
IncI1	Escherichia fergusonii strain RHB10-C23 plasmid pRHB10-C23_2,	NZ_CP057897.1
IncI1	Escherichia fergusonii strain RHB19-C05 plasmid pRHB19-C05_3,	NZ_CP057659.1
IncI1	Escherichia fergusonii strain RHB23-C01 plasmid pRHB23-C01_2,	NZ_CP057566.1
IncI1	Escherichia fergusonii strain RHB23-C02 plasmid pRHB23-C02_2,	NZ_CP057562.1
IncI1	Salmonella enterica subsp. enterica serovar Enteritidis strain	NZ_MN125610.1
IncI1	Escherichia coli strain TD-33 plasmid pNDM-TD33, complete	NZ_MN915013.1
IncI1	Escherichia coli strain GD-33 plasmid pNDM33-2, complete sequence	NZ_MN915012.1
IncI1	Escherichia coli strain TJ-33 plasmid pNDM-TJ33, complete	NZ_MN915010.1
IncI1	Escherichia coli strain EC009 plasmid pEC009.2, complete sequence	NZ_MN262643.1
IncI1	Escherichia coli strain 116DF2 plasmid p116DF2, complete sequence	NZ_MK764029.1
IncI1	Escherichia coli strain 74DF1 plasmid p74DF1, complete sequence	NZ_MK764026.1
IncI1	Escherichia coli strain 105CF plasmid p105CF, complete sequence	NZ_MK764025.1
IncI1	Escherichia coli strain 123DF2 plasmid p123DF2, complete sequence Escherichia	NZ_MK764024.1
IncI1	Salmonella enterica subsp. enterica serovar Typhimurium strain	NZ_CP051282.1
IncK	Escherichia coli strain 67-1 plasmid p67_75, complete sequence	NZ_CP035830.1
IncK	Escherichia coli strain B2C plasmid pB2C_83, complete sequence	NZ_CP035877.1
IncK	Escherichia coli TW11681 plasmid pTW11681_74, complete sequence	NZ_CP035859.1
IncK	Escherichia coli strain TW10590 plasmid pTW10590_71, complete	NZ_CP035854.1
IncK	Escherichia coli strain WS1933D plasmid pWS1933D_74, complete	NZ_CP035840.1
IncK	Escherichia coli strain 1a2 plasmid pERB1a2, complete sequence	NZ_MT754289.1
IncK	Escherichia coli strain WP8-S18-ESBL-07 plasmid	NZ_AP022263.1
IncK	Escherichia coli strain ET20160881 plasmid pET20160881, complete	NZ_MF078004.1
IncK	Escherichia coli strain UPEC132 plasmid unnamed2, complete	NZ_CP040455.1
IncK	Escherichia coli strain WP4-S18-ESBL-07 plasmid	NZ_AP022090.1
IncK	Escherichia coli strain ESBL3310 plasmid pESBL3310-IncB/O/K/Z,	NZ_MW390545.1
IncK	Escherichia coli strain MS1170 plasmid pMS1170_1, complete	NZ_CP056076.1
IncK	Escherichia coli strain DV45 plasmid pDV45, complete sequence	NZ_KR905384.1
IncK	Escherichia coli strain 5312.29 plasmid p5312.29, complete	NZ_KR905385.1
IncK	Escherichia coli isolate 4809.66 plasmid p4809.66, complete	NZ_KR905389.1
IncK	Escherichia coli strain 2016C-3936C1 plasmid unnamed1, complete	NZ_CP018771.2
IncK	Escherichia coli strain O177:H21 plasmid unnamed2, complete	NZ_CP016548.1
IncK	Escherichia coli 53C plasmid unnamed 3, whole genome shotgun	NZ_JXMX01000007.1
IncK	Escherichia coli isolate H58 plasmid pZPK-H58, complete sequence	NZ_LR999866.1
IncK	Escherichia coli isolate H21 plasmid pZPK-H21, complete sequence	NZ_LR999864.1
IncK	Escherichia coli strain 1292 transconjugant plasmid pNVI1292,	NZ_KU312044.1
IncK	Escherichia coli strain DV10 plasmid pDV10, complete sequence	NZ_KR905390.1
IncK	Escherichia coli strain MSA1088 plasmid pTMSA1088, complete	NZ_KR905386.1
IncK	Escherichia coli strain MSA992 plasmid pTMSA992, complete	NZ_KR905387.1
IncK	Escherichia coli strain ESBL3156 plasmid pESBL3156-IncB/O/K/Z,	NZ_MW390523.1
IncK	Escherichia coli isolate L6_E562_ETEC plasmid 5, complete	NZ_LR883004.1
IncK	Escherichia coli strain 499 plasmid RCS68_p, complete sequence	NZ_LT985278.1
IncK	Escherichia coli strain 716 plasmid RCS56_p, complete sequence	NZ_LT985270.1
IncK	Escherichia coli NCCP15648 plasmid p15648-2, complete sequence	NZ_CP009052.1
IncK	Escherichia coli plasmid pCT, complete sequence	NC_014477.1
IncK	Escherichia coli strain MSA970 plasmid pTMSA970, complete	NZ_KR905388.1
IncK	Escherichia coli strain PEY plasmid pPEY_R, whole genome shotg	NZ_CM016515.1
IncK	Escherichia coli strain 142 plasmid pTA142-2, complete sequence	NZ_CP028611.1
IncK	Escherichia coli strain CFSAN061770 plasmid pEGY2, complete	NZ_CP023144.1
IncK	Escherichia coli strain 1106 plasmid p1106-IncFII, complete	NZ_MG825371.1
IncK	Escherichia coli strain UPEC-245U/190328 plasmid pEcoUTI1d,	NZ_CP049846.1
IncK	Escherichia coli strain Survcare045 plasmid unnamed6, complete	NZ_CP076314.1
IncK	Escherichia coli strain UPEC-46 plasmid p46-2, whole genome	NZ_JAHBCK010000004.1
IncK	Escherichia coli strain JE86-ST05 plasmid JE86-ST05_p2, complete	NZ_AP022817.1
IncK	Escherichia coli strain JE86-ST02 plasmid JE86-ST02_p2, complete	NZ_AP022813.1
IncK	Escherichia coli strain SCU-175 plasmid pSCU-175-1, complete	NZ_CP054380.1
IncK	Escherichia coli strain SCU-125 plasmid pSCU-125-2, complete	NZ_CP051702.1
IncK	Escherichia coli strain URMC_22 plasmid URMC_22_p_91832, whole	NZ_CM017097.1
IncK	Escherichia coli strain PF9285 plasmid pDW54_2, complete sequence	NZ_CP038793.1
IncK	Escherichia coli strain Ecol_AZ161 plasmid pECAZ161_1, complete	NZ_CP019011.1
IncK	Escherichia coli strain Ecol_732 plasmid pEC732_3, complete	NZ_CP015141.1
IncK	Escherichia coli plasmid pL2-87, complete sequence	NC_025145.1
IncK	Escherichia coli strain SCPM-O-B-9428 plasmid pB-9428-1, whole	NZ_JAJIZO010000007.1
IncK	Escherichia coli strain SCPM-O-B-9427 plasmid pB-9427-1,	NZ_CP086260.1
IncK	Escherichia coli strain TW10590 plasmid pTW10590_133, complete	NZ_CP035852.1
IncK	Klebsiella pneumoniae strain KP77 plasmid unnamed2, complete	NZ_CP058363.1
IncK	Klebsiella pneumoniae strain KP486 plasmid unnamed2, complete	NZ_CP058360.1
IncK	Escherichia coli O89m:H10 strain MIN12 plasmid pMUB-MIN12-2,	NZ_CP069659.1
IncK	Shigella sonnei strain 893916 plasmid unnamed, complete sequence	NZ_MW396864.1
IncK	Escherichia coli strain FDAARGOS_1300 plasmid unnamed3, complete	NZ_CP069999.1
IncK	Escherichia coli strain FDAARGOS_1282 plasmid unnamed3, complete	NZ_CP069867.1
IncK	Escherichia coli strain FDAARGOS_1256 plasmid unnamed, complete	NZ_CP069452.1
IncK	Escherichia coli strain BM21 plasmid pIP72, complete sequence	NZ_MN612051.1
IncK	Escherichia coli plasmid pEC3I, complete sequence	NZ_KU932021.1
IncK	Shigella dysenteriae 1 strain 92-9000 plasmid p92-9000, complete	NC_032099.1
IncK	Escherichia coli strain SCU-172 plasmid pSCU-172-1, complete	NZ_CP054354.1
IncK	Escherichia coli strain Ec20-Lar plasmid unnamed, complete	NZ_MK396099.1
IncK	Escherichia coli strain 0126:B16 plasmid R16, complete sequence	NZ_MK758104.1
IncK	Escherichia coli strain Ec-2Lar plasmid pB-Ec2, complete sequence	NZ_MK455767.1
IncK	Salmonella enterica subsp. enterica strain H-185 plasmid R805a	NZ_MK088173.1
IncK	Escherichia coli strain 5.1-R1 plasmid pCERC6, complete sequence	NZ_MH287044.1
IncK	Escherichia coli strain 838B plasmid p838B-R, complete sequence	NZ_MH618673.1
IncK	Escherichia coli strain 15061806 plasmid p61806-CTXM, complete	NZ_MF344576.1
IncK	Shigella dysenteriae 1 strain 69-3818 plasmid p69-3818, complete	NZ_KT754167.1
IncK	Escherichia coli strain SCU-123 plasmid pSCU-123-2, complete	NZ_CP051713.1
IncK	Escherichia coli strain ECOR 24 plasmid RCS90_pI, complete	NZ_LT985300.1
IncK	Escherichia coli strain EC2 plasmid pEC2_4, complete sequence	NZ_CP041959.1
IncK	Escherichia coli strain URMC_16 plasmid URMC_16_p_94200, whole	NZ_CM017029.1
IncK	Escherichia coli strain URMC_94 plasmid URMC_94_p_89424, whole	NZ_CM017132.1
IncK	Escherichia coli strain AR_0067 plasmid unnamed3, complete	NZ_CP032260.1
IncK	Escherichia coli strain 256 plasmid unnamed2, whole genome	NZ_CM007611.1
IncK	Escherichia coli plasmid p3521, complete sequence	NC_014843.1
IncK	Escherichia coli plasmid pO26-Vir, complete sequence	NC_012487.1
IncK	Escherichia coli strain JML285 plasmid JML285_P3, complete	NZ_AP024117.1
IncK	Salmonella enterica subsp. enterica serovar Typhimurium strain	NZ_MN334220.1
IncK	Salmonella enterica subsp. enterica serovar Typhimurium strain	NZ_MN334219.1
IncK	Escherichia coli strain PK8275 plasmid pPK8275-82kb, complete	NZ_CP080167.1
IncK	Escherichia coli strain PK8275 plasmid pPK8275-145kb, complete	NZ_CP080166.1
IncK	Escherichia coli strain PK8261 plasmid pPK8261-145kb, complete	NZ_CP080158.1
IncK	Escherichia coli strain EF5-18-41 plasmid pEF5-18-41_2, complete	NZ_CP063494.1
IncK	Escherichia coli strain FHI_NMBU_04 plasmid pFHI_NMBU_04_2,	NZ_WXYX01000005.1
IncK	Escherichia coli strain G8 plasmid unnamed1, complete sequence	NZ_CP060058.1
IncK	Escherichia coli strain G6/7 plasmid unnamed1, complete sequence	NZ_CP060062.1
IncK	Escherichia coli strain SFE059 plasmid pSFE059, complete sequence	NZ_MN335639.1
IncK	Escherichia coli strain SFE199 plasmid pSFE199, complete sequence	NZ_MN335638.1
IncK	Escherichia coli strain 550 plasmid p550_IncB_O_K_Z, complete	NZ_CP058225.1
IncK	Escherichia coli O104:H21 strain 94-3024 plasmid pO104_H21,	NZ_KM085450.1
IncK	Escherichia coli strain CP55_Sichuan plasmid pCP55-141k,	NZ_CP053733.1
IncK	Escherichia coli strain SCU-106 plasmid pSCU-106-1, complete	NZ_CP053235.1
IncK	Escherichia coli strain ECOR 3 plasmid RCS85_pII, complete	NZ_LT985320.1
IncK	Escherichia coli strain 631 plasmid pEc631_1, complete sequence	NZ_CP040264.1
IncK	Escherichia coli O111:H- strain 110512 plasmid pO111-110512_1,	NZ_AP019762.1
IncK	Escherichia coli strain E2863 plasmid pE2863-1, complete sequence	NZ_AP018803.1
IncK	Escherichia coli strain E2855 plasmid pE2855-1, complete sequence	NZ_AP018797.1
IncK	Escherichia coli isolate ECCNB12-2 plasmid pTB-nb2, complete	NZ_CP033633.1
IncM	Klebsiella pneumoniae strain GR390 plasmid p3GR390, complete	NZ_CP075893.1
IncM	Enterobacter asburiae strain CZ863 plasmid pCZ863_IncM1, whole	NZ_JAGSXX010000006.1
IncM	Citrobacter freundii strain CIFR51929 plasmid p51929_MCR_VIM,	NZ_CP059429.1
IncM	Escherichia coli strain 19-AB01443 plasmid pOX-48-EC1443,	NZ_MT193824.1
IncM	Escherichia coli strain 717 plasmid RCS51TR717_p, complete	NZ_LT985264.1
IncM	Klebsiella oxytoca plasmid pACM1, complete sequence	NC_024997.1
IncM	Salmonella enterica subsp. enterica serovar Typhimurium strain	NZ_KM406490.1
IncM	Escherichia coli strain Ecol_545 plasmid pEC545_KPC, complete	NZ_CP018974.1
IncM	Escherichia coli strain BM21 plasmid pIP69, complete sequence	NZ_MN626603.1
IncM	Salmonella enterica subsp. enterica serovar Paratyphi B strain	NZ_KM406488.1
IncM	Klebsiella pneumoniae strain Bckp206 plasmid pBckp206-1,	NZ_CP050846.1
IncM	Escherichia coli strain 676 plasmid RCS60_p, complete sequence	NZ_LT985279.1
IncM	Klebsiella pneumoniae strain 53 plasmid pKp_EN53_9_IncLM, whol	NZ_CM014763.1
IncM	Serratia marcescens strain 12TM plasmid p12TM-94, whole genome	NZ_CM008896.1
IncM	Serratia marcescens strain 4TM plasmid p4TM-92, whole genome	NZ_CM008880.1
IncM	Klebsiella pneumoniae strain Kp_Goe_71070 plasmid pKp_Goe_070-	NZ_CP018452.1
IncM	Klebsiella pneumoniae strain Kp_Goe_33208 plasmid pKp_Goe_208-	NZ_CP018449.1
IncM	Escherichia coli strain Ecol_743 plasmid pEC743_OXA48, complete	NZ_CP015071.1
IncM	Enterobacter roggenkampii strain POL1 plasmid pPOL1-B, complete	NZ_CP086407.1
IncM	Klebsiella pneumoniae strain 51135CZ plasmid p51135CZ_1,	NZ_CP085741.1
IncM	Enterobacter cloacae complex sp. strain AR_0154 plasmid	NZ_CP029720.1
IncM	Enterobacter cloacae strain 20ES plasmid p20ES-93, whole genom	NZ_CM008908.1
IncM	Citrobacter freundii strain Cf164 plasmid pCf164_CTX-M-8,	NZ_MN187903.1
IncM	Escherichia coli strain pV01-15-R02-025-053 plasmid pK15EC053,	NZ_CP049087.1
IncM	Escherichia coli strain EC121 plasmid pEC121.C, whole genome	NZ_VYQD01000001.1
IncM	Citrobacter braakii strain FDAARGOS_638 plasmid unnamed1, whol	NZ_JABRWN010000001.1
IncM	Klebsiella pneumoniae strain KP4368 plasmid pKP4368, complete	NZ_KX783441.1
IncM	Citrobacter freundii strain MRSN12115 plasmid pMRVIM1012,	NZ_KP975075.1
IncM	Serratia marcescens strain CAV1761 plasmid pCAV1761-73, complete	NZ_CP029447.1
IncM	Enterobacter cloacae strain 174 plasmid unnamed2, complete	NZ_CP020530.1
IncM	Enterobacter hormaechei strain 2013_1a plasmid pIncLM-1301491,	NZ_CP031566.1
IncM	Klebsiella pneumoniae strain AR_0076 plasmid unnamed3, complete	NZ_CP032170.1
IncM	Klebsiella quasipneumoniae subsp. similipneumoniae strain ATCC	NZ_CP029599.1
IncM	Klebsiella pneumoniae strain AR376 plasmid unnamed3, complete	NZ_CP029138.1
IncM	Klebsiella pneumoniae strain AR_0126 plasmid	NZ_CP021742.1
IncM	Enterobacter roggenkampii strain R11 plasmid pASM2, complete	NZ_CP019841.1
IncM	Klebsiella pneumoniae strain CAV1042 plasmid pKPC_CAV1042-89,	NZ_CP018669.1
IncM	Klebsiella quasipneumoniae strain ATCC 700603 isolate K6 plasmid	NZ_CP014698.2
IncM	Klebsiella pneumoniae strain CAV1016 plasmid pCAV1016-76,	NZ_CP017936.1
IncM	Klebsiella oxytoca strain CAV1015 plasmid pCAV1015-76, complete	NZ_CP017932.1
IncM	Citrobacter freundii strain CAV1741 plasmid pKPC_CAV1741,	NZ_CP011656.1
IncM	Serratia marcescens strain CAV1492 plasmid pCAV1492-73, complete	NZ_CP011640.1
IncM	Klebsiella oxytoca strain CAV1335 plasmid pCAV1335-92, complete	NZ_CP011614.1
IncM	Citrobacter freundii strain CAV1321 plasmid pCAV1321-71,	NZ_CP011609.1
IncM	Klebsiella oxytoca strain CAV1099 plasmid pCAV1099-69, complete	NZ_CP011593.1
IncM	Phytobacter ursingii strain CAV1151 plasmid pCAV1151-83,	NZ_CP011599.1
IncM	Enterobacter hormaechei subsp. xiangfangensis strain 34978	NZ_CP010365.1
IncM	Enterobacter cloacae plasmid pNE1280, complete sequence	NC_019346.1
IncM	Klebsiella pneumoniae subsp. pneumoniae strain A246 plasmid	NZ_MT265678.1
IncM	Serratia marcescens strain NCTC 50331 plasmid R1215, complete	NZ_KU315015.1
IncM	Klebsiella pneumoniae plasmid pFOX-7a, complete sequence	NC_025134.1
IncM	Escherichia coli strain 24-S11 plasmid pCESC2, complete sequence	NZ_MF156266.1
IncM	Proteus mirabilis strain Pm-Oxa48 plasmid pOXA48-Pm, complete	NZ_KP025948.1
IncM	Klebsiella quasipneumoniae subsp. similipneumoniae strain 09A3	NZ_CP084785.1
IncM	Klebsiella pneumoniae strain RIVM_C019575 plasmid	NZ_CP068897.1
IncM	Klebsiella pneumoniae strain 616 plasmid pKp616_2, complete	NZ_CP026497.1
IncM	Klebsiella pneumoniae strain 0113481141 plasmid	NZ_CP083077.1
IncM	Klebsiella pneumoniae strain 6710.71 plasmid p2-6710.71-OXA48,	NZ_CP083013.1
IncM	Klebsiella pneumoniae strain BD-13 plasmid p2-BD-13-OXA48,	NZ_CP082980.1
IncM	Klebsiella pneumoniae subsp. pneumoniae strain SA-KpST14 plasmid	NZ_CP071281.1
IncM	Klebsiella pneumoniae strain RIVM_C000056 plasmid	NZ_CP068942.1
IncM	Klebsiella pneumoniae strain RIVM_C029599 plasmid	NZ_CP068931.1
IncM	Klebsiella pneumoniae strain RIVM_C019556 plasmid	NZ_CP068901.1
IncM	Klebsiella pneumoniae strain RIVM_C019559 plasmid	NZ_CP068900.1
IncM	Klebsiella pneumoniae strain RIVM_C019583 plasmid	NZ_CP068895.1
IncM	Klebsiella pneumoniae strain RIVM_C018979 plasmid	NZ_CP068924.1
IncM	Klebsiella pneumoniae strain RIVM_C017341 plasmid	NZ_CP068865.1
IncM	Klebsiella pneumoniae strain RIVM_C017036 plasmid	NZ_CP068874.1
IncM	Klebsiella pneumoniae strain RIVM_C015073 plasmid	NZ_CP068320.1
IncM	Klebsiella pneumoniae strain RIVM_C015362 plasmid	NZ_CP068316.1
IncM	Enterobacter cloacae strain SL264 plasmid pSL264, complete	NZ_LC537131.1
IncM	Klebsiella pneumoniae strain Kpn-14 plasmid pKpn14-4, complete	NZ_CP047704.1
IncM	Escherichia coli strain SCU-308 plasmid pSCU-308-2, complete	NZ_CP053283.1
IncM	Klebsiella pneumoniae strain TA6363 plasmid pTMTA63632, complete	NZ_AP019667.1
IncM	Citrobacter sp. RHBSTW-00671 plasmid pRHBSTW-00671_6, whole	NZ_JABXPR010000006.1
IncM	Klebsiella pneumoniae strain RIVM_C014947 plasmid	NZ_MT560065.1
IncM	Klebsiella pneumoniae isolate Kp41 plasmid pKp41M, complete	NZ_KY781949.1
IncM	Klebsiella pneumoniae strain Kp6411 plasmid 6411TF, complete	NZ_KT935445.1
IncM	Citrobacter freundii strain CAV1857 plasmid pKPC_CAV1857-85,	NZ_CP037737.1
IncM	Klebsiella quasivariicola strain KPN1705 plasmid pKPN1705-3,	NZ_CP022826.1
IncM	Klebsiella pneumoniae strain 145 plasmid pKp145/11b, complete	NZ_KX118608.1
IncM	Klebsiella quasipneumoniae strain 3Z-5L plasmid p3Z-5L-4,	NZ_CP072519.1
IncM	Escherichia coli strain Eco-15 plasmid pEco15-4, complete	NZ_CP047714.1
IncM	Escherichia coli strain URMC_2 plasmid URMC_2_p_58586, whole	NZ_CM017068.1
IncM	Escherichia coli strain EC-129 plasmid pEC129_4, complete	NZ_CP038457.1
IncM	Klebsiella variicola isolate CNR130 plasmid CNR130, complete	NZ_LT994838.1
IncM	Klebsiella pneumoniae isolate CNR341 plasmid CNR341, complete	NZ_LT994833.1
IncM	Klebsiella pneumoniae strain FDAARGOS_1314 plasmid unnamed5,	NZ_CP070110.1
IncM	Erwinia amylovora strain EaA-11 plasmid pEL60, whole genome	NZ_JAAEUV010000003.1
IncM	Serratia marcescens strain R471 plasmid R471, complete sequence	NZ_KM406489.1
IncM	Serratia marcescens plasmid R830b, complete sequence	NC_019344.1
IncM	Erwinia amylovora plasmid pEL60, complete sequence	NC_005246.1
IncM	Klebsiella variicola strain GJ3 plasmid pKPGJ-3d, complete	NZ_CP017288.1
IncM	Klebsiella variicola strain GJ2 plasmid pKPGJ-2d, complete	NZ_CP017853.1
IncM	Klebsiella variicola strain GJ1 plasmid pKPGJ-1c, complete	NZ_CP017282.1
IncM	Enterobacter cloacae strain ECNIH5 plasmid pENT-d0d, complete	NZ_CP009857.1
IncM	Klebsiella pneumoniae strain KPNIH48 plasmid pKPC-edb7, complete	NZ_CP026395.1
IncM	Serratia sp. SSNIH1 plasmid pKPC-56ce, complete sequence	NZ_CP026385.1
IncM	Citrobacter sp. CFNIH10 plasmid pKPC-2fe2, complete sequence	NZ_CP026210.1
IncM	Klebsiella pneumoniae subsp. pneumoniae KPNIH27 plasmid	NZ_CP007733.1
IncN	Escherichia coli strain CE2050 plasmid pCE2050_B, complete	NZ_CP073623.1
IncN	Escherichia coli strain 1585m1 plasmid p1585m1_A, complete	NZ_CP086389.1
IncN	Escherichia coli strain 1566m1 plasmid p1566m1_A, whole genome	NZ_JAJHPW010000004.1
IncN	Escherichia coli strain EC195 plasmid pEC195-253k, complete	NZ_CP085189.1
IncN	Escherichia coli strain 1514k plasmid p1514kTc1_N_I1_ST113,	NZ_MW800641.1
IncN	Klebsiella pneumoniae strain b1-2L plasmid pb1-2L-2, complete	NZ_CP072458.1
IncN	Escherichia fergusonii strain EF31 plasmid pTB31P1, complete	NZ_CP070952.1
IncN	Raoultella ornithinolytica strain NUITM-VR1 plasmid	NZ_AP025013.1
IncN	Klebsiella pneumoniae strain K-1L plasmid pK-1L-1, complete	NZ_CP072461.1
IncN	Klebsiella pneumoniae isolate KP_NORM_BLD_2015_115359 plasmid	NZ_CP073790.1
IncN	Escherichia coli strain SJC33 plasmid pSJC33-4, complete sequence	NZ_CP080259.1
IncN	Escherichia coli strain XJW9B277 plasmid pXJW9B277-HI2-N,	NZ_CP068042.1
IncN	Klebsiella pneumoniae subsp. pneumoniae strain 90CM2 plasmid	NZ_CP071820.1
IncN	Salmonella enterica subsp. enterica serovar Typhimurium strain	NZ_OU015329.1
IncN	Escherichia coli strain T199A plasmid pT199A, complete sequence	NZ_MW298656.1
IncN	Escherichia coli strain EC_J_9 plasmid pCTX_J9_3, complete	NZ_CP075064.1
IncN	Escherichia coli strain EC16 plasmid pEC16-CTX-55, complete	NZ_CP074124.1
IncN	Escherichia coli strain EC11 plasmid plas1-MCR, complete sequence	NZ_CP073361.1
IncN	Escherichia coli strain tcmA_3 plasmid pMCR_A3_2, complete	NZ_CP059836.1
IncN	Enterobacter hormaechei strain SH19PTE2 plasmid pYUSHP2-3,	NZ_CP073774.1
IncN	Escherichia coli strain EC31 plasmid pEC31-2, complete sequence	NZ_CP056038.1
IncN	Escherichia coli strain CT29 plasmid p.CT29-P2, complete sequence	NZ_CP032075.1
IncN	Escherichia coli strain E166 plasmid p.E166-P1, complete sequence	NZ_CP032067.1
IncN	Klebsiella pneumoniae strain KP2509 plasmid pKP2509-MCR,	NZ_CP065953.1
IncN	Escherichia coli strain CV601 plasmid pWE_H_2, complete sequence	NZ_MW574948.1
IncN	Escherichia coli strain OW1E2 plasmid pOW1E2a, complete sequence	NZ_CP067246.1
IncN	Escherichia coli strain SBF45 plasmid pSBF45a, complete sequence	NZ_CP067233.1
IncN	Escherichia albertii strain Sample 165 plasmid pESA136_4,	NZ_CP070300.1
IncN	Escherichia albertii strain Sample 166 plasmid pESA139_1,	NZ_CP070293.1
IncN	Escherichia coli O7:H4 strain MIN14 plasmid pMUB-MIN14-3,	NZ_CP069649.1
IncN	Escherichia coli strain ESBL3231 plasmid pESBL3231-IncN,	NZ_MW390537.1
IncN	Escherichia coli isolate H11 plasmid pZPK-H11, complete sequence	NZ_LR999863.1
IncN	Escherichia coli strain XH988 plasmid pXH988_1, complete sequence	NZ_CP019353.1
IncN	Escherichia coli strain 18-9079 plasmid P18-9079S, complete	NZ_MW349106.1
IncN	Salmonella enterica subsp. enterica strain CFSA1007 plasmid	NZ_CP033386.2
IncN	Salmonella enterica subsp. enterica strain CFSA1007 plasmid	NZ_CP033385.2
IncN	Salmonella enterica subsp. enterica strain CFSA300 plasmid	NZ_CP033382.2
IncN	Escherichia coli strain XH990 plasmid pXH990_1, complete sequence	NZ_CP019356.1
IncN	Raoultella sp. XY-1 plasmid unnamed1, complete sequence	NZ_CP067067.1
IncN	Salmonella sp. S13 plasmid pS13F, complete sequence	NZ_MT742153.1
IncN	Salmonella sp. S13 strain DS13 plasmid pS13D, complete sequence	NZ_MT657397.1
IncN	Escherichia coli strain COL3 plasmid p2018n8250667_3, whole	NZ_JACYGB010000005.1
IncN	Klebsiella pneumoniae strain S166-1 plasmid pS166-1.4, complete	NZ_CP063949.1
IncN	Salmonella enterica subsp. enterica serovar Saintpaul strain	NZ_CP062977.1
IncN	Escherichia coli strain CE1681 plasmid pCE1681-A, complete	NZ_MT180430.1
IncN	Escherichia coli strain SW2367 plasmid pSW2367-1, complete	NZ_MG252036.1
IncN	Salmonella enterica subsp. enterica serovar London strain	NZ_CP060136.1
IncN	Salmonella enterica subsp. enterica serovar London strain	NZ_CP060133.1
IncN	Escherichia coli strain EC96 plasmid pEC96-94kb, complete	NZ_CP060751.1
IncN	Klebsiella pneumoniae strain 116753 plasmid p116753-KPC,	NZ_MN891682.1
IncN	Escherichia coli strain 100 plasmid p100_NDM5_IncN, complete	NZ_MT199177.1
IncN	Escherichia coli strain 140801063 plasmid p801063-FII, complete	NZ_MN823991.1
IncN	Salmonella enterica plasmid p0085-NDM, complete sequence	NZ_MN577015.1
IncN	Escherichia coli plasmid p16EC-IncN, complete sequence	NZ_MN086778.1
IncN	Salmonella enterica subsp. enterica serovar Typhimurium plasmid	NZ_KX856066.1
IncN	Escherichia coli strain 2017.02.01CC plasmid p2017.02.01CC,	NZ_LC511657.1
IncN	Klebsiella pneumoniae strain RHBSTW-00113 plasmid	NZ_CP056856.1
IncN	Salmonella enterica subsp. enterica serovar Indiana strain	NZ_CP041182.1
IncN	Salmonella enterica subsp. enterica serovar Indiana strain	NZ_CP041180.1
IncN	Escherichia coli strain AR Bank #0349 plasmid pAR349, complete	NZ_CP041997.1
IncN	Salmonella enterica subsp. enterica serovar Bredeney strain	NZ_CP043224.1
IncN	Escherichia coli O16:H48 strain PG20180172 plasmid	NZ_CP043184.1
IncN	Escherichia coli O16:H48 strain PG20180170 plasmid	NZ_CP043188.1
IncN	Escherichia coli O16:H48 strain PG20180171 plasmid	NZ_CP043186.1
IncN	Escherichia coli strain WCHEC050613 plasmid pMCR_WCHEC050613,	NZ_CP019214.3
IncN	Escherichia coli strain 13P460A plasmid p13P460A-1, complete	NZ_CP019272.1
IncN	Escherichia coli strain 13P484A plasmid p13P484A-4, complete	NZ_CP019284.1
IncN	Escherichia coli strain 13C1079T plasmid p13C1079T-2, complete	NZ_CP019269.1
IncN	Escherichia coli strain Combat13F7 plasmid pCombat13F7-3,	NZ_CP019248.1
IncN	Escherichia coli strain LD91-1 plasmid pLD91-1-MCR1, complete	NZ_CP042587.1
IncN	Escherichia coli strain URMC_18 plasmid URMC_18_p_117516, whol	NZ_CM017093.1
IncN	Escherichia coli strain URMC_65 plasmid URMC_65_p_42792, whole	NZ_CM017260.1
IncN	Salmonella enterica subsp. enterica strain CFSA664 plasmid	NZ_CP033353.2
IncN	Escherichia coli strain G3X16-2 plasmid pG3X16-2-2, complete	NZ_CP038139.1
IncN	Escherichia coli strain D72 plasmid pD72-F33, complete sequence	NZ_CP035314.1
IncN	Escherichia coli strain WCHEC025970 plasmid p1_025970, complete	NZ_CP036180.1
IncN	Salmonella enterica subsp. enterica serovar Newport str.	NZ_CP025233.1
IncN	Escherichia coli strain ECCNB20-2 plasmid pTBMCR421, complete	NZ_CP034788.1
IncN	Klebsiella pneumoniae strain NB5306 plasmid unnamed2, complete	NZ_CP034761.1
IncN	Klebsiella pneumoniae strain 20_GR_12 plasmid IncN, complete	NZ_CP027050.1
IncN	Escherichia coli strain W5-6 plasmid p3_W5-6, complete sequence	NZ_CP032995.1
IncN	Escherichia coli strain W2-5 plasmid p2_W2-5, complete sequence	NZ_CP032991.1
IncN	Escherichia coli strain ECCWS199 plasmid pTB222, complete	NZ_CP032239.1
IncN	Salmonella enterica subsp. enterica strain LSP 389/97 plasmid	NZ_CP018220.1
IncN	Escherichia coli strain 2016C-3878 plasmid pMCR1-PA, complete	NZ_CP029748.1
IncN	Escherichia coli strain ECCRA-119 plasmid pTB202, complete	NZ_CP029244.1
IncN	Enterobacter hormaechei strain SCEH020042 plasmid pQnrB4_02004	NZ_CP028537.1
IncN	Salmonella enterica strain CFSAN064033 plasmid pGMI17-001_1,	NZ_CP028173.1
IncN	Escherichia coli strain HS13-1 plasmid pHS13-1-IncHI2, complete	NZ_CP026492.1
IncN	Salmonella enterica strain FDAARGOS_70 plasmid unnamed1,	NZ_CP026053.1
IncN	Escherichia albertii strain ChinaSP140150 plasmid pEA-1,	NZ_CP025677.1
IncN	Escherichia coli strain 14EC029 plasmid p14EC029b, complete	NZ_CP024143.1
IncN	Escherichia coli strain 14EC033 plasmid p14EC033f, complete	NZ_CP024153.1
IncN	Salmonella enterica subsp. enterica serovar Enteritidis strain	NZ_CP018649.1
IncN	Salmonella enterica subsp. enterica serovar Enteritidis strain	NZ_CP018646.1
IncN	Salmonella enterica subsp. enterica serovar Enteritidis strain	NZ_CP018643.1
IncN	Escherichia coli strain LH57 plasmid pLH57-mcr1, whole genome	NZ_CM008264.1
IncN	Salmonella enterica subsp. enterica serovar Saintpaul strain	NZ_CP023167.1
IncN	Salmonella enterica subsp. enterica serovar Indiana strain D90	NZ_CP022453.1
IncN	Salmonella enterica subsp. enterica serovar Indiana strain D90	NZ_CP022451.1
IncP	Escherichia coli strain CFSAN061769 plasmid pCFSAN061769_03,	NZ_CP042972.1
IncP	Escherichia coli strain CFSAN061772 plasmid pCFSAN061772_01,	NZ_CP042894.1
IncP	Salmonella enterica subsp. enterica serovar Typhimurium strain	NZ_MN334220.1
IncP	Escherichia coli strain PK8277 plasmid pPK8277-98kb, complete	NZ_CP080135.1
IncP	Enterobacter hormaechei subsp. steigerwaltii strain 08-175	NZ_CP049291.1
IncP	Acinetobacter johnsonii strain MR1 plasmid pMRA, complete	NZ_CP079749.1
IncP	Escherichia coli strain 67-1 plasmid p67_89, complete sequence	NZ_CP035828.1
IncP	Escherichia coli TW11681 plasmid pTW11681_90, complete sequence	NZ_CP035857.1
IncP	Escherichia coli strain TW10722 plasmid pTW10722_93, complete	NZ_CP035844.1
IncP	Escherichia coli strain WS1933D plasmid pWS1933D_95, complete	NZ_CP035838.1
IncP	Escherichia coli strain WS3294A plasmid pWS3294A_97, complete	NZ_CP035821.1
IncP	Escherichia coli strain Ec-FL-2X plasmid pIncI1-ST26, whole	NZ_JAFCXR010000003.1
IncP	Escherichia coli strain CFS3273 plasmid pCFS3273-1, complete	NZ_CP026933.2
IncP	Salmonella enterica subsp. enterica serovar Infantis strain	NZ_CP040066.1
IncP	Escherichia coli O176:H45 strain MIN9 plasmid pMUB-MIN9-1,	NZ_CP069683.1
IncP	Escherichia coli strain ESBL3310 plasmid pESBL3310-IncB/O/K/Z,	NZ_MW390545.1
IncP	Escherichia coli strain ESBL3227 plasmid pESBL3227-IncF,	NZ_MW390534.1
IncP	Escherichia coli strain MS1170 plasmid pMS1170_1, complete	NZ_CP056076.1
IncP	Serratia marcescens isolate MSB1_9C-sc-2280320 plasmid 2,	NZ_LR890658.1
IncP	Klebsiella pneumoniae isolate INF142-sc-2279977 plasmid 2,	NZ_LR890548.1
IncP	Escherichia coli isolate MSB1_7C-sc-2280317 plasmid 2, complete	NZ_LR890406.1
IncP	Escherichia coli isolate L4_E1441_ETEC plasmid 2, complete	NZ_LR883013.1
IncP	Escherichia coli isolate L6_E562_ETEC plasmid 6, complete	NZ_LR883005.1
IncP	Salmonella enterica strain SLR1_7627 plasmid pS7627-1, complete	NZ_CP060518.1
IncP	Escherichia coli strain 64.1 plasmid p2, complete sequence	NZ_CP059919.1
IncP	Escherichia coli strain 81.1 plasmid p2, complete sequence	NZ_CP059915.1
IncP	Escherichia fergusonii strain RHB02-C22 plasmid pRHB02-C22_2,	NZ_CP058058.1
IncP	Escherichia coli plasmid pEC14I, complete sequence	NZ_KU932025.1
IncP	Salmonella enterica subsp. enterica serovar Infantis strain	NZ_CP039446.1
IncP	Salmonella enterica subsp. enterica serovar Infantis strain	NZ_CP039444.1
IncP	Salmonella enterica subsp. enterica serovar Infantis strain	NZ_CP039442.1
IncP	Yersinia pseudotuberculosis strain Yps.F1 plasmid pYps.F1,	NZ_LT221036.1
IncP	Escherichia coli strain S38 plasmid pS38, complete sequence	NZ_KX129782.1
IncP	Shigella dysenteriae 1 strain CAR10 plasmid pCAR10, complete	NZ_KT754161.1
IncP	Salmonella enterica subsp. enterica serovar Infantis strain	NZ_CP047882.1
IncP	Escherichia coli strain ECOR 37 plasmid RCS88_p, complete	NZ_LT985306.1
IncP	Escherichia coli strain B4-25 plasmid RCS77_p, complete sequence	NZ_LT985297.1
IncP	Escherichia coli strain ECOR 3 plasmid RCS85_pI, complete	NZ_LT985321.1
IncP	Escherichia coli O80:H26 strain EC-107 plasmid pET6.2-IncFII,	NZ_CP043219.1
IncP	Escherichia coli O111:H- strain 110512 plasmid pO111-110512_1,	NZ_AP019762.1
IncP	Escherichia coli strain UPEC132 plasmid unnamed2, complete	NZ_CP040455.1
IncP	Escherichia coli strain URMC_107 plasmid URMC_107_p_153227,	NZ_CM017049.1
IncP	Salmonella enterica subsp. enterica serovar Typhimurium strain	NZ_CM017036.1
IncP	Salmonella enterica subsp. enterica serovar Heidelberg strain	NZ_CM017033.1
IncP	Escherichia coli strain MSHS 472 plasmid pCys-6, complete	NZ_CP041301.1
IncP	Escherichia coli O18:H1 strain CFSAN067215 plasmid p0.1229_2,	NZ_CP028322.1
IncP	Shigella dysenteriae strain BU53M1 plasmid pBU53M1, complete	NZ_CP024468.1
IncP	Escherichia coli isolate Escherichia coli str. TO6 plasmid 2,	NZ_LS992167.1
IncP	Escherichia coli strain E2863 plasmid pE2863-1, complete sequence	NZ_AP018803.1
IncP	Escherichia coli strain E2855 plasmid pE2855-1, complete sequence	NZ_AP018797.1
IncP	Escherichia albertii strain 05-3106 plasmid unnamed2, complete	NZ_CP030780.2
IncP	Escherichia coli strain 118UI plasmid pEco118UIb, complete	NZ_CP032516.1
IncP	Salmonella enterica subsp. enterica serovar Dublin strain CVM	NZ_CP032397.1
IncP	Escherichia coli strain AR437 plasmid unnamed2, complete sequence	NZ_CP029104.1
IncP	Escherichia coli strain CFSAN064036 plasmid pGMI17-004_1,	NZ_CP028168.1
IncP	Escherichia coli strain 97-3250 plasmid unnamed1, complete	NZ_CP027600.1
IncP	Klebsiella pneumoniae strain INF274 plasmid unnamed1, complete	NZ_CP024571.1
IncP	Klebsiella pneumoniae strain INF278 plasmid unnamed1, complete	NZ_CP024564.1
IncP	Klebsiella pneumoniae strain INF164 plasmid unnamed1, complete	NZ_CP024557.1
IncP	Klebsiella pneumoniae strain INF163 plasmid unnamed1, complete	NZ_CP024550.1
IncP	Klebsiella pneumoniae strain KSB1_9D plasmid unnamed1, complete	NZ_CP024536.1
IncP	Klebsiella pneumoniae strain INF157 plasmid unnamed1, complete	NZ_CP024529.1
IncP	Klebsiella pneumoniae strain INF158 plasmid unnamed1, complete	NZ_CP024522.1
IncP	Klebsiella pneumoniae isolate KSB1_5D plasmid unnamed1, complete	NZ_CP024192.1
IncP	Escherichia coli strain 20Ec-P-124 plasmid pMRY16-002_3,	NZ_AP017613.1
IncP	Escherichia coli B171 plasmid pB171_90, complete sequence	NZ_CP021212.1
IncP	Salmonella enterica subsp. enterica serovar Infantis strain	NZ_CP016409.1
IncP	Salmonella enterica subsp. enterica serovar Infantis strain	NZ_CP016411.1
IncP	Salmonella enterica subsp. enterica serovar Infantis strain	NZ_CP016407.1
IncP	Salmonella enterica subsp. enterica serovar Infantis strain	NZ_CP016413.1
IncP	Escherichia coli O157 strain 180-PT54 plasmid unnamed, complete	NZ_CP015833.1
IncP	Escherichia coli strain 2009C-3133 plasmid unnamed1, complete	NZ_CP013024.1
IncP	Escherichia coli plasmid pH2332-166, complete sequence	NC_025175.1
IncP	Escherichia coli plasmid pDM0133, complete sequence	NC_024956.1
IncP	Escherichia coli plasmid pO111-CRL-115, complete sequence	NC_022992.1
IncP	Salmonella enterica subsp. enterica serovar Dublin plasmid	NC_019105.1
IncP	Salmonella enterica subsp. enterica serovar Typhimurium plasmid	NC_006816.1
IncP	Pseudomonas aeruginosa plasmid pBS228, complete sequence	NC_008357.1
IncP	Escherichia coli strain 1524k plasmid p1524kTc1_F16:A-:B1,	NZ_MW800635.1
IncP	Escherichia coli strain EM22-18-53 plasmid pEM22-18-53_5,	NZ_CP063464.1
IncP	Escherichia coli strain 1409 plasmid p108.7k, complete sequence	NZ_CP063371.1
IncP	Escherichia coli strain SFE199 plasmid pSFE199, complete sequence	NZ_MN335638.1
IncP	Escherichia coli plasmid pKH457-3-BE, complete sequence	NZ_KU353730.1
IncP	Escherichia coli strain 100R plasmid p100R, complete sequence	NZ_KY689633.1
IncP	Escherichia albertii strain 2014C-4356 plasmid unnamed3,	NZ_CP024285.1
IncP	Escherichia coli ETEC H10407 plasmid pEntH10407, complete	NC_013507.1
IncP	Escherichia coli strain AR_0069 plasmid unitig_3, complete	NZ_CP020057.1
IncP	Escherichia coli plasmid pUZ8002, complete sequence	NZ_MN602278.1
IncP	Salmonella enterica subsp. enterica serovar 1,4,[5],12:i:-	NZ_CP041027.1
IncP	Escherichia coli strain 135 plasmid p135-2, complete sequence	NZ_CP080262.1
IncP	Escherichia coli strain S802 plasmid pS802-MCR, complete sequence	NZ_MW495059.1
IncP	Escherichia coli strain COL5 plasmid p2018n8362554_2, whole	NZ_JACYGD010000003.1
IncP	Escherichia coli strain 170_17_D1 plasmid pMCR_170_D1, complete	NZ_MT929288.1
IncP	Escherichia coli strain 1139_17_D1 plasmid pMCR_1139_D1,	NZ_MT929287.1
IncP	Escherichia coli strain 1085_17_C1 plasmid pMCR_1085_C1,	NZ_MT929286.1
IncP	Escherichia coli strain 4M8F plasmid p4M8F, complete sequence	NZ_MN256758.1
IncP	Escherichia coli strain 4M18F plasmid p4M18F, complete sequence	NZ_MN256757.1
IncP	Escherichia coli strain RDB9 plasmid pRDB9, complete sequence	NZ_MH924589.1
IncP	Escherichia coli strain GDZ13 plasmid pGD0503Z13, complete	NZ_KR653209.1
IncP	Salmonella enterica subsp. enterica serovar Schwarzengrund	NZ_CP045449.1
IncW	Enterobacter roggenkampii strain STW0522-66 plasmid	NZ_AP022467.1
IncW	Agrobacterium fabrum strain GV2260 plasmid pCH32, complete	NZ_CP067031.1
IncW	Alcaligenes faecalis strain AN70 plasmid pAN70-1, complete	NZ_MK757441.1
IncW	Providencia rettgeri strain 2055 plasmid p2055-IMP, complete	NZ_MH882484.1
IncW	Enterobacter hormaechei strain TUM10660 plasmid pMTY10660_IncW	NZ_AP018350.1
IncW	Escherichia coli plasmid R388, complete sequence	NC_028464.1
IncW	Salmonella enterica subsp. enterica serovar Dublin plasmid Inc	NC_010716.1
IncW	Salmonella enterica subsp. enterica serovar Dublin plasmid	NC_009982.1
IncW	Providencia rettgeri plasmid R7K, complete sequence	NC_010643.1
