# Supplementary material for: In silico analyses of diversity and dissemination of antimicrobial resistance genes and mobile genetics elements, for plasmids of enteric pathogens
Source: Front Microbiol. 2023 Jan 26;13:1095128. doi: 10.3389/fmicb.2022.1095128 (PMC9908598; doi:10.3389/fmicb.2022.1095128)
Supplement: Supplementary file 3 [file Table_3.XLSX]

## Sheet: IncAC
Protein identifier	Contig id	Start	Stop	Strand	Gene symbol	Sequence name	Scope	Element type	Element subtype	Class	Subclass	Method	Target length	Reference sequence length	% Coverage of reference sequence	% Identity to reference sequence	Alignment length	Accession of closest sequence	Name of closest sequence	HMM id	HMM description
NA	NZ_AP018577.1	26446	27303	+	aac(3)-IId	aminoglycoside N-acetyltransferase AAC(3)-IId	core	AMR	AMR	AMINOGLYCOSIDE	GENTAMICIN	EXACTX	286	286	100	100	286	WP_000557454.1	aminoglycoside N-acetyltransferase AAC(3)-IId	NA	NA
NA	NZ_AP018578.1	26424	27263	+	aac(3)-IId	aminoglycoside N-acetyltransferase AAC(3)-IId	core	AMR	AMR	AMINOGLYCOSIDE	GENTAMICIN	BLASTX	280	286	97.9	98.21	280	WP_000557454.1	aminoglycoside N-acetyltransferase AAC(3)-IId	NA	NA
NA	NZ_AP018579.1	26770	27627	+	aac(3)-IId	aminoglycoside N-acetyltransferase AAC(3)-IId	core	AMR	AMR	AMINOGLYCOSIDE	GENTAMICIN	EXACTX	286	286	100	100	286	WP_000557454.1	aminoglycoside N-acetyltransferase AAC(3)-IId	NA	NA
NA	NZ_CP021206.1	27354	28211	-	aac(3)-IId	aminoglycoside N-acetyltransferase AAC(3)-IId	core	AMR	AMR	AMINOGLYCOSIDE	GENTAMICIN	EXACTX	286	286	100	100	286	WP_000557454.1	aminoglycoside N-acetyltransferase AAC(3)-IId	NA	NA
NA	NZ_CP021952.1	38523	39380	-	aac(3)-IId	aminoglycoside N-acetyltransferase AAC(3)-IId	core	AMR	AMR	AMINOGLYCOSIDE	GENTAMICIN	EXACTX	286	286	100	100	286	WP_000557454.1	aminoglycoside N-acetyltransferase AAC(3)-IId	NA	NA
NA	NZ_CP029123.1	24748	25605	-	aac(3)-IId	aminoglycoside N-acetyltransferase AAC(3)-IId	core	AMR	AMR	AMINOGLYCOSIDE	GENTAMICIN	EXACTX	286	286	100	100	286	WP_000557454.1	aminoglycoside N-acetyltransferase AAC(3)-IId	NA	NA
NA	NZ_CP040884.1	79204	80061	+	aac(3)-IId	aminoglycoside N-acetyltransferase AAC(3)-IId	core	AMR	AMR	AMINOGLYCOSIDE	GENTAMICIN	EXACTX	286	286	100	100	286	WP_000557454.1	aminoglycoside N-acetyltransferase AAC(3)-IId	NA	NA
NA	NZ_CP044962.1	46296	47153	-	aac(3)-IId	aminoglycoside N-acetyltransferase AAC(3)-IId	core	AMR	AMR	AMINOGLYCOSIDE	GENTAMICIN	EXACTX	286	286	100	100	286	WP_000557454.1	aminoglycoside N-acetyltransferase AAC(3)-IId	NA	NA
NA	NZ_CP061931.1	51355	52212	+	aac(3)-IId	aminoglycoside N-acetyltransferase AAC(3)-IId	core	AMR	AMR	AMINOGLYCOSIDE	GENTAMICIN	EXACTX	286	286	100	100	286	WP_000557454.1	aminoglycoside N-acetyltransferase AAC(3)-IId	NA	NA
NA	NZ_JABWHX010000017.1	125403	126260	+	aac(3)-IId	aminoglycoside N-acetyltransferase AAC(3)-IId	core	AMR	AMR	AMINOGLYCOSIDE	GENTAMICIN	EXACTX	286	286	100	100	286	WP_000557454.1	aminoglycoside N-acetyltransferase AAC(3)-IId	NA	NA
NA	NZ_MF627445.1	145378	146235	-	aac(3)-IId	aminoglycoside N-acetyltransferase AAC(3)-IId	core	AMR	AMR	AMINOGLYCOSIDE	GENTAMICIN	EXACTX	286	286	100	100	286	WP_000557454.1	aminoglycoside N-acetyltransferase AAC(3)-IId	NA	NA
NA	NZ_MW363918.1	107840	108697	+	aac(3)-IId	aminoglycoside N-acetyltransferase AAC(3)-IId	core	AMR	AMR	AMINOGLYCOSIDE	GENTAMICIN	EXACTX	286	286	100	100	286	WP_000557454.1	aminoglycoside N-acetyltransferase AAC(3)-IId	NA	NA
NA	NZ_AP018577.1	55602	56459	+	aac(3)-IIe	aminoglycoside N-acetyltransferase AAC(3)-IIe	core	AMR	AMR	AMINOGLYCOSIDE	GENTAMICIN	EXACTX	286	286	100	100	286	WP_000557452.1	aminoglycoside N-acetyltransferase AAC(3)-IIe	NA	NA
NA	NZ_AP018579.1	56758	57615	+	aac(3)-IIe	aminoglycoside N-acetyltransferase AAC(3)-IIe	core	AMR	AMR	AMINOGLYCOSIDE	GENTAMICIN	EXACTX	286	286	100	100	286	WP_000557452.1	aminoglycoside N-acetyltransferase AAC(3)-IIe	NA	NA
NA	NZ_CP021536.1	130920	131777	-	aac(3)-IIe	aminoglycoside N-acetyltransferase AAC(3)-IIe	core	AMR	AMR	AMINOGLYCOSIDE	GENTAMICIN	EXACTX	286	286	100	100	286	WP_000557452.1	aminoglycoside N-acetyltransferase AAC(3)-IIe	NA	NA
NA	NZ_CP028170.1	6088	6945	+	aac(3)-IIe	aminoglycoside N-acetyltransferase AAC(3)-IIe	core	AMR	AMR	AMINOGLYCOSIDE	GENTAMICIN	EXACTX	286	286	100	100	286	WP_000557452.1	aminoglycoside N-acetyltransferase AAC(3)-IIe	NA	NA
NA	NZ_CP032192.1	57038	57895	-	aac(3)-IIe	aminoglycoside N-acetyltransferase AAC(3)-IIe	core	AMR	AMR	AMINOGLYCOSIDE	GENTAMICIN	EXACTX	286	286	100	100	286	WP_000557452.1	aminoglycoside N-acetyltransferase AAC(3)-IIe	NA	NA
NA	NZ_CP071087.1	136932	137789	-	aac(3)-IIe	aminoglycoside N-acetyltransferase AAC(3)-IIe	core	AMR	AMR	AMINOGLYCOSIDE	GENTAMICIN	EXACTX	286	286	100	100	286	WP_000557452.1	aminoglycoside N-acetyltransferase AAC(3)-IIe	NA	NA
NA	NZ_CP079173.1	157072	157929	-	aac(3)-IIe	aminoglycoside N-acetyltransferase AAC(3)-IIe	core	AMR	AMR	AMINOGLYCOSIDE	GENTAMICIN	EXACTX	286	286	100	100	286	WP_000557452.1	aminoglycoside N-acetyltransferase AAC(3)-IIe	NA	NA
NA	NZ_CP086666.1	143633	144490	+	aac(3)-IIe	aminoglycoside N-acetyltransferase AAC(3)-IIe	core	AMR	AMR	AMINOGLYCOSIDE	GENTAMICIN	EXACTX	286	286	100	100	286	WP_000557452.1	aminoglycoside N-acetyltransferase AAC(3)-IIe	NA	NA
NA	NZ_KX636095.1	200771	201628	+	aac(3)-IIe	aminoglycoside N-acetyltransferase AAC(3)-IIe	core	AMR	AMR	AMINOGLYCOSIDE	GENTAMICIN	EXACTX	286	286	100	100	286	WP_000557452.1	aminoglycoside N-acetyltransferase AAC(3)-IIe	NA	NA
NA	NZ_CP028170.1	15850	16401	+	aac(6')-Ib	AAC(6')-Ib family aminoglycoside 6'-N-acetyltransferase	core	AMR	AMR	AMINOGLYCOSIDE	AMIKACIN/KANAMYCIN/TOBRAMYCIN	EXACTX	184	184	100	100	184	WP_063840280.1	AAC(6')-Ib family aminoglycoside 6'-N-acetyltransferase	NA	NA
NA	NZ_CP029118.1	92684	93235	-	aac(6')-Ib	AAC(6')-Ib family aminoglycoside 6'-N-acetyltransferase	core	AMR	AMR	AMINOGLYCOSIDE	AMIKACIN/KANAMYCIN/TOBRAMYCIN	EXACTX	184	184	100	100	184	WP_063840280.1	AAC(6')-Ib family aminoglycoside 6'-N-acetyltransferase	NA	NA
NA	NZ_CP079626.1	132567	133118	+	aac(6')-Ib	AAC(6')-Ib family aminoglycoside 6'-N-acetyltransferase	core	AMR	AMR	AMINOGLYCOSIDE	AMIKACIN/KANAMYCIN/TOBRAMYCIN	EXACTX	184	184	100	100	184	WP_063840280.1	AAC(6')-Ib family aminoglycoside 6'-N-acetyltransferase	NA	NA
NA	NZ_CP079631.1	132567	133118	+	aac(6')-Ib	AAC(6')-Ib family aminoglycoside 6'-N-acetyltransferase	core	AMR	AMR	AMINOGLYCOSIDE	AMIKACIN/KANAMYCIN/TOBRAMYCIN	EXACTX	184	184	100	100	184	WP_063840280.1	AAC(6')-Ib family aminoglycoside 6'-N-acetyltransferase	NA	NA
NA	NZ_AP022395.1	50640	51191	-	aac(6')-Ib	AAC(6')-Ib family aminoglycoside 6'-N-acetyltransferase	core	AMR	AMR	AMINOGLYCOSIDE	GENTAMICIN	EXACTX	184	184	100	100	184	WP_012695458.1	AAC(6')-Ib family aminoglycoside 6'-N-acetyltransferase	NA	NA
NA	NZ_AP022395.1	51279	51830	-	aac(6')-Ib	AAC(6')-Ib family aminoglycoside 6'-N-acetyltransferase	core	AMR	AMR	AMINOGLYCOSIDE	GENTAMICIN	EXACTX	184	184	100	100	184	WP_012695458.1	AAC(6')-Ib family aminoglycoside 6'-N-acetyltransferase	NA	NA
NA	NZ_AP022400.1	158571	159122	+	aac(6')-Ib	AAC(6')-Ib family aminoglycoside 6'-N-acetyltransferase	core	AMR	AMR	AMINOGLYCOSIDE	GENTAMICIN	EXACTX	184	184	100	100	184	WP_012695458.1	AAC(6')-Ib family aminoglycoside 6'-N-acetyltransferase	NA	NA
NA	NZ_AP022400.1	159210	159761	+	aac(6')-Ib	AAC(6')-Ib family aminoglycoside 6'-N-acetyltransferase	core	AMR	AMR	AMINOGLYCOSIDE	GENTAMICIN	EXACTX	184	184	100	100	184	WP_012695458.1	AAC(6')-Ib family aminoglycoside 6'-N-acetyltransferase	NA	NA
NA	NZ_AP022495.1	50630	51181	-	aac(6')-Ib	AAC(6')-Ib family aminoglycoside 6'-N-acetyltransferase	core	AMR	AMR	AMINOGLYCOSIDE	GENTAMICIN	EXACTX	184	184	100	100	184	WP_012695458.1	AAC(6')-Ib family aminoglycoside 6'-N-acetyltransferase	NA	NA
NA	NZ_AP022495.1	51269	51820	-	aac(6')-Ib	AAC(6')-Ib family aminoglycoside 6'-N-acetyltransferase	core	AMR	AMR	AMINOGLYCOSIDE	GENTAMICIN	EXACTX	184	184	100	100	184	WP_012695458.1	AAC(6')-Ib family aminoglycoside 6'-N-acetyltransferase	NA	NA
NA	NZ_AP022514.1	50630	51181	-	aac(6')-Ib	AAC(6')-Ib family aminoglycoside 6'-N-acetyltransferase	core	AMR	AMR	AMINOGLYCOSIDE	GENTAMICIN	EXACTX	184	184	100	100	184	WP_012695458.1	AAC(6')-Ib family aminoglycoside 6'-N-acetyltransferase	NA	NA
NA	NZ_AP022514.1	51269	51820	-	aac(6')-Ib	AAC(6')-Ib family aminoglycoside 6'-N-acetyltransferase	core	AMR	AMR	AMINOGLYCOSIDE	GENTAMICIN	EXACTX	184	184	100	100	184	WP_012695458.1	AAC(6')-Ib family aminoglycoside 6'-N-acetyltransferase	NA	NA
NA	NZ_CP011622.1	124719	125270	+	aac(6')-Ib'	aminoglycoside N-acetyltransferase AAC(6')-Ib'	core	AMR	AMR	AMINOGLYCOSIDE	GENTAMICIN	EXACTX	184	184	100	100	184	WP_014454105.1	aminoglycoside N-acetyltransferase AAC(6')-Ib'	NA	NA
NA	NZ_CP013324.1	109642	110193	-	aac(6')-Ib'	aminoglycoside N-acetyltransferase AAC(6')-Ib'	core	AMR	AMR	AMINOGLYCOSIDE	GENTAMICIN	EXACTX	184	184	100	100	184	WP_014454105.1	aminoglycoside N-acetyltransferase AAC(6')-Ib'	NA	NA
NA	NZ_CP006661.1	115183	115734	+	aac(6')-Ib3	aminoglycoside N-acetyltransferase AAC(6')-Ib3	core	AMR	AMR	AMINOGLYCOSIDE	AMIKACIN/KANAMYCIN/TOBRAMYCIN	ALLELEX	184	184	100	100	184	WP_032488579.1	aminoglycoside N-acetyltransferase AAC(6')-Ib3	NA	NA
NA	NZ_CP015835.1	99958	100509	+	aac(6')-Ib3	aminoglycoside N-acetyltransferase AAC(6')-Ib3	core	AMR	AMR	AMINOGLYCOSIDE	AMIKACIN/KANAMYCIN/TOBRAMYCIN	ALLELEX	184	184	100	100	184	WP_032488579.1	aminoglycoside N-acetyltransferase AAC(6')-Ib3	NA	NA
NA	NZ_CP018817.1	54472	55023	-	aac(6')-Ib3	aminoglycoside N-acetyltransferase AAC(6')-Ib3	core	AMR	AMR	AMINOGLYCOSIDE	AMIKACIN/KANAMYCIN/TOBRAMYCIN	ALLELEX	184	184	100	100	184	WP_032488579.1	aminoglycoside N-acetyltransferase AAC(6')-Ib3	NA	NA
NA	NZ_CP020049.1	74373	74924	-	aac(6')-Ib3	aminoglycoside N-acetyltransferase AAC(6')-Ib3	core	AMR	AMR	AMINOGLYCOSIDE	AMIKACIN/KANAMYCIN/TOBRAMYCIN	ALLELEX	184	184	100	100	184	WP_032488579.1	aminoglycoside N-acetyltransferase AAC(6')-Ib3	NA	NA
NA	NZ_CP020056.1	45212	45763	-	aac(6')-Ib3	aminoglycoside N-acetyltransferase AAC(6')-Ib3	core	AMR	AMR	AMINOGLYCOSIDE	AMIKACIN/KANAMYCIN/TOBRAMYCIN	ALLELEX	184	184	100	100	184	WP_032488579.1	aminoglycoside N-acetyltransferase AAC(6')-Ib3	NA	NA
NA	NZ_CP021206.1	19279	19830	-	aac(6')-Ib3	aminoglycoside N-acetyltransferase AAC(6')-Ib3	core	AMR	AMR	AMINOGLYCOSIDE	AMIKACIN/KANAMYCIN/TOBRAMYCIN	ALLELEX	184	184	100	100	184	WP_032488579.1	aminoglycoside N-acetyltransferase AAC(6')-Ib3	NA	NA
NA	NZ_CP021536.1	20965	21516	+	aac(6')-Ib3	aminoglycoside N-acetyltransferase AAC(6')-Ib3	core	AMR	AMR	AMINOGLYCOSIDE	AMIKACIN/KANAMYCIN/TOBRAMYCIN	ALLELEX	184	184	100	100	184	WP_032488579.1	aminoglycoside N-acetyltransferase AAC(6')-Ib3	NA	NA
NA	NZ_CP021719.1	60324	60875	-	aac(6')-Ib3	aminoglycoside N-acetyltransferase AAC(6')-Ib3	core	AMR	AMR	AMINOGLYCOSIDE	AMIKACIN/KANAMYCIN/TOBRAMYCIN	ALLELEX	184	184	100	100	184	WP_032488579.1	aminoglycoside N-acetyltransferase AAC(6')-Ib3	NA	NA
NA	NZ_CP021936.1	51651	52202	+	aac(6')-Ib3	aminoglycoside N-acetyltransferase AAC(6')-Ib3	core	AMR	AMR	AMINOGLYCOSIDE	AMIKACIN/KANAMYCIN/TOBRAMYCIN	ALLELEX	184	184	100	100	184	WP_032488579.1	aminoglycoside N-acetyltransferase AAC(6')-Ib3	NA	NA
NA	NZ_CP021952.1	18853	19404	+	aac(6')-Ib3	aminoglycoside N-acetyltransferase AAC(6')-Ib3	core	AMR	AMR	AMINOGLYCOSIDE	AMIKACIN/KANAMYCIN/TOBRAMYCIN	ALLELEX	184	184	100	100	184	WP_032488579.1	aminoglycoside N-acetyltransferase AAC(6')-Ib3	NA	NA
NA	NZ_CP022126.1	8069	8620	-	aac(6')-Ib3	aminoglycoside N-acetyltransferase AAC(6')-Ib3	core	AMR	AMR	AMINOGLYCOSIDE	AMIKACIN/KANAMYCIN/TOBRAMYCIN	ALLELEX	184	184	100	100	184	WP_032488579.1	aminoglycoside N-acetyltransferase AAC(6')-Ib3	NA	NA
NA	NZ_CP023948.1	179065	179616	+	aac(6')-Ib3	aminoglycoside N-acetyltransferase AAC(6')-Ib3	core	AMR	AMR	AMINOGLYCOSIDE	AMIKACIN/KANAMYCIN/TOBRAMYCIN	ALLELEX	184	184	100	100	184	WP_032488579.1	aminoglycoside N-acetyltransferase AAC(6')-Ib3	NA	NA
NA	NZ_CP029123.1	43240	43791	-	aac(6')-Ib3	aminoglycoside N-acetyltransferase AAC(6')-Ib3	core	AMR	AMR	AMINOGLYCOSIDE	AMIKACIN/KANAMYCIN/TOBRAMYCIN	ALLELEX	184	184	100	100	184	WP_032488579.1	aminoglycoside N-acetyltransferase AAC(6')-Ib3	NA	NA
NA	NZ_CP032192.1	46590	47141	+	aac(6')-Ib3	aminoglycoside N-acetyltransferase AAC(6')-Ib3	core	AMR	AMR	AMINOGLYCOSIDE	AMIKACIN/KANAMYCIN/TOBRAMYCIN	ALLELEX	184	184	100	100	184	WP_032488579.1	aminoglycoside N-acetyltransferase AAC(6')-Ib3	NA	NA
NA	NZ_CP040884.1	72150	72701	+	aac(6')-Ib3	aminoglycoside N-acetyltransferase AAC(6')-Ib3	core	AMR	AMR	AMINOGLYCOSIDE	AMIKACIN/KANAMYCIN/TOBRAMYCIN	ALLELEX	184	184	100	100	184	WP_032488579.1	aminoglycoside N-acetyltransferase AAC(6')-Ib3	NA	NA
NA	NZ_CP049969.1	89543	90094	+	aac(6')-Ib3	aminoglycoside N-acetyltransferase AAC(6')-Ib3	core	AMR	AMR	AMINOGLYCOSIDE	AMIKACIN/KANAMYCIN/TOBRAMYCIN	ALLELEX	184	184	100	100	184	WP_032488579.1	aminoglycoside N-acetyltransferase AAC(6')-Ib3	NA	NA
NA	NZ_CP050162.1	40101	40652	+	aac(6')-Ib3	aminoglycoside N-acetyltransferase AAC(6')-Ib3	core	AMR	AMR	AMINOGLYCOSIDE	AMIKACIN/KANAMYCIN/TOBRAMYCIN	ALLELEX	184	184	100	100	184	WP_032488579.1	aminoglycoside N-acetyltransferase AAC(6')-Ib3	NA	NA
NA	NZ_CP050164.1	99958	100509	+	aac(6')-Ib3	aminoglycoside N-acetyltransferase AAC(6')-Ib3	core	AMR	AMR	AMINOGLYCOSIDE	AMIKACIN/KANAMYCIN/TOBRAMYCIN	ALLELEX	184	184	100	100	184	WP_032488579.1	aminoglycoside N-acetyltransferase AAC(6')-Ib3	NA	NA
NA	NZ_CP063685.2	110788	111339	+	aac(6')-Ib3	aminoglycoside N-acetyltransferase AAC(6')-Ib3	core	AMR	AMR	AMINOGLYCOSIDE	AMIKACIN/KANAMYCIN/TOBRAMYCIN	ALLELEX	184	184	100	100	184	WP_032488579.1	aminoglycoside N-acetyltransferase AAC(6')-Ib3	NA	NA
NA	NZ_JABWHX010000017.1	103635	104186	+	aac(6')-Ib3	aminoglycoside N-acetyltransferase AAC(6')-Ib3	core	AMR	AMR	AMINOGLYCOSIDE	AMIKACIN/KANAMYCIN/TOBRAMYCIN	ALLELEX	184	184	100	100	184	WP_032488579.1	aminoglycoside N-acetyltransferase AAC(6')-Ib3	NA	NA
NA	NZ_JABWHY010000031.1	79088	79639	+	aac(6')-Ib3	aminoglycoside N-acetyltransferase AAC(6')-Ib3	core	AMR	AMR	AMINOGLYCOSIDE	AMIKACIN/KANAMYCIN/TOBRAMYCIN	ALLELEX	184	184	100	100	184	WP_032488579.1	aminoglycoside N-acetyltransferase AAC(6')-Ib3	NA	NA
NA	NZ_KX147633.1	129292	129843	+	aac(6')-Ib3	aminoglycoside N-acetyltransferase AAC(6')-Ib3	core	AMR	AMR	AMINOGLYCOSIDE	AMIKACIN/KANAMYCIN/TOBRAMYCIN	ALLELEX	184	184	100	100	184	WP_032488579.1	aminoglycoside N-acetyltransferase AAC(6')-Ib3	NA	NA
NA	NZ_KX636095.1	132424	132975	+	aac(6')-Ib3	aminoglycoside N-acetyltransferase AAC(6')-Ib3	core	AMR	AMR	AMINOGLYCOSIDE	AMIKACIN/KANAMYCIN/TOBRAMYCIN	ALLELEX	184	184	100	100	184	WP_032488579.1	aminoglycoside N-acetyltransferase AAC(6')-Ib3	NA	NA
NA	NZ_KX786648.1	104068	104619	+	aac(6')-Ib3	aminoglycoside N-acetyltransferase AAC(6')-Ib3	core	AMR	AMR	AMINOGLYCOSIDE	AMIKACIN/KANAMYCIN/TOBRAMYCIN	ALLELEX	184	184	100	100	184	WP_032488579.1	aminoglycoside N-acetyltransferase AAC(6')-Ib3	NA	NA
NA	NZ_MH263652.1	99958	100509	+	aac(6')-Ib3	aminoglycoside N-acetyltransferase AAC(6')-Ib3	core	AMR	AMR	AMINOGLYCOSIDE	AMIKACIN/KANAMYCIN/TOBRAMYCIN	ALLELEX	184	184	100	100	184	WP_032488579.1	aminoglycoside N-acetyltransferase AAC(6')-Ib3	NA	NA
NA	NZ_MH995506.1	102542	103093	+	aac(6')-Ib3	aminoglycoside N-acetyltransferase AAC(6')-Ib3	core	AMR	AMR	AMINOGLYCOSIDE	AMIKACIN/KANAMYCIN/TOBRAMYCIN	ALLELEX	184	184	100	100	184	WP_032488579.1	aminoglycoside N-acetyltransferase AAC(6')-Ib3	NA	NA
NA	NZ_MH995507.1	102542	103093	+	aac(6')-Ib3	aminoglycoside N-acetyltransferase AAC(6')-Ib3	core	AMR	AMR	AMINOGLYCOSIDE	AMIKACIN/KANAMYCIN/TOBRAMYCIN	ALLELEX	184	184	100	100	184	WP_032488579.1	aminoglycoside N-acetyltransferase AAC(6')-Ib3	NA	NA
NA	NZ_MH995508.1	102542	103093	+	aac(6')-Ib3	aminoglycoside N-acetyltransferase AAC(6')-Ib3	core	AMR	AMR	AMINOGLYCOSIDE	AMIKACIN/KANAMYCIN/TOBRAMYCIN	ALLELEX	184	184	100	100	184	WP_032488579.1	aminoglycoside N-acetyltransferase AAC(6')-Ib3	NA	NA
NA	NZ_MK041212.1	102542	103093	+	aac(6')-Ib3	aminoglycoside N-acetyltransferase AAC(6')-Ib3	core	AMR	AMR	AMINOGLYCOSIDE	AMIKACIN/KANAMYCIN/TOBRAMYCIN	ALLELEX	184	184	100	100	184	WP_032488579.1	aminoglycoside N-acetyltransferase AAC(6')-Ib3	NA	NA
NA	NZ_MK123267.1	102542	103093	+	aac(6')-Ib3	aminoglycoside N-acetyltransferase AAC(6')-Ib3	core	AMR	AMR	AMINOGLYCOSIDE	AMIKACIN/KANAMYCIN/TOBRAMYCIN	ALLELEX	184	184	100	100	184	WP_032488579.1	aminoglycoside N-acetyltransferase AAC(6')-Ib3	NA	NA
NA	NZ_MK123268.1	102541	103092	+	aac(6')-Ib3	aminoglycoside N-acetyltransferase AAC(6')-Ib3	core	AMR	AMR	AMINOGLYCOSIDE	AMIKACIN/KANAMYCIN/TOBRAMYCIN	ALLELEX	184	184	100	100	184	WP_032488579.1	aminoglycoside N-acetyltransferase AAC(6')-Ib3	NA	NA
NA	NZ_MN310375.1	99957	100508	+	aac(6')-Ib3	aminoglycoside N-acetyltransferase AAC(6')-Ib3	core	AMR	AMR	AMINOGLYCOSIDE	AMIKACIN/KANAMYCIN/TOBRAMYCIN	ALLELEX	184	184	100	100	184	WP_032488579.1	aminoglycoside N-acetyltransferase AAC(6')-Ib3	NA	NA
NA	NZ_MN603981.1	101281	101832	+	aac(6')-Ib3	aminoglycoside N-acetyltransferase AAC(6')-Ib3	core	AMR	AMR	AMINOGLYCOSIDE	AMIKACIN/KANAMYCIN/TOBRAMYCIN	ALLELEX	184	184	100	100	184	WP_032488579.1	aminoglycoside N-acetyltransferase AAC(6')-Ib3	NA	NA
NA	NZ_MW363918.1	100786	101337	+	aac(6')-Ib3	aminoglycoside N-acetyltransferase AAC(6')-Ib3	core	AMR	AMR	AMINOGLYCOSIDE	AMIKACIN/KANAMYCIN/TOBRAMYCIN	ALLELEX	184	184	100	100	184	WP_032488579.1	aminoglycoside N-acetyltransferase AAC(6')-Ib3	NA	NA
NA	NZ_MZ606383.1	5093	5644	+	aac(6')-Ib3	aminoglycoside N-acetyltransferase AAC(6')-Ib3	core	AMR	AMR	AMINOGLYCOSIDE	AMIKACIN/KANAMYCIN/TOBRAMYCIN	ALLELEX	184	184	100	100	184	WP_032488579.1	aminoglycoside N-acetyltransferase AAC(6')-Ib3	NA	NA
NA	NZ_MZ606384.1	98203	98754	-	aac(6')-Ib3	aminoglycoside N-acetyltransferase AAC(6')-Ib3	core	AMR	AMR	AMINOGLYCOSIDE	AMIKACIN/KANAMYCIN/TOBRAMYCIN	ALLELEX	184	184	100	100	184	WP_032488579.1	aminoglycoside N-acetyltransferase AAC(6')-Ib3	NA	NA
NA	NZ_AP018577.1	52648	53199	+	aac(6')-Ib-cr5	fluoroquinolone-acetylating aminoglycoside 6'-N-acetyltransferase AAC(6')-Ib-cr5	core	AMR	AMR	AMINOGLYCOSIDE/QUINOLONE	AMIKACIN/KANAMYCIN/TOBRAMYCIN/QUINOLONE	ALLELEX	184	184	100	100	184	WP_063840321.1	fluoroquinolone-acetylating aminoglycoside 6'-N-acetyltransferase AAC(6')-Ib-cr5	NA	NA
NA	NZ_AP018578.1	52546	53097	+	aac(6')-Ib-cr5	fluoroquinolone-acetylating aminoglycoside 6'-N-acetyltransferase AAC(6')-Ib-cr5	core	AMR	AMR	AMINOGLYCOSIDE/QUINOLONE	AMIKACIN/KANAMYCIN/TOBRAMYCIN/QUINOLONE	ALLELEX	184	184	100	100	184	WP_063840321.1	fluoroquinolone-acetylating aminoglycoside 6'-N-acetyltransferase AAC(6')-Ib-cr5	NA	NA
NA	NZ_AP018579.1	53800	54351	+	aac(6')-Ib-cr5	fluoroquinolone-acetylating aminoglycoside 6'-N-acetyltransferase AAC(6')-Ib-cr5	core	AMR	AMR	AMINOGLYCOSIDE/QUINOLONE	AMIKACIN/KANAMYCIN/TOBRAMYCIN/QUINOLONE	ALLELEX	184	184	100	100	184	WP_063840321.1	fluoroquinolone-acetylating aminoglycoside 6'-N-acetyltransferase AAC(6')-Ib-cr5	NA	NA
NA	NZ_CP028170.1	3130	3681	+	aac(6')-Ib-cr5	fluoroquinolone-acetylating aminoglycoside 6'-N-acetyltransferase AAC(6')-Ib-cr5	core	AMR	AMR	AMINOGLYCOSIDE/QUINOLONE	AMIKACIN/KANAMYCIN/TOBRAMYCIN/QUINOLONE	ALLELEX	184	184	100	100	184	WP_063840321.1	fluoroquinolone-acetylating aminoglycoside 6'-N-acetyltransferase AAC(6')-Ib-cr5	NA	NA
NA	NZ_CP071087.1	140196	140747	-	aac(6')-Ib-cr5	fluoroquinolone-acetylating aminoglycoside 6'-N-acetyltransferase AAC(6')-Ib-cr5	core	AMR	AMR	AMINOGLYCOSIDE/QUINOLONE	AMIKACIN/KANAMYCIN/TOBRAMYCIN/QUINOLONE	ALLELEX	184	184	100	100	184	WP_063840321.1	fluoroquinolone-acetylating aminoglycoside 6'-N-acetyltransferase AAC(6')-Ib-cr5	NA	NA
NA	NZ_CP079116.1	127998	128549	-	aac(6')-Ib-cr5	fluoroquinolone-acetylating aminoglycoside 6'-N-acetyltransferase AAC(6')-Ib-cr5	core	AMR	AMR	AMINOGLYCOSIDE/QUINOLONE	AMIKACIN/KANAMYCIN/TOBRAMYCIN/QUINOLONE	ALLELEX	184	184	100	100	184	WP_063840321.1	fluoroquinolone-acetylating aminoglycoside 6'-N-acetyltransferase AAC(6')-Ib-cr5	NA	NA
NA	NZ_CP079173.1	160336	160887	-	aac(6')-Ib-cr5	fluoroquinolone-acetylating aminoglycoside 6'-N-acetyltransferase AAC(6')-Ib-cr5	core	AMR	AMR	AMINOGLYCOSIDE/QUINOLONE	AMIKACIN/KANAMYCIN/TOBRAMYCIN/QUINOLONE	ALLELEX	184	184	100	100	184	WP_063840321.1	fluoroquinolone-acetylating aminoglycoside 6'-N-acetyltransferase AAC(6')-Ib-cr5	NA	NA
NA	NZ_CP086666.1	140675	141226	+	aac(6')-Ib-cr5	fluoroquinolone-acetylating aminoglycoside 6'-N-acetyltransferase AAC(6')-Ib-cr5	core	AMR	AMR	AMINOGLYCOSIDE/QUINOLONE	AMIKACIN/KANAMYCIN/TOBRAMYCIN/QUINOLONE	ALLELEX	184	184	100	100	184	WP_063840321.1	fluoroquinolone-acetylating aminoglycoside 6'-N-acetyltransferase AAC(6')-Ib-cr5	NA	NA
NA	NZ_KX147633.1	152506	153057	-	aac(6')-Ib-cr5	fluoroquinolone-acetylating aminoglycoside 6'-N-acetyltransferase AAC(6')-Ib-cr5	core	AMR	AMR	AMINOGLYCOSIDE/QUINOLONE	AMIKACIN/KANAMYCIN/TOBRAMYCIN/QUINOLONE	ALLELEX	184	184	100	100	184	WP_063840321.1	fluoroquinolone-acetylating aminoglycoside 6'-N-acetyltransferase AAC(6')-Ib-cr5	NA	NA
NA	NZ_KX636095.1	197813	198364	+	aac(6')-Ib-cr5	fluoroquinolone-acetylating aminoglycoside 6'-N-acetyltransferase AAC(6')-Ib-cr5	core	AMR	AMR	AMINOGLYCOSIDE/QUINOLONE	AMIKACIN/KANAMYCIN/TOBRAMYCIN/QUINOLONE	ALLELEX	184	184	100	100	184	WP_063840321.1	fluoroquinolone-acetylating aminoglycoside 6'-N-acetyltransferase AAC(6')-Ib-cr5	NA	NA
NA	NZ_MN604267.1	194983	195534	+	aac(6')-Ib-cr5	fluoroquinolone-acetylating aminoglycoside 6'-N-acetyltransferase AAC(6')-Ib-cr5	core	AMR	AMR	AMINOGLYCOSIDE/QUINOLONE	AMIKACIN/KANAMYCIN/TOBRAMYCIN/QUINOLONE	ALLELEX	184	184	100	100	184	WP_063840321.1	fluoroquinolone-acetylating aminoglycoside 6'-N-acetyltransferase AAC(6')-Ib-cr5	NA	NA
NA	NZ_CP061931.1	64700	65278	-	aac(6')-IIc	aminoglycoside N-acetyltransferase AAC(6')-IIc	core	AMR	AMR	AMINOGLYCOSIDE	GENTAMICIN/KANAMYCIN/TOBRAMYCIN	EXACTX	193	193	100	100	193	WP_012695484.1	aminoglycoside N-acetyltransferase AAC(6')-IIc	NA	NA
NA	NZ_CP029718.1	103910	104365	-	aac(6')-Il	aminoglycoside N-acetyltransferase AAC(6')-Il	core	AMR	AMR	AMINOGLYCOSIDE	AMIKACIN/KANAMYCIN/TOBRAMYCIN	EXACTX	152	152	100	100	152	WP_013263788.1	aminoglycoside N-acetyltransferase AAC(6')-Il	NA	NA
NA	NZ_CP031570.1	110141	110596	+	aac(6')-Il	aminoglycoside N-acetyltransferase AAC(6')-Il	core	AMR	AMR	AMINOGLYCOSIDE	AMIKACIN/KANAMYCIN/TOBRAMYCIN	EXACTX	152	152	100	100	152	WP_013263788.1	aminoglycoside N-acetyltransferase AAC(6')-Il	NA	NA
NA	NZ_CP031576.1	110154	110609	+	aac(6')-Il	aminoglycoside N-acetyltransferase AAC(6')-Il	core	AMR	AMR	AMINOGLYCOSIDE	AMIKACIN/KANAMYCIN/TOBRAMYCIN	EXACTX	152	152	100	100	152	WP_013263788.1	aminoglycoside N-acetyltransferase AAC(6')-Il	NA	NA
NA	NZ_CP031584.1	127664	128119	-	aac(6')-Il	aminoglycoside N-acetyltransferase AAC(6')-Il	core	AMR	AMR	AMINOGLYCOSIDE	AMIKACIN/KANAMYCIN/TOBRAMYCIN	EXACTX	152	152	100	100	152	WP_013263788.1	aminoglycoside N-acetyltransferase AAC(6')-Il	NA	NA
NA	NZ_CP031610.1	123873	124328	-	aac(6')-Il	aminoglycoside N-acetyltransferase AAC(6')-Il	core	AMR	AMR	AMINOGLYCOSIDE	AMIKACIN/KANAMYCIN/TOBRAMYCIN	EXACTX	152	152	100	100	152	WP_013263788.1	aminoglycoside N-acetyltransferase AAC(6')-Il	NA	NA
NA	NZ_CP032168.1	93995	94450	+	aac(6')-Il	aminoglycoside N-acetyltransferase AAC(6')-Il	core	AMR	AMR	AMINOGLYCOSIDE	AMIKACIN/KANAMYCIN/TOBRAMYCIN	EXACTX	152	152	100	100	152	WP_013263788.1	aminoglycoside N-acetyltransferase AAC(6')-Il	NA	NA
NA	NZ_CP047703.1	117202	117657	-	aac(6')-Il	aminoglycoside N-acetyltransferase AAC(6')-Il	core	AMR	AMR	AMINOGLYCOSIDE	AMIKACIN/KANAMYCIN/TOBRAMYCIN	EXACTX	152	152	100	100	152	WP_013263788.1	aminoglycoside N-acetyltransferase AAC(6')-Il	NA	NA
NA	NZ_CP015139.1	174233	174670	+	aacA34	aminoglycoside 6'-N-acetyltransferase AacA34	core	AMR	AMR	AMINOGLYCOSIDE	AMINOGLYCOSIDE	EXACTX	146	146	100	100	146	WP_052285801.1	aminoglycoside 6'-N-acetyltransferase AacA34	NA	NA
NA	NZ_CP011622.1	125343	126128	+	aadA1	ANT(3'')-Ia family aminoglycoside nucleotidyltransferase AadA1	core	AMR	AMR	AMINOGLYCOSIDE	STREPTOMYCIN	EXACTX	262	262	100	100	262	WP_001206315.1	ANT(3'')-Ia family aminoglycoside nucleotidyltransferase AadA1	NA	NA
NA	NZ_CP013324.1	108784	109569	-	aadA1	ANT(3'')-Ia family aminoglycoside nucleotidyltransferase AadA1	core	AMR	AMR	AMINOGLYCOSIDE	STREPTOMYCIN	EXACTX	262	262	100	100	262	WP_001206315.1	ANT(3'')-Ia family aminoglycoside nucleotidyltransferase AadA1	NA	NA
NA	NZ_CP015139.1	18692	19480	-	aadA1	ANT(3'')-Ia family aminoglycoside nucleotidyltransferase AadA1	core	AMR	AMR	AMINOGLYCOSIDE	STREPTOMYCIN	EXACTX	263	263	100	100	263	WP_001209508.1	ANT(3'')-Ia family aminoglycoside nucleotidyltransferase AadA1	NA	NA
NA	NZ_CP028170.1	1	495	+	aadA1	ANT(3'')-Ia family aminoglycoside nucleotidyltransferase AadA1	core	AMR	AMR	AMINOGLYCOSIDE	STREPTOMYCIN	PARTIAL_CONTIG_ENDX	165	263	62.74	100	165	WP_001206316.1	ANT(3'')-Ia family aminoglycoside nucleotidyltransferase AadA1	NA	NA
NA	NZ_CP028170.1	16474	17259	+	aadA1	ANT(3'')-Ia family aminoglycoside nucleotidyltransferase AadA1	core	AMR	AMR	AMINOGLYCOSIDE	STREPTOMYCIN	EXACTX	262	262	100	100	262	WP_001206315.1	ANT(3'')-Ia family aminoglycoside nucleotidyltransferase AadA1	NA	NA
NA	NZ_CP029118.1	91826	92611	-	aadA1	ANT(3'')-Ia family aminoglycoside nucleotidyltransferase AadA1	core	AMR	AMR	AMINOGLYCOSIDE	STREPTOMYCIN	EXACTX	262	262	100	100	262	WP_001206315.1	ANT(3'')-Ia family aminoglycoside nucleotidyltransferase AadA1	NA	NA
NA	NZ_CP029718.1	102410	103198	-	aadA1	ANT(3'')-Ia family aminoglycoside nucleotidyltransferase AadA1	core	AMR	AMR	AMINOGLYCOSIDE	STREPTOMYCIN	EXACTX	263	263	100	100	263	WP_001206317.1	ANT(3'')-Ia family aminoglycoside nucleotidyltransferase AadA1	NA	NA
NA	NZ_CP031570.1	111308	112096	+	aadA1	ANT(3'')-Ia family aminoglycoside nucleotidyltransferase AadA1	core	AMR	AMR	AMINOGLYCOSIDE	STREPTOMYCIN	EXACTX	263	263	100	100	263	WP_001206317.1	ANT(3'')-Ia family aminoglycoside nucleotidyltransferase AadA1	NA	NA
NA	NZ_CP031576.1	111321	112109	+	aadA1	ANT(3'')-Ia family aminoglycoside nucleotidyltransferase AadA1	core	AMR	AMR	AMINOGLYCOSIDE	STREPTOMYCIN	EXACTX	263	263	100	100	263	WP_001206317.1	ANT(3'')-Ia family aminoglycoside nucleotidyltransferase AadA1	NA	NA
NA	NZ_CP031584.1	126164	126952	-	aadA1	ANT(3'')-Ia family aminoglycoside nucleotidyltransferase AadA1	core	AMR	AMR	AMINOGLYCOSIDE	STREPTOMYCIN	EXACTX	263	263	100	100	263	WP_001206317.1	ANT(3'')-Ia family aminoglycoside nucleotidyltransferase AadA1	NA	NA
NA	NZ_CP031610.1	122373	123161	-	aadA1	ANT(3'')-Ia family aminoglycoside nucleotidyltransferase AadA1	core	AMR	AMR	AMINOGLYCOSIDE	STREPTOMYCIN	EXACTX	263	263	100	100	263	WP_001206317.1	ANT(3'')-Ia family aminoglycoside nucleotidyltransferase AadA1	NA	NA
NA	NZ_CP032168.1	95162	95950	+	aadA1	ANT(3'')-Ia family aminoglycoside nucleotidyltransferase AadA1	core	AMR	AMR	AMINOGLYCOSIDE	STREPTOMYCIN	EXACTX	263	263	100	100	263	WP_001206317.1	ANT(3'')-Ia family aminoglycoside nucleotidyltransferase AadA1	NA	NA
NA	NZ_CP061931.1	21495	22283	-	aadA1	ANT(3'')-Ia family aminoglycoside nucleotidyltransferase AadA1	core	AMR	AMR	AMINOGLYCOSIDE	STREPTOMYCIN	EXACTX	263	263	100	100	263	WP_001209508.1	ANT(3'')-Ia family aminoglycoside nucleotidyltransferase AadA1	NA	NA
NA	NZ_CP071071.1	116549	117337	+	aadA1	ANT(3'')-Ia family aminoglycoside nucleotidyltransferase AadA1	core	AMR	AMR	AMINOGLYCOSIDE	STREPTOMYCIN	EXACTX	263	263	100	100	263	WP_001209508.1	ANT(3'')-Ia family aminoglycoside nucleotidyltransferase AadA1	NA	NA
NA	NZ_CP071074.1	116549	117337	+	aadA1	ANT(3'')-Ia family aminoglycoside nucleotidyltransferase AadA1	core	AMR	AMR	AMINOGLYCOSIDE	STREPTOMYCIN	EXACTX	263	263	100	100	263	WP_001209508.1	ANT(3'')-Ia family aminoglycoside nucleotidyltransferase AadA1	NA	NA
NA	NZ_CP071087.1	116549	117337	+	aadA1	ANT(3'')-Ia family aminoglycoside nucleotidyltransferase AadA1	core	AMR	AMR	AMINOGLYCOSIDE	STREPTOMYCIN	EXACTX	263	263	100	100	263	WP_001209508.1	ANT(3'')-Ia family aminoglycoside nucleotidyltransferase AadA1	NA	NA
NA	NZ_CP079626.1	111281	112069	+	aadA1	ANT(3'')-Ia family aminoglycoside nucleotidyltransferase AadA1	core	AMR	AMR	AMINOGLYCOSIDE	STREPTOMYCIN	EXACTX	263	263	100	100	263	WP_001209508.1	ANT(3'')-Ia family aminoglycoside nucleotidyltransferase AadA1	NA	NA
NA	NZ_CP079626.1	133191	133976	+	aadA1	ANT(3'')-Ia family aminoglycoside nucleotidyltransferase AadA1	core	AMR	AMR	AMINOGLYCOSIDE	STREPTOMYCIN	EXACTX	262	262	100	100	262	WP_001206315.1	ANT(3'')-Ia family aminoglycoside nucleotidyltransferase AadA1	NA	NA
NA	NZ_CP079631.1	111281	112069	+	aadA1	ANT(3'')-Ia family aminoglycoside nucleotidyltransferase AadA1	core	AMR	AMR	AMINOGLYCOSIDE	STREPTOMYCIN	EXACTX	263	263	100	100	263	WP_001209508.1	ANT(3'')-Ia family aminoglycoside nucleotidyltransferase AadA1	NA	NA
NA	NZ_CP079631.1	133191	133976	+	aadA1	ANT(3'')-Ia family aminoglycoside nucleotidyltransferase AadA1	core	AMR	AMR	AMINOGLYCOSIDE	STREPTOMYCIN	EXACTX	262	262	100	100	262	WP_001206315.1	ANT(3'')-Ia family aminoglycoside nucleotidyltransferase AadA1	NA	NA
NA	NZ_CP086666.1	115237	116025	+	aadA1	ANT(3'')-Ia family aminoglycoside nucleotidyltransferase AadA1	core	AMR	AMR	AMINOGLYCOSIDE	STREPTOMYCIN	EXACTX	263	263	100	100	263	WP_001209508.1	ANT(3'')-Ia family aminoglycoside nucleotidyltransferase AadA1	NA	NA
NA	NZ_MF627444.1	112296	113084	+	aadA1	ANT(3'')-Ia family aminoglycoside nucleotidyltransferase AadA1	core	AMR	AMR	AMINOGLYCOSIDE	STREPTOMYCIN	EXACTX	263	263	100	100	263	WP_001209508.1	ANT(3'')-Ia family aminoglycoside nucleotidyltransferase AadA1	NA	NA
NA	NZ_MF627445.1	112293	113081	+	aadA1	ANT(3'')-Ia family aminoglycoside nucleotidyltransferase AadA1	core	AMR	AMR	AMINOGLYCOSIDE	STREPTOMYCIN	EXACTX	263	263	100	100	263	WP_001209508.1	ANT(3'')-Ia family aminoglycoside nucleotidyltransferase AadA1	NA	NA
NA	NZ_CP047703.1	115784	116494	-	aadA15	ANT(3'')-Ia family aminoglycoside nucleotidyltransferase AadA15	core	AMR	AMR	AMINOGLYCOSIDE	STREPTOMYCIN	BLASTX	237	263	90.11	97.89	237	WP_025672409.1	ANT(3'')-Ia family aminoglycoside nucleotidyltransferase AadA15	NA	NA
NA	NZ_MN604267.1	196873	197715	+	aadA16	ANT(3'')-Ia family aminoglycoside nucleotidyltransferase AadA16	core	AMR	AMR	AMINOGLYCOSIDE	STREPTOMYCIN	EXACTX	281	281	100	100	281	WP_001749984.1	ANT(3'')-Ia family aminoglycoside nucleotidyltransferase AadA16	NA	NA
NA	NZ_AP022390.1	107723	108511	-	aadA2	ANT(3'')-Ia family aminoglycoside nucleotidyltransferase AadA2	core	AMR	AMR	AMINOGLYCOSIDE	STREPTOMYCIN	BLASTX	263	263	100	99.24	263	WP_001261740.1	ANT(3'')-Ia family aminoglycoside nucleotidyltransferase AadA2	NA	NA
NA	NZ_AP022395.1	103387	104175	-	aadA2	ANT(3'')-Ia family aminoglycoside nucleotidyltransferase AadA2	core	AMR	AMR	AMINOGLYCOSIDE	STREPTOMYCIN	EXACTX	263	263	100	100	263	WP_001261740.1	ANT(3'')-Ia family aminoglycoside nucleotidyltransferase AadA2	NA	NA
NA	NZ_AP022400.1	106227	107015	+	aadA2	ANT(3'')-Ia family aminoglycoside nucleotidyltransferase AadA2	core	AMR	AMR	AMINOGLYCOSIDE	STREPTOMYCIN	EXACTX	263	263	100	100	263	WP_001261740.1	ANT(3'')-Ia family aminoglycoside nucleotidyltransferase AadA2	NA	NA
NA	NZ_AP022487.1	107724	108512	-	aadA2	ANT(3'')-Ia family aminoglycoside nucleotidyltransferase AadA2	core	AMR	AMR	AMINOGLYCOSIDE	STREPTOMYCIN	BLASTX	263	263	100	99.24	263	WP_001261740.1	ANT(3'')-Ia family aminoglycoside nucleotidyltransferase AadA2	NA	NA
NA	NZ_AP022495.1	103376	104164	-	aadA2	ANT(3'')-Ia family aminoglycoside nucleotidyltransferase AadA2	core	AMR	AMR	AMINOGLYCOSIDE	STREPTOMYCIN	EXACTX	263	263	100	100	263	WP_001261740.1	ANT(3'')-Ia family aminoglycoside nucleotidyltransferase AadA2	NA	NA
NA	NZ_AP022514.1	104578	105366	-	aadA2	ANT(3'')-Ia family aminoglycoside nucleotidyltransferase AadA2	core	AMR	AMR	AMINOGLYCOSIDE	STREPTOMYCIN	EXACTX	263	263	100	100	263	WP_001261740.1	ANT(3'')-Ia family aminoglycoside nucleotidyltransferase AadA2	NA	NA
NA	NZ_AP023051.1	116032	116820	+	aadA2	ANT(3'')-Ia family aminoglycoside nucleotidyltransferase AadA2	core	AMR	AMR	AMINOGLYCOSIDE	STREPTOMYCIN	EXACTX	263	263	100	100	263	WP_001206356.1	ANT(3'')-Ia family aminoglycoside nucleotidyltransferase AadA2	NA	NA
NA	NZ_CP021551.1	116395	117183	-	aadA2	ANT(3'')-Ia family aminoglycoside nucleotidyltransferase AadA2	core	AMR	AMR	AMINOGLYCOSIDE	STREPTOMYCIN	EXACTX	263	263	100	100	263	WP_001206356.1	ANT(3'')-Ia family aminoglycoside nucleotidyltransferase AadA2	NA	NA
NA	NZ_CP029118.1	128333	129121	-	aadA2	ANT(3'')-Ia family aminoglycoside nucleotidyltransferase AadA2	core	AMR	AMR	AMINOGLYCOSIDE	STREPTOMYCIN	EXACTX	263	263	100	100	263	WP_001206356.1	ANT(3'')-Ia family aminoglycoside nucleotidyltransferase AadA2	NA	NA
NA	NZ_CP029718.1	88426	89214	+	aadA2	ANT(3'')-Ia family aminoglycoside nucleotidyltransferase AadA2	core	AMR	AMR	AMINOGLYCOSIDE	STREPTOMYCIN	EXACTX	263	263	100	100	263	WP_001206356.1	ANT(3'')-Ia family aminoglycoside nucleotidyltransferase AadA2	NA	NA
NA	NZ_CP029737.1	15912	16700	-	aadA2	ANT(3'')-Ia family aminoglycoside nucleotidyltransferase AadA2	core	AMR	AMR	AMINOGLYCOSIDE	STREPTOMYCIN	EXACTX	263	263	100	100	263	WP_001206356.1	ANT(3'')-Ia family aminoglycoside nucleotidyltransferase AadA2	NA	NA
NA	NZ_CP031297.1	107218	108006	+	aadA2	ANT(3'')-Ia family aminoglycoside nucleotidyltransferase AadA2	core	AMR	AMR	AMINOGLYCOSIDE	STREPTOMYCIN	EXACTX	263	263	100	100	263	WP_001261740.1	ANT(3'')-Ia family aminoglycoside nucleotidyltransferase AadA2	NA	NA
NA	NZ_CP031570.1	125291	126079	-	aadA2	ANT(3'')-Ia family aminoglycoside nucleotidyltransferase AadA2	core	AMR	AMR	AMINOGLYCOSIDE	STREPTOMYCIN	EXACTX	263	263	100	100	263	WP_001206356.1	ANT(3'')-Ia family aminoglycoside nucleotidyltransferase AadA2	NA	NA
NA	NZ_CP031576.1	126632	127420	-	aadA2	ANT(3'')-Ia family aminoglycoside nucleotidyltransferase AadA2	core	AMR	AMR	AMINOGLYCOSIDE	STREPTOMYCIN	EXACTX	263	263	100	100	263	WP_001206356.1	ANT(3'')-Ia family aminoglycoside nucleotidyltransferase AadA2	NA	NA
NA	NZ_CP031610.1	107063	107851	+	aadA2	ANT(3'')-Ia family aminoglycoside nucleotidyltransferase AadA2	core	AMR	AMR	AMINOGLYCOSIDE	STREPTOMYCIN	EXACTX	263	263	100	100	263	WP_001206356.1	ANT(3'')-Ia family aminoglycoside nucleotidyltransferase AadA2	NA	NA
NA	NZ_CP032168.1	109146	109934	-	aadA2	ANT(3'')-Ia family aminoglycoside nucleotidyltransferase AadA2	core	AMR	AMR	AMINOGLYCOSIDE	STREPTOMYCIN	EXACTX	263	263	100	100	263	WP_001206356.1	ANT(3'')-Ia family aminoglycoside nucleotidyltransferase AadA2	NA	NA
NA	NZ_CP063685.2	203730	204512	+	aadA2	ANT(3'')-Ia family aminoglycoside nucleotidyltransferase AadA2	core	AMR	AMR	AMINOGLYCOSIDE	STREPTOMYCIN	BLASTX	261	263	99.24	100	261	WP_001206356.1	ANT(3'')-Ia family aminoglycoside nucleotidyltransferase AadA2	NA	NA
NA	NZ_CP079116.1	112945	113733	+	aadA2	ANT(3'')-Ia family aminoglycoside nucleotidyltransferase AadA2	core	AMR	AMR	AMINOGLYCOSIDE	STREPTOMYCIN	EXACTX	263	263	100	100	263	WP_001206356.1	ANT(3'')-Ia family aminoglycoside nucleotidyltransferase AadA2	NA	NA
NA	NZ_CP079173.1	112945	113733	+	aadA2	ANT(3'')-Ia family aminoglycoside nucleotidyltransferase AadA2	core	AMR	AMR	AMINOGLYCOSIDE	STREPTOMYCIN	EXACTX	263	263	100	100	263	WP_001206356.1	ANT(3'')-Ia family aminoglycoside nucleotidyltransferase AadA2	NA	NA
NA	NZ_CP079618.1	112945	113733	+	aadA2	ANT(3'')-Ia family aminoglycoside nucleotidyltransferase AadA2	core	AMR	AMR	AMINOGLYCOSIDE	STREPTOMYCIN	EXACTX	263	263	100	100	263	WP_001206356.1	ANT(3'')-Ia family aminoglycoside nucleotidyltransferase AadA2	NA	NA
NA	NZ_CP079656.1	112945	113733	+	aadA2	ANT(3'')-Ia family aminoglycoside nucleotidyltransferase AadA2	core	AMR	AMR	AMINOGLYCOSIDE	STREPTOMYCIN	EXACTX	263	263	100	100	263	WP_001206356.1	ANT(3'')-Ia family aminoglycoside nucleotidyltransferase AadA2	NA	NA
NA	NZ_CP079693.1	112945	113733	+	aadA2	ANT(3'')-Ia family aminoglycoside nucleotidyltransferase AadA2	core	AMR	AMR	AMINOGLYCOSIDE	STREPTOMYCIN	EXACTX	263	263	100	100	263	WP_001206356.1	ANT(3'')-Ia family aminoglycoside nucleotidyltransferase AadA2	NA	NA
NA	NZ_CP079808.1	112945	113733	+	aadA2	ANT(3'')-Ia family aminoglycoside nucleotidyltransferase AadA2	core	AMR	AMR	AMINOGLYCOSIDE	STREPTOMYCIN	EXACTX	263	263	100	100	263	WP_001206356.1	ANT(3'')-Ia family aminoglycoside nucleotidyltransferase AadA2	NA	NA
NA	NZ_CP086666.1	129592	130380	+	aadA2	ANT(3'')-Ia family aminoglycoside nucleotidyltransferase AadA2	core	AMR	AMR	AMINOGLYCOSIDE	STREPTOMYCIN	EXACTX	263	263	100	100	263	WP_001206356.1	ANT(3'')-Ia family aminoglycoside nucleotidyltransferase AadA2	NA	NA
NA	NZ_JABWHW010000018.1	79013	79801	+	aadA2	ANT(3'')-Ia family aminoglycoside nucleotidyltransferase AadA2	core	AMR	AMR	AMINOGLYCOSIDE	STREPTOMYCIN	EXACTX	263	263	100	100	263	WP_001206356.1	ANT(3'')-Ia family aminoglycoside nucleotidyltransferase AadA2	NA	NA
NA	NZ_JABWHY010000031.1	99711	100499	-	aadA2	ANT(3'')-Ia family aminoglycoside nucleotidyltransferase AadA2	core	AMR	AMR	AMINOGLYCOSIDE	STREPTOMYCIN	EXACTX	263	263	100	100	263	WP_001206356.1	ANT(3'')-Ia family aminoglycoside nucleotidyltransferase AadA2	NA	NA
NA	NZ_MH457126.1	106801	107589	+	aadA2	ANT(3'')-Ia family aminoglycoside nucleotidyltransferase AadA2	core	AMR	AMR	AMINOGLYCOSIDE	STREPTOMYCIN	EXACTX	263	263	100	100	263	WP_001261740.1	ANT(3'')-Ia family aminoglycoside nucleotidyltransferase AadA2	NA	NA
NA	NZ_MN604267.1	107218	108006	+	aadA2	ANT(3'')-Ia family aminoglycoside nucleotidyltransferase AadA2	core	AMR	AMR	AMINOGLYCOSIDE	STREPTOMYCIN	EXACTX	263	263	100	100	263	WP_001261740.1	ANT(3'')-Ia family aminoglycoside nucleotidyltransferase AadA2	NA	NA
NA	NZ_MN604268.1	40977	41765	-	aadA2	ANT(3'')-Ia family aminoglycoside nucleotidyltransferase AadA2	core	AMR	AMR	AMINOGLYCOSIDE	STREPTOMYCIN	EXACTX	263	263	100	100	263	WP_001261740.1	ANT(3'')-Ia family aminoglycoside nucleotidyltransferase AadA2	NA	NA
NA	NC_023898.1	107361	107891	+	ant(2'')-Ia	aminoglycoside nucleotidyltransferase ANT(2'')-Ia	core	AMR	AMR	AMINOGLYCOSIDE	GENTAMICIN/KANAMYCIN/TOBRAMYCIN	EXACTX	177	177	100	100	177	WP_000381802.1	aminoglycoside nucleotidyltransferase ANT(2'')-Ia	NA	NA
NA	NZ_CP011622.1	98290	98820	+	ant(2'')-Ia	aminoglycoside nucleotidyltransferase ANT(2'')-Ia	core	AMR	AMR	AMINOGLYCOSIDE	GENTAMICIN/KANAMYCIN/TOBRAMYCIN	EXACTX	177	177	100	100	177	WP_000381802.1	aminoglycoside nucleotidyltransferase ANT(2'')-Ia	NA	NA
NA	NZ_CP013324.1	126081	126611	-	ant(2'')-Ia	aminoglycoside nucleotidyltransferase ANT(2'')-Ia	core	AMR	AMR	AMINOGLYCOSIDE	GENTAMICIN/KANAMYCIN/TOBRAMYCIN	EXACTX	177	177	100	100	177	WP_000381802.1	aminoglycoside nucleotidyltransferase ANT(2'')-Ia	NA	NA
NA	NZ_CP015139.1	22682	23212	-	ant(2'')-Ia	aminoglycoside nucleotidyltransferase ANT(2'')-Ia	core	AMR	AMR	AMINOGLYCOSIDE	GENTAMICIN/KANAMYCIN/TOBRAMYCIN	EXACTX	177	177	100	100	177	WP_000381802.1	aminoglycoside nucleotidyltransferase ANT(2'')-Ia	NA	NA
NA	NZ_CP031297.1	111098	111628	+	ant(2'')-Ia	aminoglycoside nucleotidyltransferase ANT(2'')-Ia	core	AMR	AMR	AMINOGLYCOSIDE	GENTAMICIN/KANAMYCIN/TOBRAMYCIN	EXACTX	177	177	100	100	177	WP_000381802.1	aminoglycoside nucleotidyltransferase ANT(2'')-Ia	NA	NA
NA	NZ_CP031584.1	106166	106696	+	ant(2'')-Ia	aminoglycoside nucleotidyltransferase ANT(2'')-Ia	core	AMR	AMR	AMINOGLYCOSIDE	GENTAMICIN/KANAMYCIN/TOBRAMYCIN	EXACTX	177	177	100	100	177	WP_000381802.1	aminoglycoside nucleotidyltransferase ANT(2'')-Ia	NA	NA
NA	NZ_CP061931.1	25485	26015	-	ant(2'')-Ia	aminoglycoside nucleotidyltransferase ANT(2'')-Ia	core	AMR	AMR	AMINOGLYCOSIDE	GENTAMICIN/KANAMYCIN/TOBRAMYCIN	EXACTX	177	177	100	100	177	WP_000381802.1	aminoglycoside nucleotidyltransferase ANT(2'')-Ia	NA	NA
NA	NZ_CP082173.1	106177	106707	+	ant(2'')-Ia	aminoglycoside nucleotidyltransferase ANT(2'')-Ia	core	AMR	AMR	AMINOGLYCOSIDE	GENTAMICIN/KANAMYCIN/TOBRAMYCIN	EXACTX	177	177	100	100	177	WP_000381802.1	aminoglycoside nucleotidyltransferase ANT(2'')-Ia	NA	NA
NA	NZ_KX458222.1	108613	109143	+	ant(2'')-Ia	aminoglycoside nucleotidyltransferase ANT(2'')-Ia	core	AMR	AMR	AMINOGLYCOSIDE	GENTAMICIN/KANAMYCIN/TOBRAMYCIN	EXACTX	177	177	100	100	177	WP_000381802.1	aminoglycoside nucleotidyltransferase ANT(2'')-Ia	NA	NA
NA	NZ_MF627444.1	108564	109094	+	ant(2'')-Ia	aminoglycoside nucleotidyltransferase ANT(2'')-Ia	core	AMR	AMR	AMINOGLYCOSIDE	GENTAMICIN/KANAMYCIN/TOBRAMYCIN	EXACTX	177	177	100	100	177	WP_000381802.1	aminoglycoside nucleotidyltransferase ANT(2'')-Ia	NA	NA
NA	NZ_MF627445.1	108561	109091	+	ant(2'')-Ia	aminoglycoside nucleotidyltransferase ANT(2'')-Ia	core	AMR	AMR	AMINOGLYCOSIDE	GENTAMICIN/KANAMYCIN/TOBRAMYCIN	EXACTX	177	177	100	100	177	WP_000381802.1	aminoglycoside nucleotidyltransferase ANT(2'')-Ia	NA	NA
NA	NZ_MN604267.1	111098	111628	+	ant(2'')-Ia	aminoglycoside nucleotidyltransferase ANT(2'')-Ia	core	AMR	AMR	AMINOGLYCOSIDE	GENTAMICIN/KANAMYCIN/TOBRAMYCIN	EXACTX	177	177	100	100	177	WP_000381802.1	aminoglycoside nucleotidyltransferase ANT(2'')-Ia	NA	NA
NA	NZ_MN604268.1	37355	37885	-	ant(2'')-Ia	aminoglycoside nucleotidyltransferase ANT(2'')-Ia	core	AMR	AMR	AMINOGLYCOSIDE	GENTAMICIN/KANAMYCIN/TOBRAMYCIN	EXACTX	177	177	100	100	177	WP_000381802.1	aminoglycoside nucleotidyltransferase ANT(2'')-Ia	NA	NA
NA	NZ_MZ670000.1	17528	18058	-	ant(2'')-Ia	aminoglycoside nucleotidyltransferase ANT(2'')-Ia	core	AMR	AMR	AMINOGLYCOSIDE	GENTAMICIN/KANAMYCIN/TOBRAMYCIN	EXACTX	177	177	100	100	177	WP_000381802.1	aminoglycoside nucleotidyltransferase ANT(2'')-Ia	NA	NA
NA	NC_023898.1	120364	121176	+	aph(3')-Ia	aminoglycoside O-phosphotransferase APH(3')-Ia	core	AMR	AMR	AMINOGLYCOSIDE	KANAMYCIN	EXACTX	271	271	100	100	271	WP_000018329.1	aminoglycoside O-phosphotransferase APH(3')-Ia	NA	NA
NA	NZ_AP022395.1	75540	76352	-	aph(3')-Ia	aminoglycoside O-phosphotransferase APH(3')-Ia	core	AMR	AMR	AMINOGLYCOSIDE	KANAMYCIN	EXACTX	271	271	100	100	271	WP_000018329.1	aminoglycoside O-phosphotransferase APH(3')-Ia	NA	NA
NA	NZ_AP022400.1	134050	134862	+	aph(3')-Ia	aminoglycoside O-phosphotransferase APH(3')-Ia	core	AMR	AMR	AMINOGLYCOSIDE	KANAMYCIN	EXACTX	271	271	100	100	271	WP_000018329.1	aminoglycoside O-phosphotransferase APH(3')-Ia	NA	NA
NA	NZ_AP022495.1	75529	76341	-	aph(3')-Ia	aminoglycoside O-phosphotransferase APH(3')-Ia	core	AMR	AMR	AMINOGLYCOSIDE	KANAMYCIN	EXACTX	271	271	100	100	271	WP_000018329.1	aminoglycoside O-phosphotransferase APH(3')-Ia	NA	NA
NA	NZ_AP022514.1	76731	77543	-	aph(3')-Ia	aminoglycoside O-phosphotransferase APH(3')-Ia	core	AMR	AMR	AMINOGLYCOSIDE	KANAMYCIN	EXACTX	271	271	100	100	271	WP_000018329.1	aminoglycoside O-phosphotransferase APH(3')-Ia	NA	NA
NA	NZ_CP017055.1	178027	178839	+	aph(3')-Ia	aminoglycoside O-phosphotransferase APH(3')-Ia	core	AMR	AMR	AMINOGLYCOSIDE	KANAMYCIN	EXACTX	271	271	100	100	271	WP_000018326.1	aminoglycoside O-phosphotransferase APH(3')-Ia	NA	NA
NA	NZ_CP020524.1	35114	35926	+	aph(3')-Ia	aminoglycoside O-phosphotransferase APH(3')-Ia	core	AMR	AMR	AMINOGLYCOSIDE	KANAMYCIN	EXACTX	271	271	100	100	271	WP_000018329.1	aminoglycoside O-phosphotransferase APH(3')-Ia	NA	NA
NA	NZ_CP049969.1	102651	103463	+	aph(3')-Ia	aminoglycoside O-phosphotransferase APH(3')-Ia	core	AMR	AMR	AMINOGLYCOSIDE	KANAMYCIN	EXACTX	271	271	100	100	271	WP_000018329.1	aminoglycoside O-phosphotransferase APH(3')-Ia	NA	NA
NA	NZ_JABWHY010000031.1	90971	91783	+	aph(3')-Ia	aminoglycoside O-phosphotransferase APH(3')-Ia	core	AMR	AMR	AMINOGLYCOSIDE	KANAMYCIN	EXACTX	271	271	100	100	271	WP_000018329.1	aminoglycoside O-phosphotransferase APH(3')-Ia	NA	NA
NA	NZ_KX156772.1	153784	154596	-	aph(3')-Ia	aminoglycoside O-phosphotransferase APH(3')-Ia	core	AMR	AMR	AMINOGLYCOSIDE	KANAMYCIN	EXACTX	271	271	100	100	271	WP_000018326.1	aminoglycoside O-phosphotransferase APH(3')-Ia	NA	NA
NA	NZ_KX156773.1	140307	141119	-	aph(3')-Ia	aminoglycoside O-phosphotransferase APH(3')-Ia	core	AMR	AMR	AMINOGLYCOSIDE	KANAMYCIN	EXACTX	271	271	100	100	271	WP_000018326.1	aminoglycoside O-phosphotransferase APH(3')-Ia	NA	NA
NA	NZ_KX458222.1	135045	135857	+	aph(3')-Ia	aminoglycoside O-phosphotransferase APH(3')-Ia	core	AMR	AMR	AMINOGLYCOSIDE	KANAMYCIN	EXACTX	271	271	100	100	271	WP_000018329.1	aminoglycoside O-phosphotransferase APH(3')-Ia	NA	NA
NA	NZ_KX709966.1	150913	151725	-	aph(3')-Ia	aminoglycoside O-phosphotransferase APH(3')-Ia	core	AMR	AMR	AMINOGLYCOSIDE	KANAMYCIN	EXACTX	271	271	100	100	271	WP_000018326.1	aminoglycoside O-phosphotransferase APH(3')-Ia	NA	NA
NA	NZ_AP022390.1	106890	107708	-	aph(3'')-Ib	aminoglycoside O-phosphotransferase APH(3'')-Ib	core	AMR	AMR	AMINOGLYCOSIDE	STREPTOMYCIN	BLASTX	273	275	99.27	98.53	273	WP_109545041.1	aminoglycoside O-phosphotransferase APH(3'')-Ib	NA	NA
NA	NZ_AP022395.1	102554	103372	-	aph(3'')-Ib	aminoglycoside O-phosphotransferase APH(3'')-Ib	core	AMR	AMR	AMINOGLYCOSIDE	STREPTOMYCIN	BLASTX	273	275	99.27	98.53	273	WP_109545041.1	aminoglycoside O-phosphotransferase APH(3'')-Ib	NA	NA
NA	NZ_AP022400.1	107030	107848	+	aph(3'')-Ib	aminoglycoside O-phosphotransferase APH(3'')-Ib	core	AMR	AMR	AMINOGLYCOSIDE	STREPTOMYCIN	BLASTX	273	275	99.27	98.53	273	WP_109545041.1	aminoglycoside O-phosphotransferase APH(3'')-Ib	NA	NA
NA	NZ_AP022487.1	106891	107709	-	aph(3'')-Ib	aminoglycoside O-phosphotransferase APH(3'')-Ib	core	AMR	AMR	AMINOGLYCOSIDE	STREPTOMYCIN	BLASTX	273	275	99.27	98.53	273	WP_109545041.1	aminoglycoside O-phosphotransferase APH(3'')-Ib	NA	NA
NA	NZ_AP022495.1	102543	103361	-	aph(3'')-Ib	aminoglycoside O-phosphotransferase APH(3'')-Ib	core	AMR	AMR	AMINOGLYCOSIDE	STREPTOMYCIN	BLASTX	273	275	99.27	98.53	273	WP_109545041.1	aminoglycoside O-phosphotransferase APH(3'')-Ib	NA	NA
NA	NZ_AP022514.1	103745	104563	-	aph(3'')-Ib	aminoglycoside O-phosphotransferase APH(3'')-Ib	core	AMR	AMR	AMINOGLYCOSIDE	STREPTOMYCIN	BLASTX	273	275	99.27	98.53	273	WP_109545041.1	aminoglycoside O-phosphotransferase APH(3'')-Ib	NA	NA
NA	NZ_CP031297.1	108021	108839	+	aph(3'')-Ib	aminoglycoside O-phosphotransferase APH(3'')-Ib	core	AMR	AMR	AMINOGLYCOSIDE	STREPTOMYCIN	BLASTX	273	275	99.27	98.53	273	WP_109545041.1	aminoglycoside O-phosphotransferase APH(3'')-Ib	NA	NA
NA	NZ_CP032192.1	51433	52257	-	aph(3'')-Ib	aminoglycoside O-phosphotransferase APH(3'')-Ib	core	AMR	AMR	AMINOGLYCOSIDE	STREPTOMYCIN	EXACTX	275	275	100	100	275	WP_109545041.1	aminoglycoside O-phosphotransferase APH(3'')-Ib	NA	NA
NA	NZ_CP036192.1	153242	154066	-	aph(3'')-Ib	aminoglycoside O-phosphotransferase APH(3'')-Ib	core	AMR	AMR	AMINOGLYCOSIDE	STREPTOMYCIN	EXACTX	275	275	100	100	275	WP_109545041.1	aminoglycoside O-phosphotransferase APH(3'')-Ib	NA	NA
NA	NZ_CP061931.1	43618	44442	+	aph(3'')-Ib	aminoglycoside O-phosphotransferase APH(3'')-Ib	core	AMR	AMR	AMINOGLYCOSIDE	STREPTOMYCIN	BLASTX	275	275	100	99.64	275	WP_109545041.1	aminoglycoside O-phosphotransferase APH(3'')-Ib	NA	NA
NA	NZ_KX147633.1	3132	3956	+	aph(3'')-Ib	aminoglycoside O-phosphotransferase APH(3'')-Ib	core	AMR	AMR	AMINOGLYCOSIDE	STREPTOMYCIN	EXACTX	275	275	100	100	275	WP_109545041.1	aminoglycoside O-phosphotransferase APH(3'')-Ib	NA	NA
NA	NZ_KX636095.1	212902	213726	-	aph(3'')-Ib	aminoglycoside O-phosphotransferase APH(3'')-Ib	core	AMR	AMR	AMINOGLYCOSIDE	STREPTOMYCIN	EXACTX	275	275	100	100	275	WP_109545041.1	aminoglycoside O-phosphotransferase APH(3'')-Ib	NA	NA
NA	NZ_MN604267.1	108021	108839	+	aph(3'')-Ib	aminoglycoside O-phosphotransferase APH(3'')-Ib	core	AMR	AMR	AMINOGLYCOSIDE	STREPTOMYCIN	BLASTX	273	275	99.27	98.53	273	WP_109545041.1	aminoglycoside O-phosphotransferase APH(3'')-Ib	NA	NA
NA	NZ_MN604268.1	40144	40962	-	aph(3'')-Ib	aminoglycoside O-phosphotransferase APH(3'')-Ib	core	AMR	AMR	AMINOGLYCOSIDE	STREPTOMYCIN	BLASTX	273	275	99.27	98.53	273	WP_109545041.1	aminoglycoside O-phosphotransferase APH(3'')-Ib	NA	NA
NA	NZ_CP020524.1	50299	51075	+	aph(3')-VI	APH(3')-VI family aminoglycoside O-phosphotransferase	core	AMR	AMR	AMINOGLYCOSIDE	AMIKACIN/KANAMYCIN	EXACTX	259	259	100	100	259	WP_014386410.1	APH(3')-VI family aminoglycoside O-phosphotransferase	NA	NA
NA	NZ_CP071074.1	121121	121897	+	aph(3')-VI	APH(3')-VI family aminoglycoside O-phosphotransferase	core	AMR	AMR	AMINOGLYCOSIDE	AMIKACIN/KANAMYCIN	EXACTX	259	259	100	100	259	WP_014386410.1	APH(3')-VI family aminoglycoside O-phosphotransferase	NA	NA
NA	NZ_JABWHX010000017.1	113903	114679	+	aph(3')-VI	APH(3')-VI family aminoglycoside O-phosphotransferase	core	AMR	AMR	AMINOGLYCOSIDE	AMIKACIN/KANAMYCIN	EXACTX	259	259	100	100	259	WP_014386410.1	APH(3')-VI family aminoglycoside O-phosphotransferase	NA	NA
NA	NZ_MW363918.1	115232	116008	+	aph(3')-VI	APH(3')-VI family aminoglycoside O-phosphotransferase	core	AMR	AMR	AMINOGLYCOSIDE	AMIKACIN/KANAMYCIN	EXACTX	259	259	100	100	259	WP_014386410.1	APH(3')-VI family aminoglycoside O-phosphotransferase	NA	NA
NA	NZ_CP015139.1	181458	182234	-	aph(3')-VIa	aminoglycoside O-phosphotransferase APH(3')-VIa	core	AMR	AMR	AMINOGLYCOSIDE	AMIKACIN/KANAMYCIN	EXACTX	259	259	100	100	259	WP_000422636.1	aminoglycoside O-phosphotransferase APH(3')-VIa	NA	NA
NA	NZ_CP031297.1	128852	129628	-	aph(3')-VIa	aminoglycoside O-phosphotransferase APH(3')-VIa	core	AMR	AMR	AMINOGLYCOSIDE	AMIKACIN/KANAMYCIN	EXACTX	259	259	100	100	259	WP_000422636.1	aminoglycoside O-phosphotransferase APH(3')-VIa	NA	NA
NA	NZ_MN604267.1	217335	218111	-	aph(3')-VIa	aminoglycoside O-phosphotransferase APH(3')-VIa	core	AMR	AMR	AMINOGLYCOSIDE	AMIKACIN/KANAMYCIN	EXACTX	259	259	100	100	259	WP_000422636.1	aminoglycoside O-phosphotransferase APH(3')-VIa	NA	NA
NA	NZ_MN604268.1	15551	16327	+	aph(3')-VIa	aminoglycoside O-phosphotransferase APH(3')-VIa	core	AMR	AMR	AMINOGLYCOSIDE	AMIKACIN/KANAMYCIN	EXACTX	259	259	100	100	259	WP_000422636.1	aminoglycoside O-phosphotransferase APH(3')-VIa	NA	NA
NA	NZ_AP022390.1	106054	106887	-	aph(6)-Id	aminoglycoside O-phosphotransferase APH(6)-Id	core	AMR	AMR	AMINOGLYCOSIDE	STREPTOMYCIN	BLASTX	278	278	100	98.2	278	WP_000480968.1	aminoglycoside O-phosphotransferase APH(6)-Id	NA	NA
NA	NZ_AP022395.1	101718	102551	-	aph(6)-Id	aminoglycoside O-phosphotransferase APH(6)-Id	core	AMR	AMR	AMINOGLYCOSIDE	STREPTOMYCIN	BLASTX	278	278	100	97.84	278	WP_000480968.1	aminoglycoside O-phosphotransferase APH(6)-Id	NA	NA
NA	NZ_AP022400.1	107851	108684	+	aph(6)-Id	aminoglycoside O-phosphotransferase APH(6)-Id	core	AMR	AMR	AMINOGLYCOSIDE	STREPTOMYCIN	BLASTX	278	278	100	98.2	278	WP_000480968.1	aminoglycoside O-phosphotransferase APH(6)-Id	NA	NA
NA	NZ_AP022487.1	106055	106888	-	aph(6)-Id	aminoglycoside O-phosphotransferase APH(6)-Id	core	AMR	AMR	AMINOGLYCOSIDE	STREPTOMYCIN	BLASTX	278	278	100	98.2	278	WP_000480968.1	aminoglycoside O-phosphotransferase APH(6)-Id	NA	NA
NA	NZ_AP022495.1	101707	102540	-	aph(6)-Id	aminoglycoside O-phosphotransferase APH(6)-Id	core	AMR	AMR	AMINOGLYCOSIDE	STREPTOMYCIN	BLASTX	278	278	100	98.2	278	WP_000480968.1	aminoglycoside O-phosphotransferase APH(6)-Id	NA	NA
NA	NZ_AP022514.1	102909	103742	-	aph(6)-Id	aminoglycoside O-phosphotransferase APH(6)-Id	core	AMR	AMR	AMINOGLYCOSIDE	STREPTOMYCIN	BLASTX	278	278	100	98.2	278	WP_000480968.1	aminoglycoside O-phosphotransferase APH(6)-Id	NA	NA
NA	NZ_CP031297.1	108842	109675	+	aph(6)-Id	aminoglycoside O-phosphotransferase APH(6)-Id	core	AMR	AMR	AMINOGLYCOSIDE	STREPTOMYCIN	BLASTX	278	278	100	98.2	278	WP_000480968.1	aminoglycoside O-phosphotransferase APH(6)-Id	NA	NA
NA	NZ_CP032192.1	50597	51430	-	aph(6)-Id	aminoglycoside O-phosphotransferase APH(6)-Id	core	AMR	AMR	AMINOGLYCOSIDE	STREPTOMYCIN	EXACTX	278	278	100	100	278	WP_000480968.1	aminoglycoside O-phosphotransferase APH(6)-Id	NA	NA
NA	NZ_CP036192.1	152406	153239	-	aph(6)-Id	aminoglycoside O-phosphotransferase APH(6)-Id	core	AMR	AMR	AMINOGLYCOSIDE	STREPTOMYCIN	EXACTX	278	278	100	100	278	WP_000480968.1	aminoglycoside O-phosphotransferase APH(6)-Id	NA	NA
NA	NZ_CP061931.1	44445	45278	+	aph(6)-Id	aminoglycoside O-phosphotransferase APH(6)-Id	core	AMR	AMR	AMINOGLYCOSIDE	STREPTOMYCIN	EXACTX	278	278	100	100	278	WP_000480972.1	aminoglycoside O-phosphotransferase APH(6)-Id	NA	NA
NA	NZ_KX147633.1	3959	4792	+	aph(6)-Id	aminoglycoside O-phosphotransferase APH(6)-Id	core	AMR	AMR	AMINOGLYCOSIDE	STREPTOMYCIN	EXACTX	278	278	100	100	278	WP_000480968.1	aminoglycoside O-phosphotransferase APH(6)-Id	NA	NA
NA	NZ_KX636095.1	212066	212899	-	aph(6)-Id	aminoglycoside O-phosphotransferase APH(6)-Id	core	AMR	AMR	AMINOGLYCOSIDE	STREPTOMYCIN	EXACTX	278	278	100	100	278	WP_000480968.1	aminoglycoside O-phosphotransferase APH(6)-Id	NA	NA
NA	NZ_MN604267.1	108842	109675	+	aph(6)-Id	aminoglycoside O-phosphotransferase APH(6)-Id	core	AMR	AMR	AMINOGLYCOSIDE	STREPTOMYCIN	BLASTX	278	278	100	98.2	278	WP_000480968.1	aminoglycoside O-phosphotransferase APH(6)-Id	NA	NA
NA	NZ_MN604268.1	39308	40141	-	aph(6)-Id	aminoglycoside O-phosphotransferase APH(6)-Id	core	AMR	AMR	AMINOGLYCOSIDE	STREPTOMYCIN	BLASTX	278	278	100	98.2	278	WP_000480968.1	aminoglycoside O-phosphotransferase APH(6)-Id	NA	NA
NA	NZ_AP023051.1	131530	132300	+	armA	ArmA family 16S rRNA (guanine(1405)-N(7))-methyltransferase	core	AMR	AMR	AMINOGLYCOSIDE	GENTAMICIN	EXACTX	257	257	100	100	257	WP_000359986.1	ArmA family 16S rRNA (guanine(1405)-N(7))-methyltransferase	NA	NA
NA	NZ_CP021551.1	101887	102657	-	armA	ArmA family 16S rRNA (guanine(1405)-N(7))-methyltransferase	core	AMR	AMR	AMINOGLYCOSIDE	GENTAMICIN	EXACTX	257	257	100	100	257	WP_000359986.1	ArmA family 16S rRNA (guanine(1405)-N(7))-methyltransferase	NA	NA
NA	NZ_CP021709.1	74602	75372	+	armA	ArmA family 16S rRNA (guanine(1405)-N(7))-methyltransferase	core	AMR	AMR	AMINOGLYCOSIDE	GENTAMICIN	EXACTX	257	257	100	100	257	WP_000359986.1	ArmA family 16S rRNA (guanine(1405)-N(7))-methyltransferase	NA	NA
NA	NZ_CP029118.1	122873	123643	-	armA	ArmA family 16S rRNA (guanine(1405)-N(7))-methyltransferase	core	AMR	AMR	AMINOGLYCOSIDE	GENTAMICIN	EXACTX	257	257	100	100	257	WP_000359986.1	ArmA family 16S rRNA (guanine(1405)-N(7))-methyltransferase	NA	NA
NA	NZ_CP050162.1	76631	77401	+	armA	ArmA family 16S rRNA (guanine(1405)-N(7))-methyltransferase	core	AMR	AMR	AMINOGLYCOSIDE	GENTAMICIN	EXACTX	257	257	100	100	257	WP_000359986.1	ArmA family 16S rRNA (guanine(1405)-N(7))-methyltransferase	NA	NA
NA	NZ_CP063685.2	116036	116806	+	armA	ArmA family 16S rRNA (guanine(1405)-N(7))-methyltransferase	core	AMR	AMR	AMINOGLYCOSIDE	GENTAMICIN	EXACTX	257	257	100	100	257	WP_000359986.1	ArmA family 16S rRNA (guanine(1405)-N(7))-methyltransferase	NA	NA
NA	NZ_CP071071.1	126252	127022	+	armA	ArmA family 16S rRNA (guanine(1405)-N(7))-methyltransferase	core	AMR	AMR	AMINOGLYCOSIDE	GENTAMICIN	EXACTX	257	257	100	100	257	WP_000359986.1	ArmA family 16S rRNA (guanine(1405)-N(7))-methyltransferase	NA	NA
NA	NZ_CP071074.1	128474	129244	+	armA	ArmA family 16S rRNA (guanine(1405)-N(7))-methyltransferase	core	AMR	AMR	AMINOGLYCOSIDE	GENTAMICIN	EXACTX	257	257	100	100	257	WP_000359986.1	ArmA family 16S rRNA (guanine(1405)-N(7))-methyltransferase	NA	NA
NA	NZ_CP071087.1	122029	122799	+	armA	ArmA family 16S rRNA (guanine(1405)-N(7))-methyltransferase	core	AMR	AMR	AMINOGLYCOSIDE	GENTAMICIN	EXACTX	257	257	100	100	257	WP_000359986.1	ArmA family 16S rRNA (guanine(1405)-N(7))-methyltransferase	NA	NA
NA	NZ_CP079116.1	118425	119195	+	armA	ArmA family 16S rRNA (guanine(1405)-N(7))-methyltransferase	core	AMR	AMR	AMINOGLYCOSIDE	GENTAMICIN	EXACTX	257	257	100	100	257	WP_000359986.1	ArmA family 16S rRNA (guanine(1405)-N(7))-methyltransferase	NA	NA
NA	NZ_CP079173.1	118425	119195	+	armA	ArmA family 16S rRNA (guanine(1405)-N(7))-methyltransferase	core	AMR	AMR	AMINOGLYCOSIDE	GENTAMICIN	EXACTX	257	257	100	100	257	WP_000359986.1	ArmA family 16S rRNA (guanine(1405)-N(7))-methyltransferase	NA	NA
NA	NZ_CP079618.1	118425	119195	+	armA	ArmA family 16S rRNA (guanine(1405)-N(7))-methyltransferase	core	AMR	AMR	AMINOGLYCOSIDE	GENTAMICIN	EXACTX	257	257	100	100	257	WP_000359986.1	ArmA family 16S rRNA (guanine(1405)-N(7))-methyltransferase	NA	NA
NA	NZ_CP079626.1	116761	117531	+	armA	ArmA family 16S rRNA (guanine(1405)-N(7))-methyltransferase	core	AMR	AMR	AMINOGLYCOSIDE	GENTAMICIN	EXACTX	257	257	100	100	257	WP_000359986.1	ArmA family 16S rRNA (guanine(1405)-N(7))-methyltransferase	NA	NA
NA	NZ_CP079631.1	116761	117531	+	armA	ArmA family 16S rRNA (guanine(1405)-N(7))-methyltransferase	core	AMR	AMR	AMINOGLYCOSIDE	GENTAMICIN	EXACTX	257	257	100	100	257	WP_000359986.1	ArmA family 16S rRNA (guanine(1405)-N(7))-methyltransferase	NA	NA
NA	NZ_CP079656.1	118425	119195	+	armA	ArmA family 16S rRNA (guanine(1405)-N(7))-methyltransferase	core	AMR	AMR	AMINOGLYCOSIDE	GENTAMICIN	EXACTX	257	257	100	100	257	WP_000359986.1	ArmA family 16S rRNA (guanine(1405)-N(7))-methyltransferase	NA	NA
NA	NZ_CP079693.1	118425	119195	+	armA	ArmA family 16S rRNA (guanine(1405)-N(7))-methyltransferase	core	AMR	AMR	AMINOGLYCOSIDE	GENTAMICIN	EXACTX	257	257	100	100	257	WP_000359986.1	ArmA family 16S rRNA (guanine(1405)-N(7))-methyltransferase	NA	NA
NA	NZ_CP079808.1	118425	119195	+	armA	ArmA family 16S rRNA (guanine(1405)-N(7))-methyltransferase	core	AMR	AMR	AMINOGLYCOSIDE	GENTAMICIN	EXACTX	257	257	100	100	257	WP_000359986.1	ArmA family 16S rRNA (guanine(1405)-N(7))-methyltransferase	NA	NA
NA	NZ_CP086666.1	120717	121487	+	armA	ArmA family 16S rRNA (guanine(1405)-N(7))-methyltransferase	core	AMR	AMR	AMINOGLYCOSIDE	GENTAMICIN	EXACTX	257	257	100	100	257	WP_000359986.1	ArmA family 16S rRNA (guanine(1405)-N(7))-methyltransferase	NA	NA
NA	NZ_JABWHW010000018.1	84493	85263	+	armA	ArmA family 16S rRNA (guanine(1405)-N(7))-methyltransferase	core	AMR	AMR	AMINOGLYCOSIDE	GENTAMICIN	EXACTX	257	257	100	100	257	WP_000359986.1	ArmA family 16S rRNA (guanine(1405)-N(7))-methyltransferase	NA	NA
NA	NZ_MN550958.1	119633	120403	-	armA	ArmA family 16S rRNA (guanine(1405)-N(7))-methyltransferase	core	AMR	AMR	AMINOGLYCOSIDE	GENTAMICIN	EXACTX	257	257	100	100	257	WP_000359986.1	ArmA family 16S rRNA (guanine(1405)-N(7))-methyltransferase	NA	NA
NA	NZ_CP015139.1	22145	22594	-	arr-2	NAD(+)--rifampin ADP-ribosyltransferase Arr-2	core	AMR	AMR	RIFAMYCIN	RIFAMYCIN	ALLELEX	150	150	100	100	150	WP_000237816.1	NAD(+)--rifampin ADP-ribosyltransferase Arr-2	NA	NA
NA	NZ_CP020524.1	21730	22179	+	arr-2	NAD(+)--rifampin ADP-ribosyltransferase Arr-2	core	AMR	AMR	RIFAMYCIN	RIFAMYCIN	ALLELEX	150	150	100	100	150	WP_000237816.1	NAD(+)--rifampin ADP-ribosyltransferase Arr-2	NA	NA
NA	NZ_CP061931.1	24948	25397	-	arr-2	NAD(+)--rifampin ADP-ribosyltransferase Arr-2	core	AMR	AMR	RIFAMYCIN	RIFAMYCIN	ALLELEX	150	150	100	100	150	WP_000237816.1	NAD(+)--rifampin ADP-ribosyltransferase Arr-2	NA	NA
NA	NZ_CP071071.1	112607	113056	+	arr-2	NAD(+)--rifampin ADP-ribosyltransferase Arr-2	core	AMR	AMR	RIFAMYCIN	RIFAMYCIN	ALLELEX	150	150	100	100	150	WP_000237816.1	NAD(+)--rifampin ADP-ribosyltransferase Arr-2	NA	NA
NA	NZ_CP071074.1	112607	113056	+	arr-2	NAD(+)--rifampin ADP-ribosyltransferase Arr-2	core	AMR	AMR	RIFAMYCIN	RIFAMYCIN	ALLELEX	150	150	100	100	150	WP_000237816.1	NAD(+)--rifampin ADP-ribosyltransferase Arr-2	NA	NA
NA	NZ_CP071087.1	112607	113056	+	arr-2	NAD(+)--rifampin ADP-ribosyltransferase Arr-2	core	AMR	AMR	RIFAMYCIN	RIFAMYCIN	ALLELEX	150	150	100	100	150	WP_000237816.1	NAD(+)--rifampin ADP-ribosyltransferase Arr-2	NA	NA
NA	NZ_MF627444.1	109182	109631	+	arr-2	NAD(+)--rifampin ADP-ribosyltransferase Arr-2	core	AMR	AMR	RIFAMYCIN	RIFAMYCIN	ALLELEX	150	150	100	100	150	WP_000237816.1	NAD(+)--rifampin ADP-ribosyltransferase Arr-2	NA	NA
NA	NZ_MF627445.1	109179	109628	+	arr-2	NAD(+)--rifampin ADP-ribosyltransferase Arr-2	core	AMR	AMR	RIFAMYCIN	RIFAMYCIN	ALLELEX	150	150	100	100	150	WP_000237816.1	NAD(+)--rifampin ADP-ribosyltransferase Arr-2	NA	NA
NA	NZ_CP028170.1	174305	174754	+	arr-3	NAD(+)--rifampin ADP-ribosyltransferase Arr-3	core	AMR	AMR	RIFAMYCIN	RIFAMYCIN	EXACTX	150	150	100	100	150	WP_001749986.1	NAD(+)--rifampin ADP-ribosyltransferase Arr-3	NA	NA
NA	NZ_CP079626.1	108167	108616	+	arr-3	NAD(+)--rifampin ADP-ribosyltransferase Arr-3	core	AMR	AMR	RIFAMYCIN	RIFAMYCIN	EXACTX	150	150	100	100	150	WP_001749986.1	NAD(+)--rifampin ADP-ribosyltransferase Arr-3	NA	NA
NA	NZ_CP079631.1	108167	108616	+	arr-3	NAD(+)--rifampin ADP-ribosyltransferase Arr-3	core	AMR	AMR	RIFAMYCIN	RIFAMYCIN	EXACTX	150	150	100	100	150	WP_001749986.1	NAD(+)--rifampin ADP-ribosyltransferase Arr-3	NA	NA
NA	NZ_CP086666.1	112123	112572	+	arr-3	NAD(+)--rifampin ADP-ribosyltransferase Arr-3	core	AMR	AMR	RIFAMYCIN	RIFAMYCIN	EXACTX	150	150	100	100	150	WP_001749986.1	NAD(+)--rifampin ADP-ribosyltransferase Arr-3	NA	NA
NA	NZ_MN604267.1	195634	196083	+	arr-3	NAD(+)--rifampin ADP-ribosyltransferase Arr-3	core	AMR	AMR	RIFAMYCIN	RIFAMYCIN	EXACTX	150	150	100	100	150	WP_001749986.1	NAD(+)--rifampin ADP-ribosyltransferase Arr-3	NA	NA
NA	NZ_CP079618.1	58304	59446	+	blaCMY-2	CMY-2 family class C beta-lactamase	core	AMR	AMR	BETA-LACTAM	CEPHALOSPORIN	BLASTX	381	381	100	99.74	381	WP_015056382.1	class C beta-lactamase CMY-4	NA	NA
NA	NZ_CP079656.1	58304	59446	+	blaCMY-2	CMY-2 family class C beta-lactamase	core	AMR	AMR	BETA-LACTAM	CEPHALOSPORIN	BLASTX	381	381	100	99.74	381	WP_015056382.1	class C beta-lactamase CMY-4	NA	NA
NA	NZ_CP079693.1	58304	59446	+	blaCMY-2	CMY-2 family class C beta-lactamase	core	AMR	AMR	BETA-LACTAM	CEPHALOSPORIN	BLASTX	381	381	100	99.74	381	WP_015056382.1	class C beta-lactamase CMY-4	NA	NA
NA	NZ_CP079808.1	58304	59446	+	blaCMY-2	CMY-2 family class C beta-lactamase	core	AMR	AMR	BETA-LACTAM	CEPHALOSPORIN	BLASTX	381	381	100	99.74	381	WP_015056382.1	class C beta-lactamase CMY-4	NA	NA
NA	NZ_CP044962.1	66653	67795	-	blaCMY-2	class C beta-lactamase CMY-2	core	AMR	AMR	BETA-LACTAM	CEPHALOSPORIN	ALLELEX	381	381	100	100	381	WP_000976514.1	class C beta-lactamase CMY-2	NA	NA
NA	NZ_CP047703.1	56970	58112	+	blaCMY-2	class C beta-lactamase CMY-2	core	AMR	AMR	BETA-LACTAM	CEPHALOSPORIN	ALLELEX	381	381	100	100	381	WP_000976514.1	class C beta-lactamase CMY-2	NA	NA
NA	NZ_AP023051.1	58304	59446	+	blaCMY-4	class C beta-lactamase CMY-4	core	AMR	AMR	BETA-LACTAM	CEPHALOSPORIN	ALLELEX	381	381	100	100	381	WP_015056382.1	class C beta-lactamase CMY-4	NA	NA
NA	NZ_CP021709.1	10733	11875	+	blaCMY-4	class C beta-lactamase CMY-4	core	AMR	AMR	BETA-LACTAM	CEPHALOSPORIN	ALLELEX	381	381	100	100	381	WP_015056382.1	class C beta-lactamase CMY-4	NA	NA
NA	NZ_CP032192.1	152129	153271	+	blaCMY-4	class C beta-lactamase CMY-4	core	AMR	AMR	BETA-LACTAM	CEPHALOSPORIN	ALLELEX	381	381	100	100	381	WP_015056382.1	class C beta-lactamase CMY-4	NA	NA
NA	NZ_CP036192.1	84300	85442	+	blaCMY-4	class C beta-lactamase CMY-4	core	AMR	AMR	BETA-LACTAM	CEPHALOSPORIN	ALLELEX	381	381	100	100	381	WP_015056382.1	class C beta-lactamase CMY-4	NA	NA
NA	NZ_CP071071.1	56970	58112	+	blaCMY-4	class C beta-lactamase CMY-4	core	AMR	AMR	BETA-LACTAM	CEPHALOSPORIN	ALLELEX	381	381	100	100	381	WP_015056382.1	class C beta-lactamase CMY-4	NA	NA
NA	NZ_CP071074.1	56970	58112	+	blaCMY-4	class C beta-lactamase CMY-4	core	AMR	AMR	BETA-LACTAM	CEPHALOSPORIN	ALLELEX	381	381	100	100	381	WP_015056382.1	class C beta-lactamase CMY-4	NA	NA
NA	NZ_CP071087.1	56970	58112	+	blaCMY-4	class C beta-lactamase CMY-4	core	AMR	AMR	BETA-LACTAM	CEPHALOSPORIN	ALLELEX	381	381	100	100	381	WP_015056382.1	class C beta-lactamase CMY-4	NA	NA
NA	NZ_CP079116.1	58304	59446	+	blaCMY-4	class C beta-lactamase CMY-4	core	AMR	AMR	BETA-LACTAM	CEPHALOSPORIN	ALLELEX	381	381	100	100	381	WP_015056382.1	class C beta-lactamase CMY-4	NA	NA
NA	NZ_CP079173.1	58304	59446	+	blaCMY-4	class C beta-lactamase CMY-4	core	AMR	AMR	BETA-LACTAM	CEPHALOSPORIN	ALLELEX	381	381	100	100	381	WP_015056382.1	class C beta-lactamase CMY-4	NA	NA
NA	NZ_CP079646.1	58304	59446	+	blaCMY-4	class C beta-lactamase CMY-4	core	AMR	AMR	BETA-LACTAM	CEPHALOSPORIN	ALLELEX	381	381	100	100	381	WP_015056382.1	class C beta-lactamase CMY-4	NA	NA
NA	NZ_JABWHW010000018.1	47240	48382	+	blaCMY-4	class C beta-lactamase CMY-4	core	AMR	AMR	BETA-LACTAM	CEPHALOSPORIN	ALLELEX	381	381	100	100	381	WP_015056382.1	class C beta-lactamase CMY-4	NA	NA
NA	NZ_MN550958.1	24720	25862	-	blaCMY-4	class C beta-lactamase CMY-4	core	AMR	AMR	BETA-LACTAM	CEPHALOSPORIN	ALLELEX	381	381	100	100	381	WP_015056382.1	class C beta-lactamase CMY-4	NA	NA
NA	NZ_CP006661.1	72203	73345	+	blaCMY-6	class C beta-lactamase CMY-6	core	AMR	AMR	BETA-LACTAM	CEPHALOSPORIN	ALLELEX	381	381	100	100	381	WP_015058212.1	class C beta-lactamase CMY-6	NA	NA
NA	NZ_CP015835.1	56970	58112	+	blaCMY-6	class C beta-lactamase CMY-6	core	AMR	AMR	BETA-LACTAM	CEPHALOSPORIN	ALLELEX	381	381	100	100	381	WP_015058212.1	class C beta-lactamase CMY-6	NA	NA
NA	NZ_CP018817.1	96861	98003	-	blaCMY-6	class C beta-lactamase CMY-6	core	AMR	AMR	BETA-LACTAM	CEPHALOSPORIN	ALLELEX	381	381	100	100	381	WP_015058212.1	class C beta-lactamase CMY-6	NA	NA
NA	NZ_CP020049.1	107828	108970	-	blaCMY-6	class C beta-lactamase CMY-6	core	AMR	AMR	BETA-LACTAM	CEPHALOSPORIN	ALLELEX	381	381	100	100	381	WP_015058212.1	class C beta-lactamase CMY-6	NA	NA
NA	NZ_CP020056.1	88834	89976	-	blaCMY-6	class C beta-lactamase CMY-6	core	AMR	AMR	BETA-LACTAM	CEPHALOSPORIN	ALLELEX	381	381	100	100	381	WP_015058212.1	class C beta-lactamase CMY-6	NA	NA
NA	NZ_CP020524.1	145171	146313	+	blaCMY-6	class C beta-lactamase CMY-6	core	AMR	AMR	BETA-LACTAM	CEPHALOSPORIN	ALLELEX	381	381	100	100	381	WP_015058212.1	class C beta-lactamase CMY-6	NA	NA
NA	NZ_CP021536.1	234851	235993	+	blaCMY-6	class C beta-lactamase CMY-6	core	AMR	AMR	BETA-LACTAM	CEPHALOSPORIN	ALLELEX	381	381	100	100	381	WP_015058212.1	class C beta-lactamase CMY-6	NA	NA
NA	NZ_CP021719.1	93779	94921	-	blaCMY-6	class C beta-lactamase CMY-6	core	AMR	AMR	BETA-LACTAM	CEPHALOSPORIN	ALLELEX	381	381	100	100	381	WP_015058212.1	class C beta-lactamase CMY-6	NA	NA
NA	NZ_CP021936.1	8663	9805	+	blaCMY-6	class C beta-lactamase CMY-6	core	AMR	AMR	BETA-LACTAM	CEPHALOSPORIN	ALLELEX	381	381	100	100	381	WP_015058212.1	class C beta-lactamase CMY-6	NA	NA
NA	NZ_CP021952.1	145771	146913	+	blaCMY-6	class C beta-lactamase CMY-6	core	AMR	AMR	BETA-LACTAM	CEPHALOSPORIN	ALLELEX	381	381	100	100	381	WP_015058212.1	class C beta-lactamase CMY-6	NA	NA
NA	NZ_CP022126.1	53006	54148	-	blaCMY-6	class C beta-lactamase CMY-6	core	AMR	AMR	BETA-LACTAM	CEPHALOSPORIN	ALLELEX	381	381	100	100	381	WP_015058212.1	class C beta-lactamase CMY-6	NA	NA
NA	NZ_CP040884.1	29162	30304	+	blaCMY-6	class C beta-lactamase CMY-6	core	AMR	AMR	BETA-LACTAM	CEPHALOSPORIN	ALLELEX	381	381	100	100	381	WP_015058212.1	class C beta-lactamase CMY-6	NA	NA
NA	NZ_CP049969.1	56970	58112	+	blaCMY-6	class C beta-lactamase CMY-6	core	AMR	AMR	BETA-LACTAM	CEPHALOSPORIN	ALLELEX	381	381	100	100	381	WP_015058212.1	class C beta-lactamase CMY-6	NA	NA
NA	NZ_CP050164.1	56970	58112	+	blaCMY-6	class C beta-lactamase CMY-6	core	AMR	AMR	BETA-LACTAM	CEPHALOSPORIN	ALLELEX	381	381	100	100	381	WP_015058212.1	class C beta-lactamase CMY-6	NA	NA
NA	NZ_CP063685.2	56969	58111	+	blaCMY-6	class C beta-lactamase CMY-6	core	AMR	AMR	BETA-LACTAM	CEPHALOSPORIN	ALLELEX	381	381	100	100	381	WP_015058212.1	class C beta-lactamase CMY-6	NA	NA
NA	NZ_JABWHX010000017.1	58108	59250	+	blaCMY-6	class C beta-lactamase CMY-6	core	AMR	AMR	BETA-LACTAM	CEPHALOSPORIN	ALLELEX	381	381	100	100	381	WP_015058212.1	class C beta-lactamase CMY-6	NA	NA
NA	NZ_JABWHY010000031.1	58108	59250	+	blaCMY-6	class C beta-lactamase CMY-6	core	AMR	AMR	BETA-LACTAM	CEPHALOSPORIN	ALLELEX	381	381	100	100	381	WP_015058212.1	class C beta-lactamase CMY-6	NA	NA
NA	NZ_KX147633.1	83764	84906	+	blaCMY-6	class C beta-lactamase CMY-6	core	AMR	AMR	BETA-LACTAM	CEPHALOSPORIN	ALLELEX	381	381	100	100	381	WP_015058212.1	class C beta-lactamase CMY-6	NA	NA
NA	NZ_KX636095.1	89437	90579	+	blaCMY-6	class C beta-lactamase CMY-6	core	AMR	AMR	BETA-LACTAM	CEPHALOSPORIN	ALLELEX	381	381	100	100	381	WP_015058212.1	class C beta-lactamase CMY-6	NA	NA
NA	NZ_KX786648.1	61080	62222	+	blaCMY-6	class C beta-lactamase CMY-6	core	AMR	AMR	BETA-LACTAM	CEPHALOSPORIN	ALLELEX	381	381	100	100	381	WP_015058212.1	class C beta-lactamase CMY-6	NA	NA
NA	NZ_MH263652.1	56970	58112	+	blaCMY-6	class C beta-lactamase CMY-6	core	AMR	AMR	BETA-LACTAM	CEPHALOSPORIN	ALLELEX	381	381	100	100	381	WP_015058212.1	class C beta-lactamase CMY-6	NA	NA
NA	NZ_MH995506.1	58108	59250	+	blaCMY-6	class C beta-lactamase CMY-6	core	AMR	AMR	BETA-LACTAM	CEPHALOSPORIN	ALLELEX	381	381	100	100	381	WP_015058212.1	class C beta-lactamase CMY-6	NA	NA
NA	NZ_MH995507.1	58108	59250	+	blaCMY-6	class C beta-lactamase CMY-6	core	AMR	AMR	BETA-LACTAM	CEPHALOSPORIN	ALLELEX	381	381	100	100	381	WP_015058212.1	class C beta-lactamase CMY-6	NA	NA
NA	NZ_MH995508.1	58108	59250	+	blaCMY-6	class C beta-lactamase CMY-6	core	AMR	AMR	BETA-LACTAM	CEPHALOSPORIN	ALLELEX	381	381	100	100	381	WP_015058212.1	class C beta-lactamase CMY-6	NA	NA
NA	NZ_MK041212.1	58108	59250	+	blaCMY-6	class C beta-lactamase CMY-6	core	AMR	AMR	BETA-LACTAM	CEPHALOSPORIN	ALLELEX	381	381	100	100	381	WP_015058212.1	class C beta-lactamase CMY-6	NA	NA
NA	NZ_MK101346.1	56970	58112	+	blaCMY-6	class C beta-lactamase CMY-6	core	AMR	AMR	BETA-LACTAM	CEPHALOSPORIN	ALLELEX	381	381	100	100	381	WP_015058212.1	class C beta-lactamase CMY-6	NA	NA
NA	NZ_MK123267.1	58108	59250	+	blaCMY-6	class C beta-lactamase CMY-6	core	AMR	AMR	BETA-LACTAM	CEPHALOSPORIN	ALLELEX	381	381	100	100	381	WP_015058212.1	class C beta-lactamase CMY-6	NA	NA
NA	NZ_MK123268.1	58108	59250	+	blaCMY-6	class C beta-lactamase CMY-6	core	AMR	AMR	BETA-LACTAM	CEPHALOSPORIN	ALLELEX	381	381	100	100	381	WP_015058212.1	class C beta-lactamase CMY-6	NA	NA
NA	NZ_MN310375.1	56970	58112	+	blaCMY-6	class C beta-lactamase CMY-6	core	AMR	AMR	BETA-LACTAM	CEPHALOSPORIN	ALLELEX	381	381	100	100	381	WP_015058212.1	class C beta-lactamase CMY-6	NA	NA
NA	NZ_MN310377.1	56970	58112	+	blaCMY-6	class C beta-lactamase CMY-6	core	AMR	AMR	BETA-LACTAM	CEPHALOSPORIN	ALLELEX	381	381	100	100	381	WP_015058212.1	class C beta-lactamase CMY-6	NA	NA
NA	NZ_MN603981.1	58293	59435	+	blaCMY-6	class C beta-lactamase CMY-6	core	AMR	AMR	BETA-LACTAM	CEPHALOSPORIN	ALLELEX	381	381	100	100	381	WP_015058212.1	class C beta-lactamase CMY-6	NA	NA
NA	NZ_MW363918.1	57798	58940	+	blaCMY-6	class C beta-lactamase CMY-6	core	AMR	AMR	BETA-LACTAM	CEPHALOSPORIN	ALLELEX	381	381	100	100	381	WP_015058212.1	class C beta-lactamase CMY-6	NA	NA
NA	NZ_MZ606383.1	99698	100840	+	blaCMY-6	class C beta-lactamase CMY-6	core	AMR	AMR	BETA-LACTAM	CEPHALOSPORIN	ALLELEX	381	381	100	100	381	WP_015058212.1	class C beta-lactamase CMY-6	NA	NA
NA	NZ_MZ606384.1	3007	4149	-	blaCMY-6	class C beta-lactamase CMY-6	core	AMR	AMR	BETA-LACTAM	CEPHALOSPORIN	ALLELEX	381	381	100	100	381	WP_015058212.1	class C beta-lactamase CMY-6	NA	NA
NA	NZ_CP021206.1	36203	37075	-	blaCTX-M-14	class A extended-spectrum beta-lactamase CTX-M-14	core	AMR	AMR	BETA-LACTAM	CEPHALOSPORIN	ALLELEX	291	291	100	100	291	WP_001617865.1	class A extended-spectrum beta-lactamase CTX-M-14	NA	NA
NA	NZ_CP044962.1	28739	29611	-	blaCTX-M-14	class A extended-spectrum beta-lactamase CTX-M-14	core	AMR	AMR	BETA-LACTAM	CEPHALOSPORIN	ALLELEX	291	291	100	100	291	WP_001617865.1	class A extended-spectrum beta-lactamase CTX-M-14	NA	NA
NA	NZ_AP018577.1	67309	68181	-	blaCTX-M-15	class A extended-spectrum beta-lactamase CTX-M-15	core	AMR	AMR	BETA-LACTAM	CEPHALOSPORIN	ALLELEX	291	291	100	100	291	WP_000239590.1	class A extended-spectrum beta-lactamase CTX-M-15	NA	NA
NA	NZ_AP018578.1	67168	68040	-	blaCTX-M-15	class A extended-spectrum beta-lactamase CTX-M-15	core	AMR	AMR	BETA-LACTAM	CEPHALOSPORIN	ALLELEX	291	291	100	100	291	WP_000239590.1	class A extended-spectrum beta-lactamase CTX-M-15	NA	NA
NA	NZ_AP018579.1	68460	69332	-	blaCTX-M-15	class A extended-spectrum beta-lactamase CTX-M-15	core	AMR	AMR	BETA-LACTAM	CEPHALOSPORIN	ALLELEX	291	291	100	100	291	WP_000239590.1	class A extended-spectrum beta-lactamase CTX-M-15	NA	NA
NA	NZ_CP021536.1	124888	125760	+	blaCTX-M-15	class A extended-spectrum beta-lactamase CTX-M-15	core	AMR	AMR	BETA-LACTAM	CEPHALOSPORIN	ALLELEX	291	291	100	100	291	WP_000239590.1	class A extended-spectrum beta-lactamase CTX-M-15	NA	NA
NA	NZ_CP028170.1	12105	12977	-	blaCTX-M-15	class A extended-spectrum beta-lactamase CTX-M-15	core	AMR	AMR	BETA-LACTAM	CEPHALOSPORIN	ALLELEX	291	291	100	100	291	WP_000239590.1	class A extended-spectrum beta-lactamase CTX-M-15	NA	NA
NA	NZ_CP036192.1	147128	148000	-	blaCTX-M-15	class A extended-spectrum beta-lactamase CTX-M-15	core	AMR	AMR	BETA-LACTAM	CEPHALOSPORIN	ALLELEX	291	291	100	100	291	WP_000239590.1	class A extended-spectrum beta-lactamase CTX-M-15	NA	NA
NA	NZ_CP036192.1	159115	159987	+	blaCTX-M-15	class A extended-spectrum beta-lactamase CTX-M-15	core	AMR	AMR	BETA-LACTAM	CEPHALOSPORIN	ALLELEX	291	291	100	100	291	WP_000239590.1	class A extended-spectrum beta-lactamase CTX-M-15	NA	NA
NA	NZ_CP071087.1	188336	189208	-	blaCTX-M-15	class A extended-spectrum beta-lactamase CTX-M-15	core	AMR	AMR	BETA-LACTAM	CEPHALOSPORIN	ALLELEX	291	291	100	100	291	WP_000239590.1	class A extended-spectrum beta-lactamase CTX-M-15	NA	NA
NA	NZ_CP079626.1	127994	128866	-	blaCTX-M-15	class A extended-spectrum beta-lactamase CTX-M-15	core	AMR	AMR	BETA-LACTAM	CEPHALOSPORIN	ALLELEX	291	291	100	100	291	WP_000239590.1	class A extended-spectrum beta-lactamase CTX-M-15	NA	NA
NA	NZ_CP079631.1	127994	128866	-	blaCTX-M-15	class A extended-spectrum beta-lactamase CTX-M-15	core	AMR	AMR	BETA-LACTAM	CEPHALOSPORIN	ALLELEX	291	291	100	100	291	WP_000239590.1	class A extended-spectrum beta-lactamase CTX-M-15	NA	NA
NA	NZ_KX636095.1	206788	207660	-	blaCTX-M-15	class A extended-spectrum beta-lactamase CTX-M-15	core	AMR	AMR	BETA-LACTAM	CEPHALOSPORIN	ALLELEX	291	291	100	100	291	WP_000239590.1	class A extended-spectrum beta-lactamase CTX-M-15	NA	NA
NA	NZ_MF627444.1	126027	126899	+	blaCTX-M-55	class A extended-spectrum beta-lactamase CTX-M-55	core	AMR	AMR	BETA-LACTAM	CEPHALOSPORIN	ALLELEX	291	291	100	100	291	WP_015387340.1	class A extended-spectrum beta-lactamase CTX-M-55	NA	NA
NA	NZ_MF627445.1	165123	165995	-	blaCTX-M-55	class A extended-spectrum beta-lactamase CTX-M-55	core	AMR	AMR	BETA-LACTAM	CEPHALOSPORIN	ALLELEX	291	291	100	100	291	WP_015387340.1	class A extended-spectrum beta-lactamase CTX-M-55	NA	NA
NA	NZ_AP018577.1	17419	18213	-	blaDHA	DHA family class C beta-lactamase	core	AMR	AMR	BETA-LACTAM	CEPHALOSPORIN	PARTIALX	265	379	69.92	100	265	WP_004236386.1	class C beta-lactamase DHA-1	NA	NA
NA	NZ_AP018578.1	17407	18201	-	blaDHA	DHA family class C beta-lactamase	core	AMR	AMR	BETA-LACTAM	CEPHALOSPORIN	PARTIALX	265	379	69.92	100	265	WP_004236386.1	class C beta-lactamase DHA-1	NA	NA
NA	NZ_AP018579.1	17751	18545	-	blaDHA	DHA family class C beta-lactamase	core	AMR	AMR	BETA-LACTAM	CEPHALOSPORIN	PARTIALX	265	379	69.92	100	265	WP_004236386.1	class C beta-lactamase DHA-1	NA	NA
NA	NZ_CP021709.1	68047	68841	-	blaDHA	DHA family class C beta-lactamase	core	AMR	AMR	BETA-LACTAM	CEPHALOSPORIN	PARTIALX	265	379	69.92	100	265	WP_004236386.1	class C beta-lactamase DHA-1	NA	NA
NA	NZ_CP021952.1	47613	48407	+	blaDHA	DHA family class C beta-lactamase	core	AMR	AMR	BETA-LACTAM	CEPHALOSPORIN	PARTIALX	265	379	69.92	100	265	WP_004236386.1	class C beta-lactamase DHA-1	NA	NA
NA	NZ_CP050162.1	63785	64579	-	blaDHA	DHA family class C beta-lactamase	core	AMR	AMR	BETA-LACTAM	CEPHALOSPORIN	PARTIALX	265	379	69.92	100	265	WP_004236386.1	class C beta-lactamase DHA-1	NA	NA
NA	NZ_JABWHX010000017.1	117727	118521	-	blaDHA	DHA family class C beta-lactamase	core	AMR	AMR	BETA-LACTAM	CEPHALOSPORIN	PARTIALX	265	379	69.92	100	265	WP_004236386.1	class C beta-lactamase DHA-1	NA	NA
NA	NZ_KX147633.1	141217	142011	-	blaDHA	DHA family class C beta-lactamase	core	AMR	AMR	BETA-LACTAM	CEPHALOSPORIN	PARTIALX	265	379	69.92	100	265	WP_004236386.1	class C beta-lactamase DHA-1	NA	NA
NA	NZ_MN550958.1	116427	117221	-	blaDHA	DHA family class C beta-lactamase	core	AMR	AMR	BETA-LACTAM	CEPHALOSPORIN	PARTIALX	265	379	69.92	100	265	WP_004236386.1	class C beta-lactamase DHA-1	NA	NA
NA	NZ_AP022395.1	104301	105161	-	blaGES-24	carbapenem-hydrolyzing class A beta-lactamase GES-24	core	AMR	AMR	BETA-LACTAM	CEPHALOSPORIN	ALLELEX	287	287	100	100	287	WP_059385191.1	carbapenem-hydrolyzing class A beta-lactamase GES-24	NA	NA
NA	NZ_AP022395.1	105321	106181	-	blaGES-24	carbapenem-hydrolyzing class A beta-lactamase GES-24	core	AMR	AMR	BETA-LACTAM	CEPHALOSPORIN	ALLELEX	287	287	100	100	287	WP_059385191.1	carbapenem-hydrolyzing class A beta-lactamase GES-24	NA	NA
NA	NZ_AP022400.1	104221	105081	+	blaGES-24	carbapenem-hydrolyzing class A beta-lactamase GES-24	core	AMR	AMR	BETA-LACTAM	CEPHALOSPORIN	ALLELEX	287	287	100	100	287	WP_059385191.1	carbapenem-hydrolyzing class A beta-lactamase GES-24	NA	NA
NA	NZ_AP022400.1	105241	106101	+	blaGES-24	carbapenem-hydrolyzing class A beta-lactamase GES-24	core	AMR	AMR	BETA-LACTAM	CEPHALOSPORIN	ALLELEX	287	287	100	100	287	WP_059385191.1	carbapenem-hydrolyzing class A beta-lactamase GES-24	NA	NA
NA	NZ_AP022495.1	104290	105150	-	blaGES-24	carbapenem-hydrolyzing class A beta-lactamase GES-24	core	AMR	AMR	BETA-LACTAM	CEPHALOSPORIN	ALLELEX	287	287	100	100	287	WP_059385191.1	carbapenem-hydrolyzing class A beta-lactamase GES-24	NA	NA
NA	NZ_AP022514.1	105492	106352	-	blaGES-24	carbapenem-hydrolyzing class A beta-lactamase GES-24	core	AMR	AMR	BETA-LACTAM	CEPHALOSPORIN	ALLELEX	287	287	100	100	287	WP_059385191.1	carbapenem-hydrolyzing class A beta-lactamase GES-24	NA	NA
NA	NZ_AP022514.1	106512	107372	-	blaGES-24	carbapenem-hydrolyzing class A beta-lactamase GES-24	core	AMR	AMR	BETA-LACTAM	CEPHALOSPORIN	ALLELEX	287	287	100	100	287	WP_059385191.1	carbapenem-hydrolyzing class A beta-lactamase GES-24	NA	NA
NA	NZ_CP015139.1	173347	174084	+	blaIMP-14	subclass B1 metallo-beta-lactamase IMP-14	core	AMR	AMR	BETA-LACTAM	CARBAPENEM	ALLELEX	246	246	100	100	246	WP_039819893.1	subclass B1 metallo-beta-lactamase IMP-14	NA	NA
NA	NZ_CP011622.1	114786	115664	-	blaKPC-2	carbapenem-hydrolyzing class A beta-lactamase KPC-2	core	AMR	AMR	BETA-LACTAM	CARBAPENEM	ALLELEX	293	293	100	100	293	WP_004199234.1	carbapenem-hydrolyzing class A beta-lactamase KPC-2	NA	NA
NA	NZ_KX636095.1	1903	2649	+	blaNDM	NDM family subclass B1 metallo-beta-lactamase	core	AMR	AMR	BETA-LACTAM	CARBAPENEM	BLASTX	249	270	92.22	99.6	249	WP_004201164.1	subclass B1 metallo-beta-lactamase NDM-1	NA	NA
NA	NZ_AP018577.1	15652	16461	+	blaNDM-1	subclass B1 metallo-beta-lactamase NDM-1	core	AMR	AMR	BETA-LACTAM	CARBAPENEM	ALLELEX	270	270	100	100	270	WP_004201164.1	subclass B1 metallo-beta-lactamase NDM-1	NA	NA
NA	NZ_AP018578.1	15640	16449	+	blaNDM-1	subclass B1 metallo-beta-lactamase NDM-1	core	AMR	AMR	BETA-LACTAM	CARBAPENEM	ALLELEX	270	270	100	100	270	WP_004201164.1	subclass B1 metallo-beta-lactamase NDM-1	NA	NA
NA	NZ_AP018579.1	15984	16793	+	blaNDM-1	subclass B1 metallo-beta-lactamase NDM-1	core	AMR	AMR	BETA-LACTAM	CARBAPENEM	ALLELEX	270	270	100	100	270	WP_004201164.1	subclass B1 metallo-beta-lactamase NDM-1	NA	NA
NA	NZ_AP023051.1	120439	121248	+	blaNDM-1	subclass B1 metallo-beta-lactamase NDM-1	core	AMR	AMR	BETA-LACTAM	CARBAPENEM	ALLELEX	270	270	100	100	270	WP_004201164.1	subclass B1 metallo-beta-lactamase NDM-1	NA	NA
NA	NZ_CP006661.1	122191	123000	+	blaNDM-1	subclass B1 metallo-beta-lactamase NDM-1	core	AMR	AMR	BETA-LACTAM	CARBAPENEM	ALLELEX	270	270	100	100	270	WP_004201164.1	subclass B1 metallo-beta-lactamase NDM-1	NA	NA
NA	NZ_CP015835.1	106936	107745	+	blaNDM-1	subclass B1 metallo-beta-lactamase NDM-1	core	AMR	AMR	BETA-LACTAM	CARBAPENEM	ALLELEX	270	270	100	100	270	WP_004201164.1	subclass B1 metallo-beta-lactamase NDM-1	NA	NA
NA	NZ_CP018817.1	47206	48015	-	blaNDM-1	subclass B1 metallo-beta-lactamase NDM-1	core	AMR	AMR	BETA-LACTAM	CARBAPENEM	ALLELEX	270	270	100	100	270	WP_004201164.1	subclass B1 metallo-beta-lactamase NDM-1	NA	NA
NA	NZ_CP020049.1	44402	45211	-	blaNDM-1	subclass B1 metallo-beta-lactamase NDM-1	core	AMR	AMR	BETA-LACTAM	CARBAPENEM	ALLELEX	270	270	100	100	270	WP_004201164.1	subclass B1 metallo-beta-lactamase NDM-1	NA	NA
NA	NZ_CP020056.1	39787	40596	-	blaNDM-1	subclass B1 metallo-beta-lactamase NDM-1	core	AMR	AMR	BETA-LACTAM	CARBAPENEM	ALLELEX	270	270	100	100	270	WP_004201164.1	subclass B1 metallo-beta-lactamase NDM-1	NA	NA
NA	NZ_CP020524.1	52356	53165	+	blaNDM-1	subclass B1 metallo-beta-lactamase NDM-1	core	AMR	AMR	BETA-LACTAM	CARBAPENEM	ALLELEX	270	270	100	100	270	WP_004201164.1	subclass B1 metallo-beta-lactamase NDM-1	NA	NA
NA	NZ_CP021206.1	12054	12863	-	blaNDM-1	subclass B1 metallo-beta-lactamase NDM-1	core	AMR	AMR	BETA-LACTAM	CARBAPENEM	ALLELEX	270	270	100	100	270	WP_004201164.1	subclass B1 metallo-beta-lactamase NDM-1	NA	NA
NA	NZ_CP021536.1	25859	26668	+	blaNDM-1	subclass B1 metallo-beta-lactamase NDM-1	core	AMR	AMR	BETA-LACTAM	CARBAPENEM	ALLELEX	270	270	100	100	270	WP_004201164.1	subclass B1 metallo-beta-lactamase NDM-1	NA	NA
NA	NZ_CP021551.1	107376	108185	-	blaNDM-1	subclass B1 metallo-beta-lactamase NDM-1	core	AMR	AMR	BETA-LACTAM	CARBAPENEM	ALLELEX	270	270	100	100	270	WP_004201164.1	subclass B1 metallo-beta-lactamase NDM-1	NA	NA
NA	NZ_CP021551.1	111899	112708	-	blaNDM-1	subclass B1 metallo-beta-lactamase NDM-1	core	AMR	AMR	BETA-LACTAM	CARBAPENEM	ALLELEX	270	270	100	100	270	WP_004201164.1	subclass B1 metallo-beta-lactamase NDM-1	NA	NA
NA	NZ_CP021709.1	66280	67089	+	blaNDM-1	subclass B1 metallo-beta-lactamase NDM-1	core	AMR	AMR	BETA-LACTAM	CARBAPENEM	ALLELEX	270	270	100	100	270	WP_004201164.1	subclass B1 metallo-beta-lactamase NDM-1	NA	NA
NA	NZ_CP021936.1	58629	59438	+	blaNDM-1	subclass B1 metallo-beta-lactamase NDM-1	core	AMR	AMR	BETA-LACTAM	CARBAPENEM	ALLELEX	270	270	100	100	270	WP_004201164.1	subclass B1 metallo-beta-lactamase NDM-1	NA	NA
NA	NZ_CP021952.1	49365	50174	-	blaNDM-1	subclass B1 metallo-beta-lactamase NDM-1	core	AMR	AMR	BETA-LACTAM	CARBAPENEM	ALLELEX	270	270	100	100	270	WP_004201164.1	subclass B1 metallo-beta-lactamase NDM-1	NA	NA
NA	NZ_CP022126.1	803	1612	-	blaNDM-1	subclass B1 metallo-beta-lactamase NDM-1	core	AMR	AMR	BETA-LACTAM	CARBAPENEM	ALLELEX	270	270	100	100	270	WP_004201164.1	subclass B1 metallo-beta-lactamase NDM-1	NA	NA
NA	NZ_CP023948.1	186032	186841	+	blaNDM-1	subclass B1 metallo-beta-lactamase NDM-1	core	AMR	AMR	BETA-LACTAM	CARBAPENEM	ALLELEX	270	270	100	100	270	WP_004201164.1	subclass B1 metallo-beta-lactamase NDM-1	NA	NA
NA	NZ_CP029118.1	109650	110459	-	blaNDM-1	subclass B1 metallo-beta-lactamase NDM-1	core	AMR	AMR	BETA-LACTAM	CARBAPENEM	ALLELEX	270	270	100	100	270	WP_004201164.1	subclass B1 metallo-beta-lactamase NDM-1	NA	NA
NA	NZ_CP029737.1	7076	7885	+	blaNDM-1	subclass B1 metallo-beta-lactamase NDM-1	core	AMR	AMR	BETA-LACTAM	CARBAPENEM	ALLELEX	270	270	100	100	270	WP_004201164.1	subclass B1 metallo-beta-lactamase NDM-1	NA	NA
NA	NZ_CP031297.1	126834	127643	-	blaNDM-1	subclass B1 metallo-beta-lactamase NDM-1	core	AMR	AMR	BETA-LACTAM	CARBAPENEM	ALLELEX	270	270	100	100	270	WP_004201164.1	subclass B1 metallo-beta-lactamase NDM-1	NA	NA
NA	NZ_CP040884.1	86837	87646	+	blaNDM-1	subclass B1 metallo-beta-lactamase NDM-1	core	AMR	AMR	BETA-LACTAM	CARBAPENEM	ALLELEX	270	270	100	100	270	WP_004201164.1	subclass B1 metallo-beta-lactamase NDM-1	NA	NA
NA	NZ_CP050162.1	62018	62827	+	blaNDM-1	subclass B1 metallo-beta-lactamase NDM-1	core	AMR	AMR	BETA-LACTAM	CARBAPENEM	ALLELEX	270	270	100	100	270	WP_004201164.1	subclass B1 metallo-beta-lactamase NDM-1	NA	NA
NA	NZ_CP050164.1	106966	107775	+	blaNDM-1	subclass B1 metallo-beta-lactamase NDM-1	core	AMR	AMR	BETA-LACTAM	CARBAPENEM	ALLELEX	270	270	100	100	270	WP_004201164.1	subclass B1 metallo-beta-lactamase NDM-1	NA	NA
NA	NZ_CP071071.1	120956	121765	+	blaNDM-1	subclass B1 metallo-beta-lactamase NDM-1	core	AMR	AMR	BETA-LACTAM	CARBAPENEM	ALLELEX	270	270	100	100	270	WP_004201164.1	subclass B1 metallo-beta-lactamase NDM-1	NA	NA
NA	NZ_CP071074.1	123178	123987	+	blaNDM-1	subclass B1 metallo-beta-lactamase NDM-1	core	AMR	AMR	BETA-LACTAM	CARBAPENEM	ALLELEX	270	270	100	100	270	WP_004201164.1	subclass B1 metallo-beta-lactamase NDM-1	NA	NA
NA	NZ_CP082173.1	114062	114871	-	blaNDM-1	subclass B1 metallo-beta-lactamase NDM-1	core	AMR	AMR	BETA-LACTAM	CARBAPENEM	ALLELEX	270	270	100	100	270	WP_004201164.1	subclass B1 metallo-beta-lactamase NDM-1	NA	NA
NA	NZ_CP086666.1	138755	139564	-	blaNDM-1	subclass B1 metallo-beta-lactamase NDM-1	core	AMR	AMR	BETA-LACTAM	CARBAPENEM	ALLELEX	270	270	100	100	270	WP_004201164.1	subclass B1 metallo-beta-lactamase NDM-1	NA	NA
NA	NZ_JABWHW010000018.1	115938	116747	+	blaNDM-1	subclass B1 metallo-beta-lactamase NDM-1	core	AMR	AMR	BETA-LACTAM	CARBAPENEM	ALLELEX	270	270	100	100	270	WP_004201164.1	subclass B1 metallo-beta-lactamase NDM-1	NA	NA
NA	NZ_JABWHX010000017.1	115960	116769	+	blaNDM-1	subclass B1 metallo-beta-lactamase NDM-1	core	AMR	AMR	BETA-LACTAM	CARBAPENEM	ALLELEX	270	270	100	100	270	WP_004201164.1	subclass B1 metallo-beta-lactamase NDM-1	NA	NA
NA	NZ_JABWHY010000031.1	93239	94048	+	blaNDM-1	subclass B1 metallo-beta-lactamase NDM-1	core	AMR	AMR	BETA-LACTAM	CARBAPENEM	ALLELEX	270	270	100	100	270	WP_004201164.1	subclass B1 metallo-beta-lactamase NDM-1	NA	NA
NA	NZ_KX147633.1	139450	140259	+	blaNDM-1	subclass B1 metallo-beta-lactamase NDM-1	core	AMR	AMR	BETA-LACTAM	CARBAPENEM	ALLELEX	270	270	100	100	270	WP_004201164.1	subclass B1 metallo-beta-lactamase NDM-1	NA	NA
NA	NZ_KX786648.1	111020	111829	+	blaNDM-1	subclass B1 metallo-beta-lactamase NDM-1	core	AMR	AMR	BETA-LACTAM	CARBAPENEM	ALLELEX	270	270	100	100	270	WP_004201164.1	subclass B1 metallo-beta-lactamase NDM-1	NA	NA
NA	NZ_MH263652.1	104175	104984	+	blaNDM-1	subclass B1 metallo-beta-lactamase NDM-1	core	AMR	AMR	BETA-LACTAM	CARBAPENEM	ALLELEX	270	270	100	100	270	WP_004201164.1	subclass B1 metallo-beta-lactamase NDM-1	NA	NA
NA	NZ_MH457126.1	122808	123617	-	blaNDM-1	subclass B1 metallo-beta-lactamase NDM-1	core	AMR	AMR	BETA-LACTAM	CARBAPENEM	ALLELEX	270	270	100	100	270	WP_004201164.1	subclass B1 metallo-beta-lactamase NDM-1	NA	NA
NA	NZ_MH995506.1	109509	110318	+	blaNDM-1	subclass B1 metallo-beta-lactamase NDM-1	core	AMR	AMR	BETA-LACTAM	CARBAPENEM	ALLELEX	270	270	100	100	270	WP_004201164.1	subclass B1 metallo-beta-lactamase NDM-1	NA	NA
NA	NZ_MH995507.1	109509	110318	+	blaNDM-1	subclass B1 metallo-beta-lactamase NDM-1	core	AMR	AMR	BETA-LACTAM	CARBAPENEM	ALLELEX	270	270	100	100	270	WP_004201164.1	subclass B1 metallo-beta-lactamase NDM-1	NA	NA
NA	NZ_MH995508.1	109509	110318	+	blaNDM-1	subclass B1 metallo-beta-lactamase NDM-1	core	AMR	AMR	BETA-LACTAM	CARBAPENEM	ALLELEX	270	270	100	100	270	WP_004201164.1	subclass B1 metallo-beta-lactamase NDM-1	NA	NA
NA	NZ_MK041212.1	109509	110318	+	blaNDM-1	subclass B1 metallo-beta-lactamase NDM-1	core	AMR	AMR	BETA-LACTAM	CARBAPENEM	ALLELEX	270	270	100	100	270	WP_004201164.1	subclass B1 metallo-beta-lactamase NDM-1	NA	NA
NA	NZ_MK101346.1	98702	99511	+	blaNDM-1	subclass B1 metallo-beta-lactamase NDM-1	core	AMR	AMR	BETA-LACTAM	CARBAPENEM	ALLELEX	270	270	100	100	270	WP_004201164.1	subclass B1 metallo-beta-lactamase NDM-1	NA	NA
NA	NZ_MK123267.1	109509	110318	+	blaNDM-1	subclass B1 metallo-beta-lactamase NDM-1	core	AMR	AMR	BETA-LACTAM	CARBAPENEM	ALLELEX	270	270	100	100	270	WP_004201164.1	subclass B1 metallo-beta-lactamase NDM-1	NA	NA
NA	NZ_MK123268.1	109508	110317	+	blaNDM-1	subclass B1 metallo-beta-lactamase NDM-1	core	AMR	AMR	BETA-LACTAM	CARBAPENEM	ALLELEX	270	270	100	100	270	WP_004201164.1	subclass B1 metallo-beta-lactamase NDM-1	NA	NA
NA	NZ_MN310375.1	101780	102589	+	blaNDM-1	subclass B1 metallo-beta-lactamase NDM-1	core	AMR	AMR	BETA-LACTAM	CARBAPENEM	ALLELEX	270	270	100	100	270	WP_004201164.1	subclass B1 metallo-beta-lactamase NDM-1	NA	NA
NA	NZ_MN310377.1	59625	60434	+	blaNDM-1	subclass B1 metallo-beta-lactamase NDM-1	core	AMR	AMR	BETA-LACTAM	CARBAPENEM	ALLELEX	270	270	100	100	270	WP_004201164.1	subclass B1 metallo-beta-lactamase NDM-1	NA	NA
NA	NZ_MN550958.1	114660	115469	+	blaNDM-1	subclass B1 metallo-beta-lactamase NDM-1	core	AMR	AMR	BETA-LACTAM	CARBAPENEM	ALLELEX	270	270	100	100	270	WP_004201164.1	subclass B1 metallo-beta-lactamase NDM-1	NA	NA
NA	NZ_MN603981.1	108248	109057	+	blaNDM-1	subclass B1 metallo-beta-lactamase NDM-1	core	AMR	AMR	BETA-LACTAM	CARBAPENEM	ALLELEX	270	270	100	100	270	WP_004201164.1	subclass B1 metallo-beta-lactamase NDM-1	NA	NA
NA	NZ_MN604267.1	212885	213694	-	blaNDM-1	subclass B1 metallo-beta-lactamase NDM-1	core	AMR	AMR	BETA-LACTAM	CARBAPENEM	ALLELEX	270	270	100	100	270	WP_004201164.1	subclass B1 metallo-beta-lactamase NDM-1	NA	NA
NA	NZ_MN604268.1	19968	20777	+	blaNDM-1	subclass B1 metallo-beta-lactamase NDM-1	core	AMR	AMR	BETA-LACTAM	CARBAPENEM	ALLELEX	270	270	100	100	270	WP_004201164.1	subclass B1 metallo-beta-lactamase NDM-1	NA	NA
NA	NZ_MW363918.1	118066	118875	+	blaNDM-1	subclass B1 metallo-beta-lactamase NDM-1	core	AMR	AMR	BETA-LACTAM	CARBAPENEM	ALLELEX	270	270	100	100	270	WP_004201164.1	subclass B1 metallo-beta-lactamase NDM-1	NA	NA
NA	NZ_MZ606383.1	12101	12910	+	blaNDM-1	subclass B1 metallo-beta-lactamase NDM-1	core	AMR	AMR	BETA-LACTAM	CARBAPENEM	ALLELEX	270	270	100	100	270	WP_004201164.1	subclass B1 metallo-beta-lactamase NDM-1	NA	NA
NA	NZ_MZ606384.1	90937	91746	-	blaNDM-1	subclass B1 metallo-beta-lactamase NDM-1	core	AMR	AMR	BETA-LACTAM	CARBAPENEM	ALLELEX	270	270	100	100	270	WP_004201164.1	subclass B1 metallo-beta-lactamase NDM-1	NA	NA
NA	NZ_MZ670000.1	9389	10198	+	blaNDM-1	subclass B1 metallo-beta-lactamase NDM-1	core	AMR	AMR	BETA-LACTAM	CARBAPENEM	ALLELEX	270	270	100	100	270	WP_004201164.1	subclass B1 metallo-beta-lactamase NDM-1	NA	NA
NA	NZ_CP063685.2	198000	198809	+	blaNDM-7	subclass B1 metallo-beta-lactamase NDM-7	core	AMR	AMR	BETA-LACTAM	CARBAPENEM	ALLELEX	270	270	100	100	270	WP_032495622.1	subclass B1 metallo-beta-lactamase NDM-7	NA	NA
NA	NZ_AP018577.1	53333	54160	+	blaOXA-1	oxacillin-hydrolyzing class D beta-lactamase OXA-1	core	AMR	AMR	BETA-LACTAM	BETA-LACTAM	ALLELEX	276	276	100	100	276	WP_001334766.1	oxacillin-hydrolyzing class D beta-lactamase OXA-1	NA	NA
NA	NZ_AP018578.1	53231	54058	+	blaOXA-1	oxacillin-hydrolyzing class D beta-lactamase OXA-1	core	AMR	AMR	BETA-LACTAM	BETA-LACTAM	ALLELEX	276	276	100	100	276	WP_001334766.1	oxacillin-hydrolyzing class D beta-lactamase OXA-1	NA	NA
NA	NZ_AP018579.1	54485	55312	+	blaOXA-1	oxacillin-hydrolyzing class D beta-lactamase OXA-1	core	AMR	AMR	BETA-LACTAM	BETA-LACTAM	ALLELEX	276	276	100	100	276	WP_001334766.1	oxacillin-hydrolyzing class D beta-lactamase OXA-1	NA	NA
NA	NZ_CP028170.1	3815	4642	+	blaOXA-1	oxacillin-hydrolyzing class D beta-lactamase OXA-1	core	AMR	AMR	BETA-LACTAM	BETA-LACTAM	ALLELEX	276	276	100	100	276	WP_001334766.1	oxacillin-hydrolyzing class D beta-lactamase OXA-1	NA	NA
NA	NZ_CP071087.1	139235	140062	-	blaOXA-1	oxacillin-hydrolyzing class D beta-lactamase OXA-1	core	AMR	AMR	BETA-LACTAM	BETA-LACTAM	ALLELEX	276	276	100	100	276	WP_001334766.1	oxacillin-hydrolyzing class D beta-lactamase OXA-1	NA	NA
NA	NZ_CP079116.1	127037	127864	-	blaOXA-1	oxacillin-hydrolyzing class D beta-lactamase OXA-1	core	AMR	AMR	BETA-LACTAM	BETA-LACTAM	ALLELEX	276	276	100	100	276	WP_001334766.1	oxacillin-hydrolyzing class D beta-lactamase OXA-1	NA	NA
NA	NZ_CP079173.1	159375	160202	-	blaOXA-1	oxacillin-hydrolyzing class D beta-lactamase OXA-1	core	AMR	AMR	BETA-LACTAM	BETA-LACTAM	ALLELEX	276	276	100	100	276	WP_001334766.1	oxacillin-hydrolyzing class D beta-lactamase OXA-1	NA	NA
NA	NZ_CP086666.1	141360	142187	+	blaOXA-1	oxacillin-hydrolyzing class D beta-lactamase OXA-1	core	AMR	AMR	BETA-LACTAM	BETA-LACTAM	ALLELEX	276	276	100	100	276	WP_001334766.1	oxacillin-hydrolyzing class D beta-lactamase OXA-1	NA	NA
NA	NZ_KX147633.1	151545	152372	-	blaOXA-1	oxacillin-hydrolyzing class D beta-lactamase OXA-1	core	AMR	AMR	BETA-LACTAM	BETA-LACTAM	ALLELEX	276	276	100	100	276	WP_001334766.1	oxacillin-hydrolyzing class D beta-lactamase OXA-1	NA	NA
NA	NZ_KX636095.1	198498	199325	+	blaOXA-1	oxacillin-hydrolyzing class D beta-lactamase OXA-1	core	AMR	AMR	BETA-LACTAM	BETA-LACTAM	ALLELEX	276	276	100	100	276	WP_001334766.1	oxacillin-hydrolyzing class D beta-lactamase OXA-1	NA	NA
NA	NZ_CP015139.1	19500	20297	-	blaOXA-10	oxacillin-hydrolyzing class D beta-lactamase OXA-10	core	AMR	AMR	BETA-LACTAM	BETA-LACTAM	ALLELEX	266	266	100	100	266	WP_000846390.1	oxacillin-hydrolyzing class D beta-lactamase OXA-10	NA	NA
NA	NZ_CP028170.1	176602	177399	+	blaOXA-10	oxacillin-hydrolyzing class D beta-lactamase OXA-10	core	AMR	AMR	BETA-LACTAM	BETA-LACTAM	ALLELEX	266	266	100	100	266	WP_000846390.1	oxacillin-hydrolyzing class D beta-lactamase OXA-10	NA	NA
NA	NZ_CP061931.1	22303	23100	-	blaOXA-10	oxacillin-hydrolyzing class D beta-lactamase OXA-10	core	AMR	AMR	BETA-LACTAM	BETA-LACTAM	ALLELEX	266	266	100	100	266	WP_000846390.1	oxacillin-hydrolyzing class D beta-lactamase OXA-10	NA	NA
NA	NZ_CP071071.1	115732	116529	+	blaOXA-10	oxacillin-hydrolyzing class D beta-lactamase OXA-10	core	AMR	AMR	BETA-LACTAM	BETA-LACTAM	ALLELEX	266	266	100	100	266	WP_000846390.1	oxacillin-hydrolyzing class D beta-lactamase OXA-10	NA	NA
NA	NZ_CP071074.1	115732	116529	+	blaOXA-10	oxacillin-hydrolyzing class D beta-lactamase OXA-10	core	AMR	AMR	BETA-LACTAM	BETA-LACTAM	ALLELEX	266	266	100	100	266	WP_000846390.1	oxacillin-hydrolyzing class D beta-lactamase OXA-10	NA	NA
NA	NZ_CP071087.1	115732	116529	+	blaOXA-10	oxacillin-hydrolyzing class D beta-lactamase OXA-10	core	AMR	AMR	BETA-LACTAM	BETA-LACTAM	ALLELEX	266	266	100	100	266	WP_000846390.1	oxacillin-hydrolyzing class D beta-lactamase OXA-10	NA	NA
NA	NZ_CP079626.1	110464	111261	+	blaOXA-10	oxacillin-hydrolyzing class D beta-lactamase OXA-10	core	AMR	AMR	BETA-LACTAM	BETA-LACTAM	ALLELEX	266	266	100	100	266	WP_000846390.1	oxacillin-hydrolyzing class D beta-lactamase OXA-10	NA	NA
NA	NZ_CP079631.1	110464	111261	+	blaOXA-10	oxacillin-hydrolyzing class D beta-lactamase OXA-10	core	AMR	AMR	BETA-LACTAM	BETA-LACTAM	ALLELEX	266	266	100	100	266	WP_000846390.1	oxacillin-hydrolyzing class D beta-lactamase OXA-10	NA	NA
NA	NZ_CP086666.1	114420	115217	+	blaOXA-10	oxacillin-hydrolyzing class D beta-lactamase OXA-10	core	AMR	AMR	BETA-LACTAM	BETA-LACTAM	ALLELEX	266	266	100	100	266	WP_000846390.1	oxacillin-hydrolyzing class D beta-lactamase OXA-10	NA	NA
NA	NZ_MF627444.1	111479	112276	+	blaOXA-10	oxacillin-hydrolyzing class D beta-lactamase OXA-10	core	AMR	AMR	BETA-LACTAM	BETA-LACTAM	ALLELEX	266	266	100	100	266	WP_000846390.1	oxacillin-hydrolyzing class D beta-lactamase OXA-10	NA	NA
NA	NZ_MF627445.1	111476	112273	+	blaOXA-10	oxacillin-hydrolyzing class D beta-lactamase OXA-10	core	AMR	AMR	BETA-LACTAM	BETA-LACTAM	ALLELEX	266	266	100	100	266	WP_000846390.1	oxacillin-hydrolyzing class D beta-lactamase OXA-10	NA	NA
NA	NZ_CP031297.1	106275	107102	+	blaOXA-4	OXA-1 family oxacillin-hydrolyzing class D beta-lactamase OXA-4	core	AMR	AMR	BETA-LACTAM	BETA-LACTAM	ALLELEX	276	276	100	100	276	WP_032491311.1	OXA-1 family oxacillin-hydrolyzing class D beta-lactamase OXA-4	NA	NA
NA	NZ_MN604267.1	106275	107102	+	blaOXA-4	OXA-1 family oxacillin-hydrolyzing class D beta-lactamase OXA-4	core	AMR	AMR	BETA-LACTAM	BETA-LACTAM	ALLELEX	276	276	100	100	276	WP_032491311.1	OXA-1 family oxacillin-hydrolyzing class D beta-lactamase OXA-4	NA	NA
NA	NZ_MN604268.1	41881	42708	-	blaOXA-4	OXA-1 family oxacillin-hydrolyzing class D beta-lactamase OXA-4	core	AMR	AMR	BETA-LACTAM	BETA-LACTAM	ALLELEX	276	276	100	100	276	WP_032491311.1	OXA-1 family oxacillin-hydrolyzing class D beta-lactamase OXA-4	NA	NA
NA	NZ_CP011622.1	126191	127012	+	blaOXA-9	oxacillin-hydrolyzing class D beta-lactamase OXA-9	core	AMR	AMR	BETA-LACTAM	BETA-LACTAM	ALLELEX	274	274	100	100	274	WP_000722315.1	oxacillin-hydrolyzing class D beta-lactamase OXA-9	NA	NA
NA	NZ_CP013324.1	107900	108721	-	blaOXA-9	oxacillin-hydrolyzing class D beta-lactamase OXA-9	core	AMR	AMR	BETA-LACTAM	BETA-LACTAM	ALLELEX	274	274	100	100	274	WP_000722315.1	oxacillin-hydrolyzing class D beta-lactamase OXA-9	NA	NA
NA	NZ_CP028170.1	17322	18143	+	blaOXA-9	oxacillin-hydrolyzing class D beta-lactamase OXA-9	core	AMR	AMR	BETA-LACTAM	BETA-LACTAM	ALLELEX	274	274	100	100	274	WP_000722315.1	oxacillin-hydrolyzing class D beta-lactamase OXA-9	NA	NA
NA	NZ_CP029118.1	90942	91763	-	blaOXA-9	oxacillin-hydrolyzing class D beta-lactamase OXA-9	core	AMR	AMR	BETA-LACTAM	BETA-LACTAM	ALLELEX	274	274	100	100	274	WP_000722315.1	oxacillin-hydrolyzing class D beta-lactamase OXA-9	NA	NA
NA	NZ_CP079626.1	134039	134860	+	blaOXA-9	oxacillin-hydrolyzing class D beta-lactamase OXA-9	core	AMR	AMR	BETA-LACTAM	BETA-LACTAM	ALLELEX	274	274	100	100	274	WP_000722315.1	oxacillin-hydrolyzing class D beta-lactamase OXA-9	NA	NA
NA	NZ_CP079631.1	134039	134860	+	blaOXA-9	oxacillin-hydrolyzing class D beta-lactamase OXA-9	core	AMR	AMR	BETA-LACTAM	BETA-LACTAM	ALLELEX	274	274	100	100	274	WP_000722315.1	oxacillin-hydrolyzing class D beta-lactamase OXA-9	NA	NA
NA	NZ_CP021952.1	30413	31270	-	blaSHV-11	class A broad-spectrum beta-lactamase SHV-11	core	AMR	AMR	BETA-LACTAM	BETA-LACTAM	ALLELEX	286	286	100	100	286	WP_004176269.1	class A broad-spectrum beta-lactamase SHV-11	NA	NA
NA	NZ_CP029118.1	101147	102004	-	blaSHV-12	class A extended-spectrum beta-lactamase SHV-12	core	AMR	AMR	BETA-LACTAM	BETA-LACTAM	ALLELEX	286	286	100	100	286	WP_002904004.1	class A extended-spectrum beta-lactamase SHV-12	NA	NA
NA	NZ_CP061931.1	31155	32012	+	blaSHV-2	class A extended-spectrum beta-lactamase SHV-2	core	AMR	AMR	BETA-LACTAM	BETA-LACTAM	ALLELEX	286	286	100	100	286	WP_012477587.1	class A extended-spectrum beta-lactamase SHV-2	NA	NA
NA	NZ_CP011622.1	130372	131229	-	blaSHV-7	class A extended-spectrum beta-lactamase SHV-7	core	AMR	AMR	BETA-LACTAM	BETA-LACTAM	ALLELEX	286	286	100	100	286	WP_020316986.1	class A extended-spectrum beta-lactamase SHV-7	NA	NA
NA	NZ_CP013324.1	103683	104540	+	blaSHV-7	class A extended-spectrum beta-lactamase SHV-7	core	AMR	AMR	BETA-LACTAM	BETA-LACTAM	ALLELEX	286	286	100	100	286	WP_020316986.1	class A extended-spectrum beta-lactamase SHV-7	NA	NA
NA	NC_023898.1	125441	126298	-	blaTEM-1	class A broad-spectrum beta-lactamase TEM-1	core	AMR	AMR	BETA-LACTAM	BETA-LACTAM	ALLELEX	286	286	100	100	286	WP_000027057.1	class A broad-spectrum beta-lactamase TEM-1	NA	NA
NA	NZ_CP011622.1	127715	128572	+	blaTEM-1	class A broad-spectrum beta-lactamase TEM-1	core	AMR	AMR	BETA-LACTAM	BETA-LACTAM	ALLELEX	286	286	100	100	286	WP_000027057.1	class A broad-spectrum beta-lactamase TEM-1	NA	NA
NA	NZ_CP013324.1	106340	107197	-	blaTEM-1	class A broad-spectrum beta-lactamase TEM-1	core	AMR	AMR	BETA-LACTAM	BETA-LACTAM	ALLELEX	286	286	100	100	286	WP_000027057.1	class A broad-spectrum beta-lactamase TEM-1	NA	NA
NA	NZ_CP021206.1	31326	32183	+	blaTEM-1	class A broad-spectrum beta-lactamase TEM-1	core	AMR	AMR	BETA-LACTAM	BETA-LACTAM	ALLELEX	286	286	100	100	286	WP_000027057.1	class A broad-spectrum beta-lactamase TEM-1	NA	NA
NA	NZ_CP021536.1	231104	231961	-	blaTEM-1	class A broad-spectrum beta-lactamase TEM-1	core	AMR	AMR	BETA-LACTAM	BETA-LACTAM	ALLELEX	286	286	100	100	286	WP_000027057.1	class A broad-spectrum beta-lactamase TEM-1	NA	NA
NA	NZ_CP028170.1	18846	19703	+	blaTEM-1	class A broad-spectrum beta-lactamase TEM-1	core	AMR	AMR	BETA-LACTAM	BETA-LACTAM	ALLELEX	286	286	100	100	286	WP_000027057.1	class A broad-spectrum beta-lactamase TEM-1	NA	NA
NA	NZ_CP029118.1	89382	90239	-	blaTEM-1	class A broad-spectrum beta-lactamase TEM-1	core	AMR	AMR	BETA-LACTAM	BETA-LACTAM	ALLELEX	286	286	100	100	286	WP_000027057.1	class A broad-spectrum beta-lactamase TEM-1	NA	NA
NA	NZ_CP031584.1	120392	121249	+	blaTEM-1	class A broad-spectrum beta-lactamase TEM-1	core	AMR	AMR	BETA-LACTAM	BETA-LACTAM	ALLELEX	286	286	100	100	286	WP_000027057.1	class A broad-spectrum beta-lactamase TEM-1	NA	NA
NA	NZ_CP032192.1	58355	59212	-	blaTEM-1	class A broad-spectrum beta-lactamase TEM-1	core	AMR	AMR	BETA-LACTAM	BETA-LACTAM	ALLELEX	286	286	100	100	286	WP_000027057.1	class A broad-spectrum beta-lactamase TEM-1	NA	NA
NA	NZ_CP036192.1	150822	151679	+	blaTEM-1	class A broad-spectrum beta-lactamase TEM-1	core	AMR	AMR	BETA-LACTAM	BETA-LACTAM	ALLELEX	286	286	100	100	286	WP_000027057.1	class A broad-spectrum beta-lactamase TEM-1	NA	NA
NA	NZ_CP061931.1	46005	46862	-	blaTEM-1	class A broad-spectrum beta-lactamase TEM-1	core	AMR	AMR	BETA-LACTAM	BETA-LACTAM	ALLELEX	286	286	100	100	286	WP_000027057.1	class A broad-spectrum beta-lactamase TEM-1	NA	NA
NA	NZ_CP079116.1	173139	173996	-	blaTEM-1	class A broad-spectrum beta-lactamase TEM-1	core	AMR	AMR	BETA-LACTAM	BETA-LACTAM	ALLELEX	286	286	100	100	286	WP_000027057.1	class A broad-spectrum beta-lactamase TEM-1	NA	NA
NA	NZ_CP079618.1	132410	133267	-	blaTEM-1	class A broad-spectrum beta-lactamase TEM-1	core	AMR	AMR	BETA-LACTAM	BETA-LACTAM	ALLELEX	286	286	100	100	286	WP_000027057.1	class A broad-spectrum beta-lactamase TEM-1	NA	NA
NA	NZ_CP079626.1	138650	139507	+	blaTEM-1	class A broad-spectrum beta-lactamase TEM-1	core	AMR	AMR	BETA-LACTAM	BETA-LACTAM	ALLELEX	286	286	100	100	286	WP_000027057.1	class A broad-spectrum beta-lactamase TEM-1	NA	NA
NA	NZ_CP079631.1	138650	139507	+	blaTEM-1	class A broad-spectrum beta-lactamase TEM-1	core	AMR	AMR	BETA-LACTAM	BETA-LACTAM	ALLELEX	286	286	100	100	286	WP_000027057.1	class A broad-spectrum beta-lactamase TEM-1	NA	NA
NA	NZ_CP079693.1	132410	133267	-	blaTEM-1	class A broad-spectrum beta-lactamase TEM-1	core	AMR	AMR	BETA-LACTAM	BETA-LACTAM	ALLELEX	286	286	100	100	286	WP_000027057.1	class A broad-spectrum beta-lactamase TEM-1	NA	NA
NA	NZ_KX156772.1	151512	152369	-	blaTEM-1	class A broad-spectrum beta-lactamase TEM-1	core	AMR	AMR	BETA-LACTAM	BETA-LACTAM	ALLELEX	286	286	100	100	286	WP_000027057.1	class A broad-spectrum beta-lactamase TEM-1	NA	NA
NA	NZ_KX458222.1	140122	140979	-	blaTEM-1	class A broad-spectrum beta-lactamase TEM-1	core	AMR	AMR	BETA-LACTAM	BETA-LACTAM	ALLELEX	286	286	100	100	286	WP_000027057.1	class A broad-spectrum beta-lactamase TEM-1	NA	NA
NA	NZ_KX636095.1	210482	211339	+	blaTEM-1	class A broad-spectrum beta-lactamase TEM-1	core	AMR	AMR	BETA-LACTAM	BETA-LACTAM	ALLELEX	286	286	100	100	286	WP_000027057.1	class A broad-spectrum beta-lactamase TEM-1	NA	NA
NA	NZ_KX709966.1	148641	149498	-	blaTEM-1	class A broad-spectrum beta-lactamase TEM-1	core	AMR	AMR	BETA-LACTAM	BETA-LACTAM	ALLELEX	286	286	100	100	286	WP_000027057.1	class A broad-spectrum beta-lactamase TEM-1	NA	NA
NA	NZ_KX156773.1	126688	127545	-	blaTEM-2	class A broad-spectrum beta-lactamase TEM-2	core	AMR	AMR	BETA-LACTAM	BETA-LACTAM	ALLELEX	286	286	100	100	286	WP_011645017.1	class A broad-spectrum beta-lactamase TEM-2	NA	NA
NA	NZ_CP029123.1	39039	39935	+	blaVEB-5	class A extended-spectrum beta-lactamase VEB-5	core	AMR	AMR	BETA-LACTAM	CEPHALOSPORIN	ALLELEX	299	299	100	100	299	WP_063865160.1	class A extended-spectrum beta-lactamase VEB-5	NA	NA
NA	NZ_CP029718.1	104462	105259	-	blaVIM-1	subclass B1 metallo-beta-lactamase VIM-1	core	AMR	AMR	BETA-LACTAM	CARBAPENEM	ALLELEX	266	266	100	100	266	WP_013263789.1	subclass B1 metallo-beta-lactamase VIM-1	NA	NA
NA	NZ_CP031570.1	109247	110044	+	blaVIM-1	subclass B1 metallo-beta-lactamase VIM-1	core	AMR	AMR	BETA-LACTAM	CARBAPENEM	ALLELEX	266	266	100	100	266	WP_013263789.1	subclass B1 metallo-beta-lactamase VIM-1	NA	NA
NA	NZ_CP031576.1	109260	110057	+	blaVIM-1	subclass B1 metallo-beta-lactamase VIM-1	core	AMR	AMR	BETA-LACTAM	CARBAPENEM	ALLELEX	266	266	100	100	266	WP_013263789.1	subclass B1 metallo-beta-lactamase VIM-1	NA	NA
NA	NZ_CP031584.1	128216	129013	-	blaVIM-1	subclass B1 metallo-beta-lactamase VIM-1	core	AMR	AMR	BETA-LACTAM	CARBAPENEM	ALLELEX	266	266	100	100	266	WP_013263789.1	subclass B1 metallo-beta-lactamase VIM-1	NA	NA
NA	NZ_CP031610.1	124425	125222	-	blaVIM-1	subclass B1 metallo-beta-lactamase VIM-1	core	AMR	AMR	BETA-LACTAM	CARBAPENEM	ALLELEX	266	266	100	100	266	WP_013263789.1	subclass B1 metallo-beta-lactamase VIM-1	NA	NA
NA	NZ_CP032168.1	93101	93898	+	blaVIM-1	subclass B1 metallo-beta-lactamase VIM-1	core	AMR	AMR	BETA-LACTAM	CARBAPENEM	ALLELEX	266	266	100	100	266	WP_013263789.1	subclass B1 metallo-beta-lactamase VIM-1	NA	NA
NA	NZ_CP047703.1	117754	118551	-	blaVIM-1	subclass B1 metallo-beta-lactamase VIM-1	core	AMR	AMR	BETA-LACTAM	CARBAPENEM	ALLELEX	266	266	100	100	266	WP_013263789.1	subclass B1 metallo-beta-lactamase VIM-1	NA	NA
NA	NZ_CP061931.1	65391	66188	-	blaVIM-1	subclass B1 metallo-beta-lactamase VIM-1	core	AMR	AMR	BETA-LACTAM	CARBAPENEM	ALLELEX	266	266	100	100	266	WP_013263789.1	subclass B1 metallo-beta-lactamase VIM-1	NA	NA
NA	NZ_AP018577.1	16468	16830	+	ble	bleomycin binding protein Ble-MBL	core	AMR	AMR	BLEOMYCIN	BLEOMYCIN	EXACTX	121	121	100	100	121	WP_004201167.1	bleomycin binding protein Ble-MBL	NA	NA
NA	NZ_AP018578.1	16456	16818	+	ble	bleomycin binding protein Ble-MBL	core	AMR	AMR	BLEOMYCIN	BLEOMYCIN	EXACTX	121	121	100	100	121	WP_004201167.1	bleomycin binding protein Ble-MBL	NA	NA
NA	NZ_AP018579.1	16800	17162	+	ble	bleomycin binding protein Ble-MBL	core	AMR	AMR	BLEOMYCIN	BLEOMYCIN	EXACTX	121	121	100	100	121	WP_004201167.1	bleomycin binding protein Ble-MBL	NA	NA
NA	NZ_AP023051.1	121255	121617	+	ble	bleomycin binding protein Ble-MBL	core	AMR	AMR	BLEOMYCIN	BLEOMYCIN	EXACTX	121	121	100	100	121	WP_004201167.1	bleomycin binding protein Ble-MBL	NA	NA
NA	NZ_CP006661.1	123007	123369	+	ble	bleomycin binding protein Ble-MBL	core	AMR	AMR	BLEOMYCIN	BLEOMYCIN	EXACTX	121	121	100	100	121	WP_004201167.1	bleomycin binding protein Ble-MBL	NA	NA
NA	NZ_CP015835.1	107752	108114	+	ble	bleomycin binding protein Ble-MBL	core	AMR	AMR	BLEOMYCIN	BLEOMYCIN	EXACTX	121	121	100	100	121	WP_004201167.1	bleomycin binding protein Ble-MBL	NA	NA
NA	NZ_CP018817.1	46837	47199	-	ble	bleomycin binding protein Ble-MBL	core	AMR	AMR	BLEOMYCIN	BLEOMYCIN	EXACTX	121	121	100	100	121	WP_004201167.1	bleomycin binding protein Ble-MBL	NA	NA
NA	NZ_CP020049.1	44033	44395	-	ble	bleomycin binding protein Ble-MBL	core	AMR	AMR	BLEOMYCIN	BLEOMYCIN	EXACTX	121	121	100	100	121	WP_004201167.1	bleomycin binding protein Ble-MBL	NA	NA
NA	NZ_CP020056.1	39418	39780	-	ble	bleomycin binding protein Ble-MBL	core	AMR	AMR	BLEOMYCIN	BLEOMYCIN	EXACTX	121	121	100	100	121	WP_004201167.1	bleomycin binding protein Ble-MBL	NA	NA
NA	NZ_CP020524.1	53172	53534	+	ble	bleomycin binding protein Ble-MBL	core	AMR	AMR	BLEOMYCIN	BLEOMYCIN	EXACTX	121	121	100	100	121	WP_004201167.1	bleomycin binding protein Ble-MBL	NA	NA
NA	NZ_CP021206.1	11685	12047	-	ble	bleomycin binding protein Ble-MBL	core	AMR	AMR	BLEOMYCIN	BLEOMYCIN	EXACTX	121	121	100	100	121	WP_004201167.1	bleomycin binding protein Ble-MBL	NA	NA
NA	NZ_CP021536.1	26675	27037	+	ble	bleomycin binding protein Ble-MBL	core	AMR	AMR	BLEOMYCIN	BLEOMYCIN	EXACTX	121	121	100	100	121	WP_004201167.1	bleomycin binding protein Ble-MBL	NA	NA
NA	NZ_CP021551.1	107040	107369	-	ble	bleomycin binding protein Ble-MBL	core	AMR	AMR	BLEOMYCIN	BLEOMYCIN	BLASTX	110	121	90.91	100	110	WP_004201167.1	bleomycin binding protein Ble-MBL	NA	NA
NA	NZ_CP021551.1	111563	111892	-	ble	bleomycin binding protein Ble-MBL	core	AMR	AMR	BLEOMYCIN	BLEOMYCIN	BLASTX	110	121	90.91	100	110	WP_004201167.1	bleomycin binding protein Ble-MBL	NA	NA
NA	NZ_CP021709.1	67096	67458	+	ble	bleomycin binding protein Ble-MBL	core	AMR	AMR	BLEOMYCIN	BLEOMYCIN	EXACTX	121	121	100	100	121	WP_004201167.1	bleomycin binding protein Ble-MBL	NA	NA
NA	NZ_CP021936.1	59445	59807	+	ble	bleomycin binding protein Ble-MBL	core	AMR	AMR	BLEOMYCIN	BLEOMYCIN	EXACTX	121	121	100	100	121	WP_004201167.1	bleomycin binding protein Ble-MBL	NA	NA
NA	NZ_CP021952.1	48996	49358	-	ble	bleomycin binding protein Ble-MBL	core	AMR	AMR	BLEOMYCIN	BLEOMYCIN	EXACTX	121	121	100	100	121	WP_004201167.1	bleomycin binding protein Ble-MBL	NA	NA
NA	NZ_CP022126.1	434	796	-	ble	bleomycin binding protein Ble-MBL	core	AMR	AMR	BLEOMYCIN	BLEOMYCIN	EXACTX	121	121	100	100	121	WP_004201167.1	bleomycin binding protein Ble-MBL	NA	NA
NA	NZ_CP023948.1	186848	187210	+	ble	bleomycin binding protein Ble-MBL	core	AMR	AMR	BLEOMYCIN	BLEOMYCIN	EXACTX	121	121	100	100	121	WP_004201167.1	bleomycin binding protein Ble-MBL	NA	NA
NA	NZ_CP029118.1	109281	109643	-	ble	bleomycin binding protein Ble-MBL	core	AMR	AMR	BLEOMYCIN	BLEOMYCIN	EXACTX	121	121	100	100	121	WP_004201167.1	bleomycin binding protein Ble-MBL	NA	NA
NA	NZ_CP029737.1	7892	8254	+	ble	bleomycin binding protein Ble-MBL	core	AMR	AMR	BLEOMYCIN	BLEOMYCIN	EXACTX	121	121	100	100	121	WP_004201167.1	bleomycin binding protein Ble-MBL	NA	NA
NA	NZ_CP031297.1	126465	126827	-	ble	bleomycin binding protein Ble-MBL	core	AMR	AMR	BLEOMYCIN	BLEOMYCIN	EXACTX	121	121	100	100	121	WP_004201167.1	bleomycin binding protein Ble-MBL	NA	NA
NA	NZ_CP040884.1	87653	88015	+	ble	bleomycin binding protein Ble-MBL	core	AMR	AMR	BLEOMYCIN	BLEOMYCIN	EXACTX	121	121	100	100	121	WP_004201167.1	bleomycin binding protein Ble-MBL	NA	NA
NA	NZ_CP050162.1	62834	63196	+	ble	bleomycin binding protein Ble-MBL	core	AMR	AMR	BLEOMYCIN	BLEOMYCIN	EXACTX	121	121	100	100	121	WP_004201167.1	bleomycin binding protein Ble-MBL	NA	NA
NA	NZ_CP050164.1	107782	108144	+	ble	bleomycin binding protein Ble-MBL	core	AMR	AMR	BLEOMYCIN	BLEOMYCIN	EXACTX	121	121	100	100	121	WP_004201167.1	bleomycin binding protein Ble-MBL	NA	NA
NA	NZ_CP063685.2	198816	199178	+	ble	bleomycin binding protein Ble-MBL	core	AMR	AMR	BLEOMYCIN	BLEOMYCIN	EXACTX	121	121	100	100	121	WP_004201167.1	bleomycin binding protein Ble-MBL	NA	NA
NA	NZ_CP082173.1	113693	114055	-	ble	bleomycin binding protein Ble-MBL	core	AMR	AMR	BLEOMYCIN	BLEOMYCIN	EXACTX	121	121	100	100	121	WP_004201167.1	bleomycin binding protein Ble-MBL	NA	NA
NA	NZ_CP086666.1	138386	138748	-	ble	bleomycin binding protein Ble-MBL	core	AMR	AMR	BLEOMYCIN	BLEOMYCIN	EXACTX	121	121	100	100	121	WP_004201167.1	bleomycin binding protein Ble-MBL	NA	NA
NA	NZ_JABWHW010000018.1	116754	117116	+	ble	bleomycin binding protein Ble-MBL	core	AMR	AMR	BLEOMYCIN	BLEOMYCIN	EXACTX	121	121	100	100	121	WP_004201167.1	bleomycin binding protein Ble-MBL	NA	NA
NA	NZ_JABWHX010000017.1	116776	117138	+	ble	bleomycin binding protein Ble-MBL	core	AMR	AMR	BLEOMYCIN	BLEOMYCIN	EXACTX	121	121	100	100	121	WP_004201167.1	bleomycin binding protein Ble-MBL	NA	NA
NA	NZ_JABWHY010000031.1	94055	94417	+	ble	bleomycin binding protein Ble-MBL	core	AMR	AMR	BLEOMYCIN	BLEOMYCIN	EXACTX	121	121	100	100	121	WP_004201167.1	bleomycin binding protein Ble-MBL	NA	NA
NA	NZ_KX147633.1	140266	140628	+	ble	bleomycin binding protein Ble-MBL	core	AMR	AMR	BLEOMYCIN	BLEOMYCIN	EXACTX	121	121	100	100	121	WP_004201167.1	bleomycin binding protein Ble-MBL	NA	NA
NA	NZ_KX636095.1	2656	3018	+	ble	bleomycin binding protein Ble-MBL	core	AMR	AMR	BLEOMYCIN	BLEOMYCIN	EXACTX	121	121	100	100	121	WP_004201167.1	bleomycin binding protein Ble-MBL	NA	NA
NA	NZ_KX786648.1	111836	112198	+	ble	bleomycin binding protein Ble-MBL	core	AMR	AMR	BLEOMYCIN	BLEOMYCIN	EXACTX	121	121	100	100	121	WP_004201167.1	bleomycin binding protein Ble-MBL	NA	NA
NA	NZ_MH263652.1	104991	105353	+	ble	bleomycin binding protein Ble-MBL	core	AMR	AMR	BLEOMYCIN	BLEOMYCIN	EXACTX	121	121	100	100	121	WP_004201167.1	bleomycin binding protein Ble-MBL	NA	NA
NA	NZ_MH457126.1	122439	122801	-	ble	bleomycin binding protein Ble-MBL	core	AMR	AMR	BLEOMYCIN	BLEOMYCIN	EXACTX	121	121	100	100	121	WP_004201167.1	bleomycin binding protein Ble-MBL	NA	NA
NA	NZ_MH995506.1	110325	110687	+	ble	bleomycin binding protein Ble-MBL	core	AMR	AMR	BLEOMYCIN	BLEOMYCIN	EXACTX	121	121	100	100	121	WP_004201167.1	bleomycin binding protein Ble-MBL	NA	NA
NA	NZ_MH995507.1	110325	110687	+	ble	bleomycin binding protein Ble-MBL	core	AMR	AMR	BLEOMYCIN	BLEOMYCIN	EXACTX	121	121	100	100	121	WP_004201167.1	bleomycin binding protein Ble-MBL	NA	NA
NA	NZ_MH995508.1	110325	110687	+	ble	bleomycin binding protein Ble-MBL	core	AMR	AMR	BLEOMYCIN	BLEOMYCIN	EXACTX	121	121	100	100	121	WP_004201167.1	bleomycin binding protein Ble-MBL	NA	NA
NA	NZ_MK041212.1	110325	110687	+	ble	bleomycin binding protein Ble-MBL	core	AMR	AMR	BLEOMYCIN	BLEOMYCIN	EXACTX	121	121	100	100	121	WP_004201167.1	bleomycin binding protein Ble-MBL	NA	NA
NA	NZ_MK101346.1	99518	99880	+	ble	bleomycin binding protein Ble-MBL	core	AMR	AMR	BLEOMYCIN	BLEOMYCIN	EXACTX	121	121	100	100	121	WP_004201167.1	bleomycin binding protein Ble-MBL	NA	NA
NA	NZ_MK123267.1	110325	110687	+	ble	bleomycin binding protein Ble-MBL	core	AMR	AMR	BLEOMYCIN	BLEOMYCIN	EXACTX	121	121	100	100	121	WP_004201167.1	bleomycin binding protein Ble-MBL	NA	NA
NA	NZ_MK123268.1	110324	110686	+	ble	bleomycin binding protein Ble-MBL	core	AMR	AMR	BLEOMYCIN	BLEOMYCIN	EXACTX	121	121	100	100	121	WP_004201167.1	bleomycin binding protein Ble-MBL	NA	NA
NA	NZ_MN310375.1	102596	102958	+	ble	bleomycin binding protein Ble-MBL	core	AMR	AMR	BLEOMYCIN	BLEOMYCIN	EXACTX	121	121	100	100	121	WP_004201167.1	bleomycin binding protein Ble-MBL	NA	NA
NA	NZ_MN310377.1	60441	60803	+	ble	bleomycin binding protein Ble-MBL	core	AMR	AMR	BLEOMYCIN	BLEOMYCIN	EXACTX	121	121	100	100	121	WP_004201167.1	bleomycin binding protein Ble-MBL	NA	NA
NA	NZ_MN550958.1	115476	115838	+	ble	bleomycin binding protein Ble-MBL	core	AMR	AMR	BLEOMYCIN	BLEOMYCIN	EXACTX	121	121	100	100	121	WP_004201167.1	bleomycin binding protein Ble-MBL	NA	NA
NA	NZ_MN603981.1	109064	109426	+	ble	bleomycin binding protein Ble-MBL	core	AMR	AMR	BLEOMYCIN	BLEOMYCIN	EXACTX	121	121	100	100	121	WP_004201167.1	bleomycin binding protein Ble-MBL	NA	NA
NA	NZ_MN604267.1	212516	212878	-	ble	bleomycin binding protein Ble-MBL	core	AMR	AMR	BLEOMYCIN	BLEOMYCIN	EXACTX	121	121	100	100	121	WP_004201167.1	bleomycin binding protein Ble-MBL	NA	NA
NA	NZ_MN604268.1	20784	21146	+	ble	bleomycin binding protein Ble-MBL	core	AMR	AMR	BLEOMYCIN	BLEOMYCIN	EXACTX	121	121	100	100	121	WP_004201167.1	bleomycin binding protein Ble-MBL	NA	NA
NA	NZ_MW363918.1	118896	119243	+	ble	bleomycin binding protein Ble-MBL	core	AMR	AMR	BLEOMYCIN	BLEOMYCIN	BLASTX	116	121	95.87	100	116	WP_004201167.1	bleomycin binding protein Ble-MBL	NA	NA
NA	NZ_MZ606383.1	12917	13279	+	ble	bleomycin binding protein Ble-MBL	core	AMR	AMR	BLEOMYCIN	BLEOMYCIN	EXACTX	121	121	100	100	121	WP_004201167.1	bleomycin binding protein Ble-MBL	NA	NA
NA	NZ_MZ606384.1	90568	90930	-	ble	bleomycin binding protein Ble-MBL	core	AMR	AMR	BLEOMYCIN	BLEOMYCIN	EXACTX	121	121	100	100	121	WP_004201167.1	bleomycin binding protein Ble-MBL	NA	NA
NA	NZ_MZ670000.1	10205	10567	+	ble	bleomycin binding protein Ble-MBL	core	AMR	AMR	BLEOMYCIN	BLEOMYCIN	EXACTX	121	121	100	100	121	WP_004201167.1	bleomycin binding protein Ble-MBL	NA	NA
NA	NC_023898.1	133246	133902	+	catA1	type A-1 chloramphenicol O-acetyltransferase	core	AMR	AMR	PHENICOL	CHLORAMPHENICOL	EXACTX	219	219	100	100	219	WP_000412211.1	type A-1 chloramphenicol O-acetyltransferase	NA	NA
NA	NZ_CP071087.1	155480	156136	+	catA1	type A-1 chloramphenicol O-acetyltransferase	core	AMR	AMR	PHENICOL	CHLORAMPHENICOL	EXACTX	219	219	100	100	219	WP_000412211.1	type A-1 chloramphenicol O-acetyltransferase	NA	NA
NA	NZ_AP018577.1	50447	51085	-	catA2	type A-2 chloramphenicol O-acetyltransferase CatII	core	AMR	AMR	PHENICOL	CHLORAMPHENICOL	EXACTX	213	213	100	100	213	WP_001011939.1	type A-2 chloramphenicol O-acetyltransferase CatII	NA	NA
NA	NZ_AP018578.1	50441	51079	-	catA2	type A-2 chloramphenicol O-acetyltransferase CatII	core	AMR	AMR	PHENICOL	CHLORAMPHENICOL	EXACTX	213	213	100	100	213	WP_001011939.1	type A-2 chloramphenicol O-acetyltransferase CatII	NA	NA
NA	NZ_AP018579.1	51602	52240	-	catA2	type A-2 chloramphenicol O-acetyltransferase CatII	core	AMR	AMR	PHENICOL	CHLORAMPHENICOL	EXACTX	213	213	100	100	213	WP_001011939.1	type A-2 chloramphenicol O-acetyltransferase CatII	NA	NA
NA	NZ_MF627444.1	123991	124629	-	catA2	type A-2 chloramphenicol O-acetyltransferase CatII	core	AMR	AMR	PHENICOL	CHLORAMPHENICOL	EXACTX	213	213	100	100	213	WP_001011939.1	type A-2 chloramphenicol O-acetyltransferase CatII	NA	NA
NA	NZ_AP018577.1	54301	54741	+	catB3	type B-3 chloramphenicol O-acetyltransferase CatB3	core	AMR	AMR	PHENICOL	CHLORAMPHENICOL	PARTIALX	147	210	70	100	147	WP_000186237.1	type B-3 chloramphenicol O-acetyltransferase CatB3	NA	NA
NA	NZ_AP018578.1	54186	54626	+	catB3	type B-3 chloramphenicol O-acetyltransferase CatB3	core	AMR	AMR	PHENICOL	CHLORAMPHENICOL	PARTIALX	147	210	70	100	147	WP_000186237.1	type B-3 chloramphenicol O-acetyltransferase CatB3	NA	NA
NA	NZ_AP018579.1	55453	55893	+	catB3	type B-3 chloramphenicol O-acetyltransferase CatB3	core	AMR	AMR	PHENICOL	CHLORAMPHENICOL	PARTIALX	147	210	70	100	147	WP_000186237.1	type B-3 chloramphenicol O-acetyltransferase CatB3	NA	NA
NA	NZ_CP028170.1	4783	5223	+	catB3	type B-3 chloramphenicol O-acetyltransferase CatB3	core	AMR	AMR	PHENICOL	CHLORAMPHENICOL	PARTIALX	147	210	70	100	147	WP_000186237.1	type B-3 chloramphenicol O-acetyltransferase CatB3	NA	NA
NA	NZ_CP071087.1	138654	139094	-	catB3	type B-3 chloramphenicol O-acetyltransferase CatB3	core	AMR	AMR	PHENICOL	CHLORAMPHENICOL	PARTIALX	147	210	70	100	147	WP_000186237.1	type B-3 chloramphenicol O-acetyltransferase CatB3	NA	NA
NA	NZ_CP079116.1	126456	126896	-	catB3	type B-3 chloramphenicol O-acetyltransferase CatB3	core	AMR	AMR	PHENICOL	CHLORAMPHENICOL	PARTIALX	147	210	70	100	147	WP_000186237.1	type B-3 chloramphenicol O-acetyltransferase CatB3	NA	NA
NA	NZ_CP079173.1	158794	159234	-	catB3	type B-3 chloramphenicol O-acetyltransferase CatB3	core	AMR	AMR	PHENICOL	CHLORAMPHENICOL	PARTIALX	147	210	70	100	147	WP_000186237.1	type B-3 chloramphenicol O-acetyltransferase CatB3	NA	NA
NA	NZ_CP086666.1	142328	142768	+	catB3	type B-3 chloramphenicol O-acetyltransferase CatB3	core	AMR	AMR	PHENICOL	CHLORAMPHENICOL	PARTIALX	147	210	70	100	147	WP_000186237.1	type B-3 chloramphenicol O-acetyltransferase CatB3	NA	NA
NA	NZ_KX636095.1	199466	199906	+	catB3	type B-3 chloramphenicol O-acetyltransferase CatB3	core	AMR	AMR	PHENICOL	CHLORAMPHENICOL	PARTIALX	147	210	70	100	147	WP_000186237.1	type B-3 chloramphenicol O-acetyltransferase CatB3	NA	NA
NA	NZ_CP015139.1	20565	21821	-	cmlA5	chloramphenicol efflux MFS transporter CmlA5	core	AMR	AMR	PHENICOL	CHLORAMPHENICOL	EXACTX	419	419	100	100	419	WP_012300772.1	chloramphenicol efflux MFS transporter CmlA5	NA	NA
NA	NZ_CP020524.1	22503	23759	+	cmlA5	chloramphenicol efflux MFS transporter CmlA5	core	AMR	AMR	PHENICOL	CHLORAMPHENICOL	EXACTX	419	419	100	100	419	WP_012300772.1	chloramphenicol efflux MFS transporter CmlA5	NA	NA
NA	NZ_CP028170.1	175078	176334	+	cmlA5	chloramphenicol efflux MFS transporter CmlA5	core	AMR	AMR	PHENICOL	CHLORAMPHENICOL	EXACTX	419	419	100	100	419	WP_012300772.1	chloramphenicol efflux MFS transporter CmlA5	NA	NA
NA	NZ_CP061931.1	23368	24624	-	cmlA5	chloramphenicol efflux MFS transporter CmlA5	core	AMR	AMR	PHENICOL	CHLORAMPHENICOL	EXACTX	419	419	100	100	419	WP_012300772.1	chloramphenicol efflux MFS transporter CmlA5	NA	NA
NA	NZ_CP071071.1	114208	115464	+	cmlA5	chloramphenicol efflux MFS transporter CmlA5	core	AMR	AMR	PHENICOL	CHLORAMPHENICOL	EXACTX	419	419	100	100	419	WP_012300772.1	chloramphenicol efflux MFS transporter CmlA5	NA	NA
NA	NZ_CP071074.1	114208	115464	+	cmlA5	chloramphenicol efflux MFS transporter CmlA5	core	AMR	AMR	PHENICOL	CHLORAMPHENICOL	EXACTX	419	419	100	100	419	WP_012300772.1	chloramphenicol efflux MFS transporter CmlA5	NA	NA
NA	NZ_CP071087.1	114208	115464	+	cmlA5	chloramphenicol efflux MFS transporter CmlA5	core	AMR	AMR	PHENICOL	CHLORAMPHENICOL	EXACTX	419	419	100	100	419	WP_012300772.1	chloramphenicol efflux MFS transporter CmlA5	NA	NA
NA	NZ_CP079626.1	108940	110196	+	cmlA5	chloramphenicol efflux MFS transporter CmlA5	core	AMR	AMR	PHENICOL	CHLORAMPHENICOL	EXACTX	419	419	100	100	419	WP_012300772.1	chloramphenicol efflux MFS transporter CmlA5	NA	NA
NA	NZ_CP079631.1	108940	110196	+	cmlA5	chloramphenicol efflux MFS transporter CmlA5	core	AMR	AMR	PHENICOL	CHLORAMPHENICOL	EXACTX	419	419	100	100	419	WP_012300772.1	chloramphenicol efflux MFS transporter CmlA5	NA	NA
NA	NZ_CP086666.1	112896	114152	+	cmlA5	chloramphenicol efflux MFS transporter CmlA5	core	AMR	AMR	PHENICOL	CHLORAMPHENICOL	EXACTX	419	419	100	100	419	WP_012300772.1	chloramphenicol efflux MFS transporter CmlA5	NA	NA
NA	NZ_MF627444.1	109955	111211	+	cmlA5	chloramphenicol efflux MFS transporter CmlA5	core	AMR	AMR	PHENICOL	CHLORAMPHENICOL	EXACTX	419	419	100	100	419	WP_012300772.1	chloramphenicol efflux MFS transporter CmlA5	NA	NA
NA	NZ_MF627445.1	109952	111208	+	cmlA5	chloramphenicol efflux MFS transporter CmlA5	core	AMR	AMR	PHENICOL	CHLORAMPHENICOL	EXACTX	419	419	100	100	419	WP_012300772.1	chloramphenicol efflux MFS transporter CmlA5	NA	NA
NA	NZ_CP029718.1	103294	103764	-	dfrA1	trimethoprim-resistant dihydrofolate reductase DfrA1	core	AMR	AMR	TRIMETHOPRIM	TRIMETHOPRIM	EXACTX	157	157	100	100	157	WP_000777555.1	trimethoprim-resistant dihydrofolate reductase DfrA1	NA	NA
NA	NZ_CP031570.1	110742	111212	+	dfrA1	trimethoprim-resistant dihydrofolate reductase DfrA1	core	AMR	AMR	TRIMETHOPRIM	TRIMETHOPRIM	EXACTX	157	157	100	100	157	WP_000777555.1	trimethoprim-resistant dihydrofolate reductase DfrA1	NA	NA
NA	NZ_CP031576.1	110755	111225	+	dfrA1	trimethoprim-resistant dihydrofolate reductase DfrA1	core	AMR	AMR	TRIMETHOPRIM	TRIMETHOPRIM	EXACTX	157	157	100	100	157	WP_000777555.1	trimethoprim-resistant dihydrofolate reductase DfrA1	NA	NA
NA	NZ_CP031584.1	127048	127518	-	dfrA1	trimethoprim-resistant dihydrofolate reductase DfrA1	core	AMR	AMR	TRIMETHOPRIM	TRIMETHOPRIM	EXACTX	157	157	100	100	157	WP_000777555.1	trimethoprim-resistant dihydrofolate reductase DfrA1	NA	NA
NA	NZ_CP031610.1	123257	123727	-	dfrA1	trimethoprim-resistant dihydrofolate reductase DfrA1	core	AMR	AMR	TRIMETHOPRIM	TRIMETHOPRIM	EXACTX	157	157	100	100	157	WP_000777555.1	trimethoprim-resistant dihydrofolate reductase DfrA1	NA	NA
NA	NZ_CP032168.1	94596	95066	+	dfrA1	trimethoprim-resistant dihydrofolate reductase DfrA1	core	AMR	AMR	TRIMETHOPRIM	TRIMETHOPRIM	EXACTX	157	157	100	100	157	WP_000777555.1	trimethoprim-resistant dihydrofolate reductase DfrA1	NA	NA
NA	NZ_CP047703.1	116586	117056	-	dfrA1	trimethoprim-resistant dihydrofolate reductase DfrA1	core	AMR	AMR	TRIMETHOPRIM	TRIMETHOPRIM	EXACTX	157	157	100	100	157	WP_000777555.1	trimethoprim-resistant dihydrofolate reductase DfrA1	NA	NA
NA	NZ_CP071087.1	146270	146740	-	dfrA1	trimethoprim-resistant dihydrofolate reductase DfrA1	core	AMR	AMR	TRIMETHOPRIM	TRIMETHOPRIM	EXACTX	157	157	100	100	157	WP_000777554.1	trimethoprim-resistant dihydrofolate reductase DfrA1	NA	NA
NA	NC_023898.1	111559	112119	+	dfrA10	trimethoprim-resistant dihydrofolate reductase DfrA10	core	AMR	AMR	TRIMETHOPRIM	TRIMETHOPRIM	EXACTX	187	187	100	100	187	WP_001027119.1	trimethoprim-resistant dihydrofolate reductase DfrA10	NA	NA
NA	NZ_KX458222.1	112811	113371	+	dfrA10	trimethoprim-resistant dihydrofolate reductase DfrA10	core	AMR	AMR	TRIMETHOPRIM	TRIMETHOPRIM	EXACTX	187	187	100	100	187	WP_001027119.1	trimethoprim-resistant dihydrofolate reductase DfrA10	NA	NA
NA	NZ_AP023051.1	115127	115621	+	dfrA12	trimethoprim-resistant dihydrofolate reductase DfrA12	core	AMR	AMR	TRIMETHOPRIM	TRIMETHOPRIM	EXACTX	165	165	100	100	165	WP_001083725.1	trimethoprim-resistant dihydrofolate reductase DfrA12	NA	NA
NA	NZ_CP021551.1	117594	118088	-	dfrA12	trimethoprim-resistant dihydrofolate reductase DfrA12	core	AMR	AMR	TRIMETHOPRIM	TRIMETHOPRIM	EXACTX	165	165	100	100	165	WP_001083725.1	trimethoprim-resistant dihydrofolate reductase DfrA12	NA	NA
NA	NZ_CP029118.1	129532	130026	-	dfrA12	trimethoprim-resistant dihydrofolate reductase DfrA12	core	AMR	AMR	TRIMETHOPRIM	TRIMETHOPRIM	EXACTX	165	165	100	100	165	WP_001083725.1	trimethoprim-resistant dihydrofolate reductase DfrA12	NA	NA
NA	NZ_CP029718.1	87521	88015	+	dfrA12	trimethoprim-resistant dihydrofolate reductase DfrA12	core	AMR	AMR	TRIMETHOPRIM	TRIMETHOPRIM	EXACTX	165	165	100	100	165	WP_001083725.1	trimethoprim-resistant dihydrofolate reductase DfrA12	NA	NA
NA	NZ_CP029737.1	17111	17605	-	dfrA12	trimethoprim-resistant dihydrofolate reductase DfrA12	core	AMR	AMR	TRIMETHOPRIM	TRIMETHOPRIM	EXACTX	165	165	100	100	165	WP_001083725.1	trimethoprim-resistant dihydrofolate reductase DfrA12	NA	NA
NA	NZ_CP031570.1	126490	126984	-	dfrA12	trimethoprim-resistant dihydrofolate reductase DfrA12	core	AMR	AMR	TRIMETHOPRIM	TRIMETHOPRIM	EXACTX	165	165	100	100	165	WP_001083725.1	trimethoprim-resistant dihydrofolate reductase DfrA12	NA	NA
NA	NZ_CP031576.1	127831	128325	-	dfrA12	trimethoprim-resistant dihydrofolate reductase DfrA12	core	AMR	AMR	TRIMETHOPRIM	TRIMETHOPRIM	EXACTX	165	165	100	100	165	WP_001083725.1	trimethoprim-resistant dihydrofolate reductase DfrA12	NA	NA
NA	NZ_CP031610.1	106158	106652	+	dfrA12	trimethoprim-resistant dihydrofolate reductase DfrA12	core	AMR	AMR	TRIMETHOPRIM	TRIMETHOPRIM	EXACTX	165	165	100	100	165	WP_001083725.1	trimethoprim-resistant dihydrofolate reductase DfrA12	NA	NA
NA	NZ_CP032168.1	110345	110839	-	dfrA12	trimethoprim-resistant dihydrofolate reductase DfrA12	core	AMR	AMR	TRIMETHOPRIM	TRIMETHOPRIM	EXACTX	165	165	100	100	165	WP_001083725.1	trimethoprim-resistant dihydrofolate reductase DfrA12	NA	NA
NA	NZ_CP063685.2	202820	203314	+	dfrA12	trimethoprim-resistant dihydrofolate reductase DfrA12	core	AMR	AMR	TRIMETHOPRIM	TRIMETHOPRIM	EXACTX	165	165	100	100	165	WP_001083725.1	trimethoprim-resistant dihydrofolate reductase DfrA12	NA	NA
NA	NZ_CP079116.1	112040	112534	+	dfrA12	trimethoprim-resistant dihydrofolate reductase DfrA12	core	AMR	AMR	TRIMETHOPRIM	TRIMETHOPRIM	EXACTX	165	165	100	100	165	WP_001083725.1	trimethoprim-resistant dihydrofolate reductase DfrA12	NA	NA
NA	NZ_CP079173.1	112040	112534	+	dfrA12	trimethoprim-resistant dihydrofolate reductase DfrA12	core	AMR	AMR	TRIMETHOPRIM	TRIMETHOPRIM	EXACTX	165	165	100	100	165	WP_001083725.1	trimethoprim-resistant dihydrofolate reductase DfrA12	NA	NA
NA	NZ_CP079618.1	112040	112534	+	dfrA12	trimethoprim-resistant dihydrofolate reductase DfrA12	core	AMR	AMR	TRIMETHOPRIM	TRIMETHOPRIM	EXACTX	165	165	100	100	165	WP_001083725.1	trimethoprim-resistant dihydrofolate reductase DfrA12	NA	NA
NA	NZ_CP079656.1	112040	112534	+	dfrA12	trimethoprim-resistant dihydrofolate reductase DfrA12	core	AMR	AMR	TRIMETHOPRIM	TRIMETHOPRIM	EXACTX	165	165	100	100	165	WP_001083725.1	trimethoprim-resistant dihydrofolate reductase DfrA12	NA	NA
NA	NZ_CP079693.1	112040	112534	+	dfrA12	trimethoprim-resistant dihydrofolate reductase DfrA12	core	AMR	AMR	TRIMETHOPRIM	TRIMETHOPRIM	EXACTX	165	165	100	100	165	WP_001083725.1	trimethoprim-resistant dihydrofolate reductase DfrA12	NA	NA
NA	NZ_CP079808.1	112040	112534	+	dfrA12	trimethoprim-resistant dihydrofolate reductase DfrA12	core	AMR	AMR	TRIMETHOPRIM	TRIMETHOPRIM	EXACTX	165	165	100	100	165	WP_001083725.1	trimethoprim-resistant dihydrofolate reductase DfrA12	NA	NA
NA	NZ_CP086666.1	128687	129181	+	dfrA12	trimethoprim-resistant dihydrofolate reductase DfrA12	core	AMR	AMR	TRIMETHOPRIM	TRIMETHOPRIM	EXACTX	165	165	100	100	165	WP_001083725.1	trimethoprim-resistant dihydrofolate reductase DfrA12	NA	NA
NA	NZ_JABWHW010000018.1	78108	78602	+	dfrA12	trimethoprim-resistant dihydrofolate reductase DfrA12	core	AMR	AMR	TRIMETHOPRIM	TRIMETHOPRIM	EXACTX	165	165	100	100	165	WP_001083725.1	trimethoprim-resistant dihydrofolate reductase DfrA12	NA	NA
NA	NZ_JABWHY010000031.1	100910	101404	-	dfrA12	trimethoprim-resistant dihydrofolate reductase DfrA12	core	AMR	AMR	TRIMETHOPRIM	TRIMETHOPRIM	EXACTX	165	165	100	100	165	WP_001083725.1	trimethoprim-resistant dihydrofolate reductase DfrA12	NA	NA
NA	NZ_AP018577.1	43688	44158	+	dfrA14	trimethoprim-resistant dihydrofolate reductase DfrA14	core	AMR	AMR	TRIMETHOPRIM	TRIMETHOPRIM	EXACTX	157	157	100	100	157	WP_004201280.1	trimethoprim-resistant dihydrofolate reductase DfrA14	NA	NA
NA	NZ_AP018578.1	43665	44135	+	dfrA14	trimethoprim-resistant dihydrofolate reductase DfrA14	core	AMR	AMR	TRIMETHOPRIM	TRIMETHOPRIM	EXACTX	157	157	100	100	157	WP_004201280.1	trimethoprim-resistant dihydrofolate reductase DfrA14	NA	NA
NA	NZ_AP018579.1	44817	45287	+	dfrA14	trimethoprim-resistant dihydrofolate reductase DfrA14	core	AMR	AMR	TRIMETHOPRIM	TRIMETHOPRIM	EXACTX	157	157	100	100	157	WP_004201280.1	trimethoprim-resistant dihydrofolate reductase DfrA14	NA	NA
NA	NZ_CP023948.1	74620	75090	+	dfrA14	trimethoprim-resistant dihydrofolate reductase DfrA14	core	AMR	AMR	TRIMETHOPRIM	TRIMETHOPRIM	EXACTX	157	157	100	100	157	WP_004201280.1	trimethoprim-resistant dihydrofolate reductase DfrA14	NA	NA
NA	NZ_CP036192.1	138138	138515	+	dfrA14	trimethoprim-resistant dihydrofolate reductase DfrA14	core	AMR	AMR	TRIMETHOPRIM	TRIMETHOPRIM	PARTIALX	126	157	80.25	100	126	WP_004201280.1	trimethoprim-resistant dihydrofolate reductase DfrA14	NA	NA
NA	NZ_CP071071.1	112023	112493	+	dfrA14	trimethoprim-resistant dihydrofolate reductase DfrA14	core	AMR	AMR	TRIMETHOPRIM	TRIMETHOPRIM	EXACTX	157	157	100	100	157	WP_004201280.1	trimethoprim-resistant dihydrofolate reductase DfrA14	NA	NA
NA	NZ_CP071074.1	112023	112493	+	dfrA14	trimethoprim-resistant dihydrofolate reductase DfrA14	core	AMR	AMR	TRIMETHOPRIM	TRIMETHOPRIM	EXACTX	157	157	100	100	157	WP_004201280.1	trimethoprim-resistant dihydrofolate reductase DfrA14	NA	NA
NA	NZ_CP071087.1	112023	112493	+	dfrA14	trimethoprim-resistant dihydrofolate reductase DfrA14	core	AMR	AMR	TRIMETHOPRIM	TRIMETHOPRIM	EXACTX	157	157	100	100	157	WP_004201280.1	trimethoprim-resistant dihydrofolate reductase DfrA14	NA	NA
NA	NZ_KX636095.1	180572	181042	-	dfrA14	trimethoprim-resistant dihydrofolate reductase DfrA14	core	AMR	AMR	TRIMETHOPRIM	TRIMETHOPRIM	EXACTX	157	157	100	100	157	WP_004201280.1	trimethoprim-resistant dihydrofolate reductase DfrA14	NA	NA
NA	NZ_MH457126.1	106223	106693	+	dfrA16	trimethoprim-resistant dihydrofolate reductase DfrA16	core	AMR	AMR	TRIMETHOPRIM	TRIMETHOPRIM	EXACTX	157	157	100	100	157	WP_032490158.1	trimethoprim-resistant dihydrofolate reductase DfrA16	NA	NA
NA	NZ_MN604267.1	196219	196689	+	dfrA27	trimethoprim-resistant dihydrofolate reductase DfrA27	core	AMR	AMR	TRIMETHOPRIM	TRIMETHOPRIM	ALLELEX	157	157	100	100	157	WP_001749985.1	trimethoprim-resistant dihydrofolate reductase DfrA27	NA	NA
NA	NZ_CP044962.1	97279	98181	+	erm(42)	23S rRNA (adenine(2058)-N(6))-methyltransferase Erm(42)	core	AMR	AMR	MACROLIDE	MACROLIDE	EXACTX	301	301	100	100	301	WP_052259183.1	23S rRNA (adenine(2058)-N(6))-methyltransferase Erm(42)	NA	NA
NA	NZ_CP044962.1	25202	26413	+	floR	chloramphenicol/florfenicol efflux MFS transporter FloR	core	AMR	AMR	PHENICOL	CHLORAMPHENICOL/FLORFENICOL	BLASTX	404	404	100	99.5	404	WP_000214123.1	chloramphenicol/florfenicol efflux MFS transporter FloR	NA	NA
NA	NZ_MF627444.1	134733	135944	+	floR	chloramphenicol/florfenicol efflux MFS transporter FloR	core	AMR	AMR	PHENICOL	CHLORAMPHENICOL/FLORFENICOL	BLASTX	404	404	100	99.5	404	WP_000214123.1	chloramphenicol/florfenicol efflux MFS transporter FloR	NA	NA
NA	NZ_MF627445.1	156078	157289	-	floR	chloramphenicol/florfenicol efflux MFS transporter FloR	core	AMR	AMR	PHENICOL	CHLORAMPHENICOL/FLORFENICOL	BLASTX	404	404	100	99.5	404	WP_000214123.1	chloramphenicol/florfenicol efflux MFS transporter FloR	NA	NA
NA	NZ_AP022395.1	77329	78231	+	mph(A)	Mph(A) family macrolide 2'-phosphotransferase	core	AMR	AMR	MACROLIDE	MACROLIDE	EXACTX	301	301	100	100	301	WP_000219391.1	Mph(A) family macrolide 2'-phosphotransferase	NA	NA
NA	NZ_AP022400.1	132171	133073	-	mph(A)	Mph(A) family macrolide 2'-phosphotransferase	core	AMR	AMR	MACROLIDE	MACROLIDE	EXACTX	301	301	100	100	301	WP_000219391.1	Mph(A) family macrolide 2'-phosphotransferase	NA	NA
NA	NZ_AP022495.1	77318	78220	+	mph(A)	Mph(A) family macrolide 2'-phosphotransferase	core	AMR	AMR	MACROLIDE	MACROLIDE	EXACTX	301	301	100	100	301	WP_000219391.1	Mph(A) family macrolide 2'-phosphotransferase	NA	NA
NA	NZ_AP022514.1	78520	79422	+	mph(A)	Mph(A) family macrolide 2'-phosphotransferase	core	AMR	AMR	MACROLIDE	MACROLIDE	EXACTX	301	301	100	100	301	WP_000219391.1	Mph(A) family macrolide 2'-phosphotransferase	NA	NA
NA	NZ_CP015139.1	7964	8866	+	mph(A)	Mph(A) family macrolide 2'-phosphotransferase	core	AMR	AMR	MACROLIDE	MACROLIDE	EXACTX	301	301	100	100	301	WP_000219391.1	Mph(A) family macrolide 2'-phosphotransferase	NA	NA
NA	NZ_CP021206.1	24858	25760	-	mph(A)	Mph(A) family macrolide 2'-phosphotransferase	core	AMR	AMR	MACROLIDE	MACROLIDE	EXACTX	301	301	100	100	301	WP_000219391.1	Mph(A) family macrolide 2'-phosphotransferase	NA	NA
NA	NZ_CP028170.1	22781	23683	-	mph(A)	Mph(A) family macrolide 2'-phosphotransferase	core	AMR	AMR	MACROLIDE	MACROLIDE	BLASTX	301	301	100	99.67	301	WP_000219391.1	Mph(A) family macrolide 2'-phosphotransferase	NA	NA
NA	NZ_CP029718.1	99849	100751	-	mph(A)	Mph(A) family macrolide 2'-phosphotransferase	core	AMR	AMR	MACROLIDE	MACROLIDE	EXACTX	301	301	100	100	301	WP_000219391.1	Mph(A) family macrolide 2'-phosphotransferase	NA	NA
NA	NZ_CP031570.1	113755	114657	+	mph(A)	Mph(A) family macrolide 2'-phosphotransferase	core	AMR	AMR	MACROLIDE	MACROLIDE	EXACTX	301	301	100	100	301	WP_000219391.1	Mph(A) family macrolide 2'-phosphotransferase	NA	NA
NA	NZ_CP031576.1	113768	114670	+	mph(A)	Mph(A) family macrolide 2'-phosphotransferase	core	AMR	AMR	MACROLIDE	MACROLIDE	EXACTX	301	301	100	100	301	WP_000219391.1	Mph(A) family macrolide 2'-phosphotransferase	NA	NA
NA	NZ_CP031584.1	123603	124505	-	mph(A)	Mph(A) family macrolide 2'-phosphotransferase	core	AMR	AMR	MACROLIDE	MACROLIDE	EXACTX	301	301	100	100	301	WP_000219391.1	Mph(A) family macrolide 2'-phosphotransferase	NA	NA
NA	NZ_CP031610.1	119812	120714	-	mph(A)	Mph(A) family macrolide 2'-phosphotransferase	core	AMR	AMR	MACROLIDE	MACROLIDE	EXACTX	301	301	100	100	301	WP_000219391.1	Mph(A) family macrolide 2'-phosphotransferase	NA	NA
NA	NZ_CP032168.1	97609	98511	+	mph(A)	Mph(A) family macrolide 2'-phosphotransferase	core	AMR	AMR	MACROLIDE	MACROLIDE	EXACTX	301	301	100	100	301	WP_000219391.1	Mph(A) family macrolide 2'-phosphotransferase	NA	NA
NA	NZ_CP044962.1	40634	41536	-	mph(A)	Mph(A) family macrolide 2'-phosphotransferase	core	AMR	AMR	MACROLIDE	MACROLIDE	EXACTX	301	301	100	100	301	WP_000219391.1	Mph(A) family macrolide 2'-phosphotransferase	NA	NA
NA	NZ_CP061931.1	55735	56637	+	mph(A)	Mph(A) family macrolide 2'-phosphotransferase	core	AMR	AMR	MACROLIDE	MACROLIDE	EXACTX	301	301	100	100	301	WP_000219391.1	Mph(A) family macrolide 2'-phosphotransferase	NA	NA
NA	NZ_MN604267.1	122648	123550	-	mph(A)	Mph(A) family macrolide 2'-phosphotransferase	core	AMR	AMR	MACROLIDE	MACROLIDE	EXACTX	301	301	100	100	301	WP_000219391.1	Mph(A) family macrolide 2'-phosphotransferase	NA	NA
NA	NZ_AP023051.1	136133	137014	+	mph(E)	Mph(E) family macrolide 2'-phosphotransferase	core	AMR	AMR	MACROLIDE	MACROLIDE	EXACTX	294	294	100	100	294	WP_000155092.1	Mph(E) family macrolide 2'-phosphotransferase	NA	NA
NA	NZ_CP021551.1	97173	98054	-	mph(E)	Mph(E) family macrolide 2'-phosphotransferase	core	AMR	AMR	MACROLIDE	MACROLIDE	EXACTX	294	294	100	100	294	WP_000155092.1	Mph(E) family macrolide 2'-phosphotransferase	NA	NA
NA	NZ_CP021709.1	79205	80086	+	mph(E)	Mph(E) family macrolide 2'-phosphotransferase	core	AMR	AMR	MACROLIDE	MACROLIDE	EXACTX	294	294	100	100	294	WP_000155092.1	Mph(E) family macrolide 2'-phosphotransferase	NA	NA
NA	NZ_CP029118.1	118159	119040	-	mph(E)	Mph(E) family macrolide 2'-phosphotransferase	core	AMR	AMR	MACROLIDE	MACROLIDE	EXACTX	294	294	100	100	294	WP_000155092.1	Mph(E) family macrolide 2'-phosphotransferase	NA	NA
NA	NZ_CP050162.1	81234	82115	+	mph(E)	Mph(E) family macrolide 2'-phosphotransferase	core	AMR	AMR	MACROLIDE	MACROLIDE	EXACTX	294	294	100	100	294	WP_000155092.1	Mph(E) family macrolide 2'-phosphotransferase	NA	NA
NA	NZ_CP063685.2	120638	121519	+	mph(E)	Mph(E) family macrolide 2'-phosphotransferase	core	AMR	AMR	MACROLIDE	MACROLIDE	EXACTX	294	294	100	100	294	WP_000155092.1	Mph(E) family macrolide 2'-phosphotransferase	NA	NA
NA	NZ_CP071071.1	130855	131736	+	mph(E)	Mph(E) family macrolide 2'-phosphotransferase	core	AMR	AMR	MACROLIDE	MACROLIDE	EXACTX	294	294	100	100	294	WP_000155092.1	Mph(E) family macrolide 2'-phosphotransferase	NA	NA
NA	NZ_CP071074.1	133077	133958	+	mph(E)	Mph(E) family macrolide 2'-phosphotransferase	core	AMR	AMR	MACROLIDE	MACROLIDE	EXACTX	294	294	100	100	294	WP_000155092.1	Mph(E) family macrolide 2'-phosphotransferase	NA	NA
NA	NZ_CP071087.1	126632	127513	+	mph(E)	Mph(E) family macrolide 2'-phosphotransferase	core	AMR	AMR	MACROLIDE	MACROLIDE	EXACTX	294	294	100	100	294	WP_000155092.1	Mph(E) family macrolide 2'-phosphotransferase	NA	NA
NA	NZ_CP079116.1	123028	123909	+	mph(E)	Mph(E) family macrolide 2'-phosphotransferase	core	AMR	AMR	MACROLIDE	MACROLIDE	EXACTX	294	294	100	100	294	WP_000155092.1	Mph(E) family macrolide 2'-phosphotransferase	NA	NA
NA	NZ_CP079173.1	123028	123909	+	mph(E)	Mph(E) family macrolide 2'-phosphotransferase	core	AMR	AMR	MACROLIDE	MACROLIDE	EXACTX	294	294	100	100	294	WP_000155092.1	Mph(E) family macrolide 2'-phosphotransferase	NA	NA
NA	NZ_CP079618.1	123028	123909	+	mph(E)	Mph(E) family macrolide 2'-phosphotransferase	core	AMR	AMR	MACROLIDE	MACROLIDE	EXACTX	294	294	100	100	294	WP_000155092.1	Mph(E) family macrolide 2'-phosphotransferase	NA	NA
NA	NZ_CP079626.1	121364	122245	+	mph(E)	Mph(E) family macrolide 2'-phosphotransferase	core	AMR	AMR	MACROLIDE	MACROLIDE	EXACTX	294	294	100	100	294	WP_000155092.1	Mph(E) family macrolide 2'-phosphotransferase	NA	NA
NA	NZ_CP079631.1	121364	122245	+	mph(E)	Mph(E) family macrolide 2'-phosphotransferase	core	AMR	AMR	MACROLIDE	MACROLIDE	EXACTX	294	294	100	100	294	WP_000155092.1	Mph(E) family macrolide 2'-phosphotransferase	NA	NA
NA	NZ_CP079656.1	123028	123909	+	mph(E)	Mph(E) family macrolide 2'-phosphotransferase	core	AMR	AMR	MACROLIDE	MACROLIDE	EXACTX	294	294	100	100	294	WP_000155092.1	Mph(E) family macrolide 2'-phosphotransferase	NA	NA
NA	NZ_CP079693.1	123028	123909	+	mph(E)	Mph(E) family macrolide 2'-phosphotransferase	core	AMR	AMR	MACROLIDE	MACROLIDE	EXACTX	294	294	100	100	294	WP_000155092.1	Mph(E) family macrolide 2'-phosphotransferase	NA	NA
NA	NZ_CP079808.1	123028	123909	+	mph(E)	Mph(E) family macrolide 2'-phosphotransferase	core	AMR	AMR	MACROLIDE	MACROLIDE	EXACTX	294	294	100	100	294	WP_000155092.1	Mph(E) family macrolide 2'-phosphotransferase	NA	NA
NA	NZ_CP086666.1	125320	126201	+	mph(E)	Mph(E) family macrolide 2'-phosphotransferase	core	AMR	AMR	MACROLIDE	MACROLIDE	BLASTX	294	294	100	99.66	294	WP_000155092.1	Mph(E) family macrolide 2'-phosphotransferase	NA	NA
NA	NZ_JABWHW010000018.1	89096	89977	+	mph(E)	Mph(E) family macrolide 2'-phosphotransferase	core	AMR	AMR	MACROLIDE	MACROLIDE	EXACTX	294	294	100	100	294	WP_000155092.1	Mph(E) family macrolide 2'-phosphotransferase	NA	NA
NA	NZ_AP023051.1	134602	136074	+	msr(E)	ABC-F type ribosomal protection protein Msr(E)	core	AMR	AMR	MACROLIDE	MACROLIDE	EXACTX	491	491	100	100	491	WP_000052512.1	ABC-F type ribosomal protection protein Msr(E)	NA	NA
NA	NZ_CP021551.1	98113	99585	-	msr(E)	ABC-F type ribosomal protection protein Msr(E)	core	AMR	AMR	MACROLIDE	MACROLIDE	EXACTX	491	491	100	100	491	WP_000052512.1	ABC-F type ribosomal protection protein Msr(E)	NA	NA
NA	NZ_CP021709.1	77674	79146	+	msr(E)	ABC-F type ribosomal protection protein Msr(E)	core	AMR	AMR	MACROLIDE	MACROLIDE	EXACTX	491	491	100	100	491	WP_000052512.1	ABC-F type ribosomal protection protein Msr(E)	NA	NA
NA	NZ_CP029118.1	119099	120571	-	msr(E)	ABC-F type ribosomal protection protein Msr(E)	core	AMR	AMR	MACROLIDE	MACROLIDE	EXACTX	491	491	100	100	491	WP_000052512.1	ABC-F type ribosomal protection protein Msr(E)	NA	NA
NA	NZ_CP050162.1	79703	81175	+	msr(E)	ABC-F type ribosomal protection protein Msr(E)	core	AMR	AMR	MACROLIDE	MACROLIDE	EXACTX	491	491	100	100	491	WP_000052512.1	ABC-F type ribosomal protection protein Msr(E)	NA	NA
NA	NZ_CP063685.2	119107	120579	+	msr(E)	ABC-F type ribosomal protection protein Msr(E)	core	AMR	AMR	MACROLIDE	MACROLIDE	EXACTX	491	491	100	100	491	WP_000052512.1	ABC-F type ribosomal protection protein Msr(E)	NA	NA
NA	NZ_CP071071.1	129324	130796	+	msr(E)	ABC-F type ribosomal protection protein Msr(E)	core	AMR	AMR	MACROLIDE	MACROLIDE	EXACTX	491	491	100	100	491	WP_000052512.1	ABC-F type ribosomal protection protein Msr(E)	NA	NA
NA	NZ_CP071074.1	131546	133018	+	msr(E)	ABC-F type ribosomal protection protein Msr(E)	core	AMR	AMR	MACROLIDE	MACROLIDE	EXACTX	491	491	100	100	491	WP_000052512.1	ABC-F type ribosomal protection protein Msr(E)	NA	NA
NA	NZ_CP071087.1	125101	126573	+	msr(E)	ABC-F type ribosomal protection protein Msr(E)	core	AMR	AMR	MACROLIDE	MACROLIDE	EXACTX	491	491	100	100	491	WP_000052512.1	ABC-F type ribosomal protection protein Msr(E)	NA	NA
NA	NZ_CP079116.1	121497	122969	+	msr(E)	ABC-F type ribosomal protection protein Msr(E)	core	AMR	AMR	MACROLIDE	MACROLIDE	EXACTX	491	491	100	100	491	WP_000052512.1	ABC-F type ribosomal protection protein Msr(E)	NA	NA
NA	NZ_CP079173.1	121497	122969	+	msr(E)	ABC-F type ribosomal protection protein Msr(E)	core	AMR	AMR	MACROLIDE	MACROLIDE	EXACTX	491	491	100	100	491	WP_000052512.1	ABC-F type ribosomal protection protein Msr(E)	NA	NA
NA	NZ_CP079618.1	121497	122969	+	msr(E)	ABC-F type ribosomal protection protein Msr(E)	core	AMR	AMR	MACROLIDE	MACROLIDE	EXACTX	491	491	100	100	491	WP_000052512.1	ABC-F type ribosomal protection protein Msr(E)	NA	NA
NA	NZ_CP079626.1	119833	121305	+	msr(E)	ABC-F type ribosomal protection protein Msr(E)	core	AMR	AMR	MACROLIDE	MACROLIDE	EXACTX	491	491	100	100	491	WP_000052512.1	ABC-F type ribosomal protection protein Msr(E)	NA	NA
NA	NZ_CP079631.1	119833	121305	+	msr(E)	ABC-F type ribosomal protection protein Msr(E)	core	AMR	AMR	MACROLIDE	MACROLIDE	EXACTX	491	491	100	100	491	WP_000052512.1	ABC-F type ribosomal protection protein Msr(E)	NA	NA
NA	NZ_CP079656.1	121497	122969	+	msr(E)	ABC-F type ribosomal protection protein Msr(E)	core	AMR	AMR	MACROLIDE	MACROLIDE	EXACTX	491	491	100	100	491	WP_000052512.1	ABC-F type ribosomal protection protein Msr(E)	NA	NA
NA	NZ_CP079693.1	121497	122969	+	msr(E)	ABC-F type ribosomal protection protein Msr(E)	core	AMR	AMR	MACROLIDE	MACROLIDE	EXACTX	491	491	100	100	491	WP_000052512.1	ABC-F type ribosomal protection protein Msr(E)	NA	NA
NA	NZ_CP079808.1	121497	122969	+	msr(E)	ABC-F type ribosomal protection protein Msr(E)	core	AMR	AMR	MACROLIDE	MACROLIDE	EXACTX	491	491	100	100	491	WP_000052512.1	ABC-F type ribosomal protection protein Msr(E)	NA	NA
NA	NZ_CP086666.1	123789	125261	+	msr(E)	ABC-F type ribosomal protection protein Msr(E)	core	AMR	AMR	MACROLIDE	MACROLIDE	EXACTX	491	491	100	100	491	WP_000052512.1	ABC-F type ribosomal protection protein Msr(E)	NA	NA
NA	NZ_JABWHW010000018.1	87565	89037	+	msr(E)	ABC-F type ribosomal protection protein Msr(E)	core	AMR	AMR	MACROLIDE	MACROLIDE	EXACTX	491	491	100	100	491	WP_000052512.1	ABC-F type ribosomal protection protein Msr(E)	NA	NA
NA	NZ_CP011622.1	102439	103092	+	qnrA1	quinolone resistance pentapeptide repeat protein QnrA1	core	AMR	AMR	QUINOLONE	QUINOLONE	ALLELEX	218	218	100	100	218	WP_012579084.1	quinolone resistance pentapeptide repeat protein QnrA1	NA	NA
NA	NZ_CP013324.1	121809	122462	-	qnrA1	quinolone resistance pentapeptide repeat protein QnrA1	core	AMR	AMR	QUINOLONE	QUINOLONE	ALLELEX	218	218	100	100	218	WP_012579084.1	quinolone resistance pentapeptide repeat protein QnrA1	NA	NA
NA	NZ_CP029718.1	92840	93493	+	qnrA1	quinolone resistance pentapeptide repeat protein QnrA1	core	AMR	AMR	QUINOLONE	QUINOLONE	ALLELEX	218	218	100	100	218	WP_012579084.1	quinolone resistance pentapeptide repeat protein QnrA1	NA	NA
NA	NZ_CP031297.1	133243	133896	+	qnrA1	quinolone resistance pentapeptide repeat protein QnrA1	core	AMR	AMR	QUINOLONE	QUINOLONE	ALLELEX	218	218	100	100	218	WP_012579084.1	quinolone resistance pentapeptide repeat protein QnrA1	NA	NA
NA	NZ_CP031570.1	121012	121665	-	qnrA1	quinolone resistance pentapeptide repeat protein QnrA1	core	AMR	AMR	QUINOLONE	QUINOLONE	ALLELEX	218	218	100	100	218	WP_012579084.1	quinolone resistance pentapeptide repeat protein QnrA1	NA	NA
NA	NZ_CP031576.1	122353	123006	-	qnrA1	quinolone resistance pentapeptide repeat protein QnrA1	core	AMR	AMR	QUINOLONE	QUINOLONE	ALLELEX	218	218	100	100	218	WP_012579084.1	quinolone resistance pentapeptide repeat protein QnrA1	NA	NA
NA	NZ_CP031584.1	110315	110968	+	qnrA1	quinolone resistance pentapeptide repeat protein QnrA1	core	AMR	AMR	QUINOLONE	QUINOLONE	ALLELEX	218	218	100	100	218	WP_012579084.1	quinolone resistance pentapeptide repeat protein QnrA1	NA	NA
NA	NZ_CP031610.1	111477	112130	+	qnrA1	quinolone resistance pentapeptide repeat protein QnrA1	core	AMR	AMR	QUINOLONE	QUINOLONE	ALLELEX	218	218	100	100	218	WP_012579084.1	quinolone resistance pentapeptide repeat protein QnrA1	NA	NA
NA	NZ_CP032168.1	104867	105520	-	qnrA1	quinolone resistance pentapeptide repeat protein QnrA1	core	AMR	AMR	QUINOLONE	QUINOLONE	ALLELEX	218	218	100	100	218	WP_012579084.1	quinolone resistance pentapeptide repeat protein QnrA1	NA	NA
NA	NZ_CP061931.1	15380	16033	-	qnrA1	quinolone resistance pentapeptide repeat protein QnrA1	core	AMR	AMR	QUINOLONE	QUINOLONE	ALLELEX	218	218	100	100	218	WP_012579084.1	quinolone resistance pentapeptide repeat protein QnrA1	NA	NA
NA	NZ_CP082173.1	118486	119139	+	qnrA1	quinolone resistance pentapeptide repeat protein QnrA1	core	AMR	AMR	QUINOLONE	QUINOLONE	ALLELEX	218	218	100	100	218	WP_012579084.1	quinolone resistance pentapeptide repeat protein QnrA1	NA	NA
NA	NZ_MF627445.1	118550	119203	+	qnrA1	quinolone resistance pentapeptide repeat protein QnrA1	core	AMR	AMR	QUINOLONE	QUINOLONE	ALLELEX	218	218	100	100	218	WP_012579084.1	quinolone resistance pentapeptide repeat protein QnrA1	NA	NA
NA	NZ_MH457126.1	127232	127885	+	qnrA1	quinolone resistance pentapeptide repeat protein QnrA1	core	AMR	AMR	QUINOLONE	QUINOLONE	ALLELEX	218	218	100	100	218	WP_012579084.1	quinolone resistance pentapeptide repeat protein QnrA1	NA	NA
NA	NZ_MZ670000.1	8332	8985	-	qnrA1	quinolone resistance pentapeptide repeat protein QnrA1	core	AMR	AMR	QUINOLONE	QUINOLONE	ALLELEX	218	218	100	100	218	WP_012579084.1	quinolone resistance pentapeptide repeat protein QnrA1	NA	NA
NA	NZ_CP079116.1	133670	134311	-	qnrB1	quinolone resistance pentapeptide repeat protein QnrB1	core	AMR	AMR	QUINOLONE	QUINOLONE	ALLELEX	214	214	100	100	214	WP_014386481.1	quinolone resistance pentapeptide repeat protein QnrB1	NA	NA
NA	NZ_CP079173.1	149702	150343	+	qnrB1	quinolone resistance pentapeptide repeat protein QnrB1	core	AMR	AMR	QUINOLONE	QUINOLONE	ALLELEX	214	214	100	100	214	WP_014386481.1	quinolone resistance pentapeptide repeat protein QnrB1	NA	NA
NA	NZ_KX636095.1	184245	184886	-	qnrB1	quinolone resistance pentapeptide repeat protein QnrB1	core	AMR	AMR	QUINOLONE	QUINOLONE	ALLELEX	214	214	100	100	214	WP_014386481.1	quinolone resistance pentapeptide repeat protein QnrB1	NA	NA
NA	NZ_MN604267.1	116382	117023	-	qnrB6	quinolone resistance pentapeptide repeat protein QnrB6	core	AMR	AMR	QUINOLONE	QUINOLONE	ALLELEX	214	214	100	100	214	WP_001749994.1	quinolone resistance pentapeptide repeat protein QnrB6	NA	NA
NA	NZ_AP018577.1	9308	9949	+	qnrB9	quinolone resistance pentapeptide repeat protein QnrB9	core	AMR	AMR	QUINOLONE	QUINOLONE	ALLELEX	214	214	100	100	214	WP_004201260.1	quinolone resistance pentapeptide repeat protein QnrB9	NA	NA
NA	NZ_AP018578.1	9304	9945	+	qnrB9	quinolone resistance pentapeptide repeat protein QnrB9	core	AMR	AMR	QUINOLONE	QUINOLONE	ALLELEX	214	214	100	100	214	WP_004201260.1	quinolone resistance pentapeptide repeat protein QnrB9	NA	NA
NA	NZ_AP018579.1	9640	10281	+	qnrB9	quinolone resistance pentapeptide repeat protein QnrB9	core	AMR	AMR	QUINOLONE	QUINOLONE	ALLELEX	214	214	100	100	214	WP_004201260.1	quinolone resistance pentapeptide repeat protein QnrB9	NA	NA
NA	NZ_CP021952.1	55877	56518	-	qnrB9	quinolone resistance pentapeptide repeat protein QnrB9	core	AMR	AMR	QUINOLONE	QUINOLONE	ALLELEX	214	214	100	100	214	WP_004201260.1	quinolone resistance pentapeptide repeat protein QnrB9	NA	NA
NA	NZ_CP044962.1	35383	36036	+	qnrS1	quinolone resistance pentapeptide repeat protein QnrS1	core	AMR	AMR	QUINOLONE	QUINOLONE	ALLELEX	218	218	100	100	218	WP_001516695.1	quinolone resistance pentapeptide repeat protein QnrS1	NA	NA
NA	NZ_AP018577.1	13662	14504	-	rmtC	RmtC family 16S rRNA (guanine(1405)-N(7))-methyltransferase	core	AMR	AMR	AMINOGLYCOSIDE	AMINOGLYCOSIDE	EXACTX	281	281	100	100	281	WP_000855769.1	RmtC family 16S rRNA (guanine(1405)-N(7))-methyltransferase	NA	NA
NA	NZ_AP018578.1	13651	14493	-	rmtC	RmtC family 16S rRNA (guanine(1405)-N(7))-methyltransferase	core	AMR	AMR	AMINOGLYCOSIDE	AMINOGLYCOSIDE	EXACTX	281	281	100	100	281	WP_000855769.1	RmtC family 16S rRNA (guanine(1405)-N(7))-methyltransferase	NA	NA
NA	NZ_AP018579.1	13994	14836	-	rmtC	RmtC family 16S rRNA (guanine(1405)-N(7))-methyltransferase	core	AMR	AMR	AMINOGLYCOSIDE	AMINOGLYCOSIDE	EXACTX	281	281	100	100	281	WP_000855769.1	RmtC family 16S rRNA (guanine(1405)-N(7))-methyltransferase	NA	NA
NA	NZ_CP006661.1	120103	120945	-	rmtC	RmtC family 16S rRNA (guanine(1405)-N(7))-methyltransferase	core	AMR	AMR	AMINOGLYCOSIDE	AMINOGLYCOSIDE	EXACTX	281	281	100	100	281	WP_000855769.1	RmtC family 16S rRNA (guanine(1405)-N(7))-methyltransferase	NA	NA
NA	NZ_CP015835.1	104878	105720	-	rmtC	RmtC family 16S rRNA (guanine(1405)-N(7))-methyltransferase	core	AMR	AMR	AMINOGLYCOSIDE	AMINOGLYCOSIDE	EXACTX	281	281	100	100	281	WP_000855769.1	RmtC family 16S rRNA (guanine(1405)-N(7))-methyltransferase	NA	NA
NA	NZ_CP018817.1	49261	50103	+	rmtC	RmtC family 16S rRNA (guanine(1405)-N(7))-methyltransferase	core	AMR	AMR	AMINOGLYCOSIDE	AMINOGLYCOSIDE	EXACTX	281	281	100	100	281	WP_000855769.1	RmtC family 16S rRNA (guanine(1405)-N(7))-methyltransferase	NA	NA
NA	NZ_CP020049.1	69162	70004	+	rmtC	RmtC family 16S rRNA (guanine(1405)-N(7))-methyltransferase	core	AMR	AMR	AMINOGLYCOSIDE	AMINOGLYCOSIDE	EXACTX	281	281	100	100	281	WP_000855769.1	RmtC family 16S rRNA (guanine(1405)-N(7))-methyltransferase	NA	NA
NA	NZ_CP020524.1	28151	28993	-	rmtC	RmtC family 16S rRNA (guanine(1405)-N(7))-methyltransferase	core	AMR	AMR	AMINOGLYCOSIDE	AMINOGLYCOSIDE	EXACTX	281	281	100	100	281	WP_000855769.1	RmtC family 16S rRNA (guanine(1405)-N(7))-methyltransferase	NA	NA
NA	NZ_CP021206.1	14068	14910	+	rmtC	RmtC family 16S rRNA (guanine(1405)-N(7))-methyltransferase	core	AMR	AMR	AMINOGLYCOSIDE	AMINOGLYCOSIDE	EXACTX	281	281	100	100	281	WP_000855769.1	RmtC family 16S rRNA (guanine(1405)-N(7))-methyltransferase	NA	NA
NA	NZ_CP021536.1	36606	37448	-	rmtC	RmtC family 16S rRNA (guanine(1405)-N(7))-methyltransferase	core	AMR	AMR	AMINOGLYCOSIDE	AMINOGLYCOSIDE	EXACTX	281	281	100	100	281	WP_000855769.1	RmtC family 16S rRNA (guanine(1405)-N(7))-methyltransferase	NA	NA
NA	NZ_CP021719.1	55113	55955	+	rmtC	RmtC family 16S rRNA (guanine(1405)-N(7))-methyltransferase	core	AMR	AMR	AMINOGLYCOSIDE	AMINOGLYCOSIDE	EXACTX	281	281	100	100	281	WP_000855769.1	RmtC family 16S rRNA (guanine(1405)-N(7))-methyltransferase	NA	NA
NA	NZ_CP021936.1	56571	57413	-	rmtC	RmtC family 16S rRNA (guanine(1405)-N(7))-methyltransferase	core	AMR	AMR	AMINOGLYCOSIDE	AMINOGLYCOSIDE	EXACTX	281	281	100	100	281	WP_000855769.1	RmtC family 16S rRNA (guanine(1405)-N(7))-methyltransferase	NA	NA
NA	NZ_CP021952.1	51322	52164	+	rmtC	RmtC family 16S rRNA (guanine(1405)-N(7))-methyltransferase	core	AMR	AMR	AMINOGLYCOSIDE	AMINOGLYCOSIDE	EXACTX	281	281	100	100	281	WP_000855769.1	RmtC family 16S rRNA (guanine(1405)-N(7))-methyltransferase	NA	NA
NA	NZ_CP022126.1	2858	3700	+	rmtC	RmtC family 16S rRNA (guanine(1405)-N(7))-methyltransferase	core	AMR	AMR	AMINOGLYCOSIDE	AMINOGLYCOSIDE	EXACTX	281	281	100	100	281	WP_000855769.1	RmtC family 16S rRNA (guanine(1405)-N(7))-methyltransferase	NA	NA
NA	NZ_CP023948.1	183985	184827	-	rmtC	RmtC family 16S rRNA (guanine(1405)-N(7))-methyltransferase	core	AMR	AMR	AMINOGLYCOSIDE	AMINOGLYCOSIDE	EXACTX	281	281	100	100	281	WP_000855769.1	RmtC family 16S rRNA (guanine(1405)-N(7))-methyltransferase	NA	NA
NA	NZ_CP040884.1	77070	77912	-	rmtC	RmtC family 16S rRNA (guanine(1405)-N(7))-methyltransferase	core	AMR	AMR	AMINOGLYCOSIDE	AMINOGLYCOSIDE	EXACTX	281	281	100	100	281	WP_000855769.1	RmtC family 16S rRNA (guanine(1405)-N(7))-methyltransferase	NA	NA
NA	NZ_CP049969.1	95688	96530	-	rmtC	RmtC family 16S rRNA (guanine(1405)-N(7))-methyltransferase	core	AMR	AMR	AMINOGLYCOSIDE	AMINOGLYCOSIDE	EXACTX	281	281	100	100	281	WP_000855769.1	RmtC family 16S rRNA (guanine(1405)-N(7))-methyltransferase	NA	NA
NA	NZ_CP050164.1	104878	105720	-	rmtC	RmtC family 16S rRNA (guanine(1405)-N(7))-methyltransferase	core	AMR	AMR	AMINOGLYCOSIDE	AMINOGLYCOSIDE	EXACTX	281	281	100	100	281	WP_000855769.1	RmtC family 16S rRNA (guanine(1405)-N(7))-methyltransferase	NA	NA
NA	NZ_CP063685.2	208876	209718	-	rmtC	RmtC family 16S rRNA (guanine(1405)-N(7))-methyltransferase	core	AMR	AMR	AMINOGLYCOSIDE	AMINOGLYCOSIDE	EXACTX	281	281	100	100	281	WP_000855769.1	RmtC family 16S rRNA (guanine(1405)-N(7))-methyltransferase	NA	NA
NA	NZ_JABWHX010000017.1	111796	112638	-	rmtC	RmtC family 16S rRNA (guanine(1405)-N(7))-methyltransferase	core	AMR	AMR	AMINOGLYCOSIDE	AMINOGLYCOSIDE	EXACTX	281	281	100	100	281	WP_000855769.1	RmtC family 16S rRNA (guanine(1405)-N(7))-methyltransferase	NA	NA
NA	NZ_JABWHY010000031.1	84008	84850	-	rmtC	RmtC family 16S rRNA (guanine(1405)-N(7))-methyltransferase	core	AMR	AMR	AMINOGLYCOSIDE	AMINOGLYCOSIDE	EXACTX	281	281	100	100	281	WP_000855769.1	RmtC family 16S rRNA (guanine(1405)-N(7))-methyltransferase	NA	NA
NA	NZ_KX147633.1	137453	138295	-	rmtC	RmtC family 16S rRNA (guanine(1405)-N(7))-methyltransferase	core	AMR	AMR	AMINOGLYCOSIDE	AMINOGLYCOSIDE	EXACTX	281	281	100	100	281	WP_000855769.1	RmtC family 16S rRNA (guanine(1405)-N(7))-methyltransferase	NA	NA
NA	NZ_KX786648.1	108973	109815	-	rmtC	RmtC family 16S rRNA (guanine(1405)-N(7))-methyltransferase	core	AMR	AMR	AMINOGLYCOSIDE	AMINOGLYCOSIDE	BLASTX	281	281	100	99.64	281	WP_000855769.1	RmtC family 16S rRNA (guanine(1405)-N(7))-methyltransferase	NA	NA
NA	NZ_MH995506.1	107462	108304	-	rmtC	RmtC family 16S rRNA (guanine(1405)-N(7))-methyltransferase	core	AMR	AMR	AMINOGLYCOSIDE	AMINOGLYCOSIDE	EXACTX	281	281	100	100	281	WP_000855769.1	RmtC family 16S rRNA (guanine(1405)-N(7))-methyltransferase	NA	NA
NA	NZ_MH995507.1	107462	108304	-	rmtC	RmtC family 16S rRNA (guanine(1405)-N(7))-methyltransferase	core	AMR	AMR	AMINOGLYCOSIDE	AMINOGLYCOSIDE	EXACTX	281	281	100	100	281	WP_000855769.1	RmtC family 16S rRNA (guanine(1405)-N(7))-methyltransferase	NA	NA
NA	NZ_MH995508.1	107462	108304	-	rmtC	RmtC family 16S rRNA (guanine(1405)-N(7))-methyltransferase	core	AMR	AMR	AMINOGLYCOSIDE	AMINOGLYCOSIDE	EXACTX	281	281	100	100	281	WP_000855769.1	RmtC family 16S rRNA (guanine(1405)-N(7))-methyltransferase	NA	NA
NA	NZ_MK041212.1	107462	108304	-	rmtC	RmtC family 16S rRNA (guanine(1405)-N(7))-methyltransferase	core	AMR	AMR	AMINOGLYCOSIDE	AMINOGLYCOSIDE	EXACTX	281	281	100	100	281	WP_000855769.1	RmtC family 16S rRNA (guanine(1405)-N(7))-methyltransferase	NA	NA
NA	NZ_MK101346.1	96655	97497	-	rmtC	RmtC family 16S rRNA (guanine(1405)-N(7))-methyltransferase	core	AMR	AMR	AMINOGLYCOSIDE	AMINOGLYCOSIDE	EXACTX	281	281	100	100	281	WP_000855769.1	RmtC family 16S rRNA (guanine(1405)-N(7))-methyltransferase	NA	NA
NA	NZ_MK123267.1	107462	108304	-	rmtC	RmtC family 16S rRNA (guanine(1405)-N(7))-methyltransferase	core	AMR	AMR	AMINOGLYCOSIDE	AMINOGLYCOSIDE	EXACTX	281	281	100	100	281	WP_000855769.1	RmtC family 16S rRNA (guanine(1405)-N(7))-methyltransferase	NA	NA
NA	NZ_MK123268.1	107461	108303	-	rmtC	RmtC family 16S rRNA (guanine(1405)-N(7))-methyltransferase	core	AMR	AMR	AMINOGLYCOSIDE	AMINOGLYCOSIDE	EXACTX	281	281	100	100	281	WP_000855769.1	RmtC family 16S rRNA (guanine(1405)-N(7))-methyltransferase	NA	NA
NA	NZ_MN603981.1	106201	107043	-	rmtC	RmtC family 16S rRNA (guanine(1405)-N(7))-methyltransferase	core	AMR	AMR	AMINOGLYCOSIDE	AMINOGLYCOSIDE	EXACTX	281	281	100	100	281	WP_000855769.1	RmtC family 16S rRNA (guanine(1405)-N(7))-methyltransferase	NA	NA
NA	NZ_MW363918.1	105706	106548	-	rmtC	RmtC family 16S rRNA (guanine(1405)-N(7))-methyltransferase	core	AMR	AMR	AMINOGLYCOSIDE	AMINOGLYCOSIDE	EXACTX	281	281	100	100	281	WP_000855769.1	RmtC family 16S rRNA (guanine(1405)-N(7))-methyltransferase	NA	NA
NA	NZ_MZ606383.1	10013	10855	-	rmtC	RmtC family 16S rRNA (guanine(1405)-N(7))-methyltransferase	core	AMR	AMR	AMINOGLYCOSIDE	AMINOGLYCOSIDE	EXACTX	281	281	100	100	281	WP_000855769.1	RmtC family 16S rRNA (guanine(1405)-N(7))-methyltransferase	NA	NA
NA	NZ_MZ606384.1	92992	93834	+	rmtC	RmtC family 16S rRNA (guanine(1405)-N(7))-methyltransferase	core	AMR	AMR	AMINOGLYCOSIDE	AMINOGLYCOSIDE	EXACTX	281	281	100	100	281	WP_000855769.1	RmtC family 16S rRNA (guanine(1405)-N(7))-methyltransferase	NA	NA
NA	NC_023898.1	108392	109228	+	sul1	sulfonamide-resistant dihydropteroate synthase Sul1	core	AMR	AMR	SULFONAMIDE	SULFONAMIDE	EXACTX	279	279	100	100	279	WP_000259031.1	sulfonamide-resistant dihydropteroate synthase Sul1	NA	NA
NA	NC_023898.1	112500	113336	+	sul1	sulfonamide-resistant dihydropteroate synthase Sul1	core	AMR	AMR	SULFONAMIDE	SULFONAMIDE	EXACTX	279	279	100	100	279	WP_000259031.1	sulfonamide-resistant dihydropteroate synthase Sul1	NA	NA
NA	NZ_AP018577.1	19790	20626	+	sul1	sulfonamide-resistant dihydropteroate synthase Sul1	core	AMR	AMR	SULFONAMIDE	SULFONAMIDE	EXACTX	279	279	100	100	279	WP_000259031.1	sulfonamide-resistant dihydropteroate synthase Sul1	NA	NA
NA	NZ_AP018578.1	19778	20614	+	sul1	sulfonamide-resistant dihydropteroate synthase Sul1	core	AMR	AMR	SULFONAMIDE	SULFONAMIDE	EXACTX	279	279	100	100	279	WP_000259031.1	sulfonamide-resistant dihydropteroate synthase Sul1	NA	NA
NA	NZ_AP018579.1	20122	20958	+	sul1	sulfonamide-resistant dihydropteroate synthase Sul1	core	AMR	AMR	SULFONAMIDE	SULFONAMIDE	EXACTX	279	279	100	100	279	WP_000259031.1	sulfonamide-resistant dihydropteroate synthase Sul1	NA	NA
NA	NZ_AP023051.1	117328	118164	+	sul1	sulfonamide-resistant dihydropteroate synthase Sul1	core	AMR	AMR	SULFONAMIDE	SULFONAMIDE	EXACTX	279	279	100	100	279	WP_000259031.1	sulfonamide-resistant dihydropteroate synthase Sul1	NA	NA
NA	NZ_AP023051.1	127330	128166	+	sul1	sulfonamide-resistant dihydropteroate synthase Sul1	core	AMR	AMR	SULFONAMIDE	SULFONAMIDE	EXACTX	279	279	100	100	279	WP_000259031.1	sulfonamide-resistant dihydropteroate synthase Sul1	NA	NA
NA	NZ_CP006661.1	116247	117083	+	sul1	sulfonamide-resistant dihydropteroate synthase Sul1	core	AMR	AMR	SULFONAMIDE	SULFONAMIDE	EXACTX	279	279	100	100	279	WP_000259031.1	sulfonamide-resistant dihydropteroate synthase Sul1	NA	NA
NA	NZ_CP011622.1	99321	100157	+	sul1	sulfonamide-resistant dihydropteroate synthase Sul1	core	AMR	AMR	SULFONAMIDE	SULFONAMIDE	EXACTX	279	279	100	100	279	WP_000259031.1	sulfonamide-resistant dihydropteroate synthase Sul1	NA	NA
NA	NZ_CP011622.1	103295	104131	+	sul1	sulfonamide-resistant dihydropteroate synthase Sul1	core	AMR	AMR	SULFONAMIDE	SULFONAMIDE	EXACTX	279	279	100	100	279	WP_000259031.1	sulfonamide-resistant dihydropteroate synthase Sul1	NA	NA
NA	NZ_CP013324.1	120770	121606	-	sul1	sulfonamide-resistant dihydropteroate synthase Sul1	core	AMR	AMR	SULFONAMIDE	SULFONAMIDE	EXACTX	279	279	100	100	279	WP_000259031.1	sulfonamide-resistant dihydropteroate synthase Sul1	NA	NA
NA	NZ_CP013324.1	124744	125580	-	sul1	sulfonamide-resistant dihydropteroate synthase Sul1	core	AMR	AMR	SULFONAMIDE	SULFONAMIDE	EXACTX	279	279	100	100	279	WP_000259031.1	sulfonamide-resistant dihydropteroate synthase Sul1	NA	NA
NA	NZ_CP015139.1	15510	16346	-	sul1	sulfonamide-resistant dihydropteroate synthase Sul1	core	AMR	AMR	SULFONAMIDE	SULFONAMIDE	EXACTX	279	279	100	100	279	WP_000259031.1	sulfonamide-resistant dihydropteroate synthase Sul1	NA	NA
NA	NZ_CP015139.1	175132	175968	+	sul1	sulfonamide-resistant dihydropteroate synthase Sul1	core	AMR	AMR	SULFONAMIDE	SULFONAMIDE	EXACTX	279	279	100	100	279	WP_000259031.1	sulfonamide-resistant dihydropteroate synthase Sul1	NA	NA
NA	NZ_CP015139.1	182620	183456	+	sul1	sulfonamide-resistant dihydropteroate synthase Sul1	core	AMR	AMR	SULFONAMIDE	SULFONAMIDE	EXACTX	279	279	100	100	279	WP_000259031.1	sulfonamide-resistant dihydropteroate synthase Sul1	NA	NA
NA	NZ_CP015835.1	101022	101858	+	sul1	sulfonamide-resistant dihydropteroate synthase Sul1	core	AMR	AMR	SULFONAMIDE	SULFONAMIDE	EXACTX	279	279	100	100	279	WP_000259031.1	sulfonamide-resistant dihydropteroate synthase Sul1	NA	NA
NA	NZ_CP018817.1	53123	53959	-	sul1	sulfonamide-resistant dihydropteroate synthase Sul1	core	AMR	AMR	SULFONAMIDE	SULFONAMIDE	EXACTX	279	279	100	100	279	WP_000259031.1	sulfonamide-resistant dihydropteroate synthase Sul1	NA	NA
NA	NZ_CP020049.1	73024	73860	-	sul1	sulfonamide-resistant dihydropteroate synthase Sul1	core	AMR	AMR	SULFONAMIDE	SULFONAMIDE	EXACTX	279	279	100	100	279	WP_000259031.1	sulfonamide-resistant dihydropteroate synthase Sul1	NA	NA
NA	NZ_CP020056.1	43863	44699	-	sul1	sulfonamide-resistant dihydropteroate synthase Sul1	core	AMR	AMR	SULFONAMIDE	SULFONAMIDE	EXACTX	279	279	100	100	279	WP_000259031.1	sulfonamide-resistant dihydropteroate synthase Sul1	NA	NA
NA	NZ_CP020524.1	24295	25131	+	sul1	sulfonamide-resistant dihydropteroate synthase Sul1	core	AMR	AMR	SULFONAMIDE	SULFONAMIDE	EXACTX	279	279	100	100	279	WP_000259031.1	sulfonamide-resistant dihydropteroate synthase Sul1	NA	NA
NA	NZ_CP021206.1	17930	18766	-	sul1	sulfonamide-resistant dihydropteroate synthase Sul1	core	AMR	AMR	SULFONAMIDE	SULFONAMIDE	EXACTX	279	279	100	100	279	WP_000259031.1	sulfonamide-resistant dihydropteroate synthase Sul1	NA	NA
NA	NZ_CP021536.1	22029	22865	+	sul1	sulfonamide-resistant dihydropteroate synthase Sul1	core	AMR	AMR	SULFONAMIDE	SULFONAMIDE	EXACTX	279	279	100	100	279	WP_000259031.1	sulfonamide-resistant dihydropteroate synthase Sul1	NA	NA
NA	NZ_CP021536.1	32750	33586	+	sul1	sulfonamide-resistant dihydropteroate synthase Sul1	core	AMR	AMR	SULFONAMIDE	SULFONAMIDE	EXACTX	279	279	100	100	279	WP_000259031.1	sulfonamide-resistant dihydropteroate synthase Sul1	NA	NA
NA	NZ_CP021551.1	106005	106841	-	sul1	sulfonamide-resistant dihydropteroate synthase Sul1	core	AMR	AMR	SULFONAMIDE	SULFONAMIDE	EXACTX	279	279	100	100	279	WP_000259031.1	sulfonamide-resistant dihydropteroate synthase Sul1	NA	NA
NA	NZ_CP021551.1	110528	111364	-	sul1	sulfonamide-resistant dihydropteroate synthase Sul1	core	AMR	AMR	SULFONAMIDE	SULFONAMIDE	EXACTX	279	279	100	100	279	WP_000259031.1	sulfonamide-resistant dihydropteroate synthase Sul1	NA	NA
NA	NZ_CP021551.1	115051	115887	-	sul1	sulfonamide-resistant dihydropteroate synthase Sul1	core	AMR	AMR	SULFONAMIDE	SULFONAMIDE	EXACTX	279	279	100	100	279	WP_000259031.1	sulfonamide-resistant dihydropteroate synthase Sul1	NA	NA
NA	NZ_CP021709.1	70418	71254	+	sul1	sulfonamide-resistant dihydropteroate synthase Sul1	core	AMR	AMR	SULFONAMIDE	SULFONAMIDE	EXACTX	279	279	100	100	279	WP_000259031.1	sulfonamide-resistant dihydropteroate synthase Sul1	NA	NA
NA	NZ_CP021719.1	58975	59811	-	sul1	sulfonamide-resistant dihydropteroate synthase Sul1	core	AMR	AMR	SULFONAMIDE	SULFONAMIDE	EXACTX	279	279	100	100	279	WP_000259031.1	sulfonamide-resistant dihydropteroate synthase Sul1	NA	NA
NA	NZ_CP021936.1	52715	53551	+	sul1	sulfonamide-resistant dihydropteroate synthase Sul1	core	AMR	AMR	SULFONAMIDE	SULFONAMIDE	EXACTX	279	279	100	100	279	WP_000259031.1	sulfonamide-resistant dihydropteroate synthase Sul1	NA	NA
NA	NZ_CP021952.1	19917	20753	+	sul1	sulfonamide-resistant dihydropteroate synthase Sul1	core	AMR	AMR	SULFONAMIDE	SULFONAMIDE	EXACTX	279	279	100	100	279	WP_000259031.1	sulfonamide-resistant dihydropteroate synthase Sul1	NA	NA
NA	NZ_CP021952.1	45200	46036	-	sul1	sulfonamide-resistant dihydropteroate synthase Sul1	core	AMR	AMR	SULFONAMIDE	SULFONAMIDE	EXACTX	279	279	100	100	279	WP_000259031.1	sulfonamide-resistant dihydropteroate synthase Sul1	NA	NA
NA	NZ_CP022126.1	6720	7556	-	sul1	sulfonamide-resistant dihydropteroate synthase Sul1	core	AMR	AMR	SULFONAMIDE	SULFONAMIDE	EXACTX	279	279	100	100	279	WP_000259031.1	sulfonamide-resistant dihydropteroate synthase Sul1	NA	NA
NA	NZ_CP023948.1	180129	180965	+	sul1	sulfonamide-resistant dihydropteroate synthase Sul1	core	AMR	AMR	SULFONAMIDE	SULFONAMIDE	EXACTX	279	279	100	100	279	WP_000259031.1	sulfonamide-resistant dihydropteroate synthase Sul1	NA	NA
NA	NZ_CP028170.1	1003	1839	+	sul1	sulfonamide-resistant dihydropteroate synthase Sul1	core	AMR	AMR	SULFONAMIDE	SULFONAMIDE	EXACTX	279	279	100	100	279	WP_000259031.1	sulfonamide-resistant dihydropteroate synthase Sul1	NA	NA
NA	NZ_CP029118.1	126989	127825	-	sul1	sulfonamide-resistant dihydropteroate synthase Sul1	core	AMR	AMR	SULFONAMIDE	SULFONAMIDE	EXACTX	279	279	100	100	279	WP_000259031.1	sulfonamide-resistant dihydropteroate synthase Sul1	NA	NA
NA	NZ_CP029123.1	36362	37198	-	sul1	sulfonamide-resistant dihydropteroate synthase Sul1	core	AMR	AMR	SULFONAMIDE	SULFONAMIDE	EXACTX	279	279	100	100	279	WP_000259031.1	sulfonamide-resistant dihydropteroate synthase Sul1	NA	NA
NA	NZ_CP029123.1	41891	42727	-	sul1	sulfonamide-resistant dihydropteroate synthase Sul1	core	AMR	AMR	SULFONAMIDE	SULFONAMIDE	EXACTX	279	279	100	100	279	WP_000259031.1	sulfonamide-resistant dihydropteroate synthase Sul1	NA	NA
NA	NZ_CP029718.1	89722	90558	+	sul1	sulfonamide-resistant dihydropteroate synthase Sul1	core	AMR	AMR	SULFONAMIDE	SULFONAMIDE	EXACTX	279	279	100	100	279	WP_000259031.1	sulfonamide-resistant dihydropteroate synthase Sul1	NA	NA
NA	NZ_CP029718.1	93696	94532	+	sul1	sulfonamide-resistant dihydropteroate synthase Sul1	core	AMR	AMR	SULFONAMIDE	SULFONAMIDE	EXACTX	279	279	100	100	279	WP_000259031.1	sulfonamide-resistant dihydropteroate synthase Sul1	NA	NA
NA	NZ_CP029737.1	14568	15404	-	sul1	sulfonamide-resistant dihydropteroate synthase Sul1	core	AMR	AMR	SULFONAMIDE	SULFONAMIDE	EXACTX	279	279	100	100	279	WP_000259031.1	sulfonamide-resistant dihydropteroate synthase Sul1	NA	NA
NA	NZ_CP031297.1	112129	112965	+	sul1	sulfonamide-resistant dihydropteroate synthase Sul1	core	AMR	AMR	SULFONAMIDE	SULFONAMIDE	EXACTX	279	279	100	100	279	WP_000259031.1	sulfonamide-resistant dihydropteroate synthase Sul1	NA	NA
NA	NZ_CP031297.1	130127	130963	+	sul1	sulfonamide-resistant dihydropteroate synthase Sul1	core	AMR	AMR	SULFONAMIDE	SULFONAMIDE	EXACTX	279	279	100	100	279	WP_000259031.1	sulfonamide-resistant dihydropteroate synthase Sul1	NA	NA
NA	NZ_CP031297.1	134367	135203	+	sul1	sulfonamide-resistant dihydropteroate synthase Sul1	core	AMR	AMR	SULFONAMIDE	SULFONAMIDE	EXACTX	279	279	100	100	279	WP_000259031.1	sulfonamide-resistant dihydropteroate synthase Sul1	NA	NA
NA	NZ_CP031570.1	119973	120809	-	sul1	sulfonamide-resistant dihydropteroate synthase Sul1	core	AMR	AMR	SULFONAMIDE	SULFONAMIDE	EXACTX	279	279	100	100	279	WP_000259031.1	sulfonamide-resistant dihydropteroate synthase Sul1	NA	NA
NA	NZ_CP031570.1	123947	124783	-	sul1	sulfonamide-resistant dihydropteroate synthase Sul1	core	AMR	AMR	SULFONAMIDE	SULFONAMIDE	EXACTX	279	279	100	100	279	WP_000259031.1	sulfonamide-resistant dihydropteroate synthase Sul1	NA	NA
NA	NZ_CP031576.1	121314	122150	-	sul1	sulfonamide-resistant dihydropteroate synthase Sul1	core	AMR	AMR	SULFONAMIDE	SULFONAMIDE	EXACTX	279	279	100	100	279	WP_000259031.1	sulfonamide-resistant dihydropteroate synthase Sul1	NA	NA
NA	NZ_CP031576.1	125288	126124	-	sul1	sulfonamide-resistant dihydropteroate synthase Sul1	core	AMR	AMR	SULFONAMIDE	SULFONAMIDE	EXACTX	279	279	100	100	279	WP_000259031.1	sulfonamide-resistant dihydropteroate synthase Sul1	NA	NA
NA	NZ_CP031584.1	107197	108033	+	sul1	sulfonamide-resistant dihydropteroate synthase Sul1	core	AMR	AMR	SULFONAMIDE	SULFONAMIDE	EXACTX	279	279	100	100	279	WP_000259031.1	sulfonamide-resistant dihydropteroate synthase Sul1	NA	NA
NA	NZ_CP031584.1	111171	111716	+	sul1	sulfonamide-resistant dihydropteroate synthase Sul1	core	AMR	AMR	SULFONAMIDE	SULFONAMIDE	INTERNAL_STOP	182	275	66.18	97.25	182	WP_063855066.1	sulfonamide-resistant dihydropteroate synthase Sul1	NA	NA
NA	NZ_CP031610.1	108359	109195	+	sul1	sulfonamide-resistant dihydropteroate synthase Sul1	core	AMR	AMR	SULFONAMIDE	SULFONAMIDE	EXACTX	279	279	100	100	279	WP_000259031.1	sulfonamide-resistant dihydropteroate synthase Sul1	NA	NA
NA	NZ_CP031610.1	112333	113169	+	sul1	sulfonamide-resistant dihydropteroate synthase Sul1	core	AMR	AMR	SULFONAMIDE	SULFONAMIDE	EXACTX	279	279	100	100	279	WP_000259031.1	sulfonamide-resistant dihydropteroate synthase Sul1	NA	NA
NA	NZ_CP032168.1	103828	104664	-	sul1	sulfonamide-resistant dihydropteroate synthase Sul1	core	AMR	AMR	SULFONAMIDE	SULFONAMIDE	EXACTX	279	279	100	100	279	WP_000259031.1	sulfonamide-resistant dihydropteroate synthase Sul1	NA	NA
NA	NZ_CP032168.1	107802	108638	-	sul1	sulfonamide-resistant dihydropteroate synthase Sul1	core	AMR	AMR	SULFONAMIDE	SULFONAMIDE	EXACTX	279	279	100	100	279	WP_000259031.1	sulfonamide-resistant dihydropteroate synthase Sul1	NA	NA
NA	NZ_CP032192.1	47654	48490	+	sul1	sulfonamide-resistant dihydropteroate synthase Sul1	core	AMR	AMR	SULFONAMIDE	SULFONAMIDE	EXACTX	279	279	100	100	279	WP_000259031.1	sulfonamide-resistant dihydropteroate synthase Sul1	NA	NA
NA	NZ_CP040884.1	73214	74050	+	sul1	sulfonamide-resistant dihydropteroate synthase Sul1	core	AMR	AMR	SULFONAMIDE	SULFONAMIDE	EXACTX	279	279	100	100	279	WP_000259031.1	sulfonamide-resistant dihydropteroate synthase Sul1	NA	NA
NA	NZ_CP047703.1	114440	115276	-	sul1	sulfonamide-resistant dihydropteroate synthase Sul1	core	AMR	AMR	SULFONAMIDE	SULFONAMIDE	EXACTX	279	279	100	100	279	WP_000259031.1	sulfonamide-resistant dihydropteroate synthase Sul1	NA	NA
NA	NZ_CP049969.1	90607	91443	+	sul1	sulfonamide-resistant dihydropteroate synthase Sul1	core	AMR	AMR	SULFONAMIDE	SULFONAMIDE	EXACTX	279	279	100	100	279	WP_000259031.1	sulfonamide-resistant dihydropteroate synthase Sul1	NA	NA
NA	NZ_CP050162.1	66156	66992	+	sul1	sulfonamide-resistant dihydropteroate synthase Sul1	core	AMR	AMR	SULFONAMIDE	SULFONAMIDE	EXACTX	279	279	100	100	279	WP_000259031.1	sulfonamide-resistant dihydropteroate synthase Sul1	NA	NA
NA	NZ_CP050162.1	72447	73283	+	sul1	sulfonamide-resistant dihydropteroate synthase Sul1	core	AMR	AMR	SULFONAMIDE	SULFONAMIDE	EXACTX	279	279	100	100	279	WP_000259031.1	sulfonamide-resistant dihydropteroate synthase Sul1	NA	NA
NA	NZ_CP050164.1	101022	101858	+	sul1	sulfonamide-resistant dihydropteroate synthase Sul1	core	AMR	AMR	SULFONAMIDE	SULFONAMIDE	EXACTX	279	279	100	100	279	WP_000259031.1	sulfonamide-resistant dihydropteroate synthase Sul1	NA	NA
NA	NZ_CP061931.1	14073	14909	-	sul1	sulfonamide-resistant dihydropteroate synthase Sul1	core	AMR	AMR	SULFONAMIDE	SULFONAMIDE	EXACTX	279	279	100	100	279	WP_000259031.1	sulfonamide-resistant dihydropteroate synthase Sul1	NA	NA
NA	NZ_CP061931.1	18313	19149	-	sul1	sulfonamide-resistant dihydropteroate synthase Sul1	core	AMR	AMR	SULFONAMIDE	SULFONAMIDE	EXACTX	279	279	100	100	279	WP_000259031.1	sulfonamide-resistant dihydropteroate synthase Sul1	NA	NA
NA	NZ_CP061931.1	63281	64117	-	sul1	sulfonamide-resistant dihydropteroate synthase Sul1	core	AMR	AMR	SULFONAMIDE	SULFONAMIDE	EXACTX	279	279	100	100	279	WP_000259031.1	sulfonamide-resistant dihydropteroate synthase Sul1	NA	NA
NA	NZ_CP063685.2	111852	112688	+	sul1	sulfonamide-resistant dihydropteroate synthase Sul1	core	AMR	AMR	SULFONAMIDE	SULFONAMIDE	EXACTX	279	279	100	100	279	WP_000259031.1	sulfonamide-resistant dihydropteroate synthase Sul1	NA	NA
NA	NZ_CP063685.2	205021	205512	+	sul1	sulfonamide-resistant dihydropteroate synthase Sul1	core	AMR	AMR	SULFONAMIDE	SULFONAMIDE	PARTIALX	164	275	59.64	99.39	164	WP_063855066.1	sulfonamide-resistant dihydropteroate synthase Sul1	NA	NA
NA	NZ_CP071071.1	117845	118681	+	sul1	sulfonamide-resistant dihydropteroate synthase Sul1	core	AMR	AMR	SULFONAMIDE	SULFONAMIDE	EXACTX	279	279	100	100	279	WP_000259031.1	sulfonamide-resistant dihydropteroate synthase Sul1	NA	NA
NA	NZ_CP071071.1	122068	122904	+	sul1	sulfonamide-resistant dihydropteroate synthase Sul1	core	AMR	AMR	SULFONAMIDE	SULFONAMIDE	EXACTX	279	279	100	100	279	WP_000259031.1	sulfonamide-resistant dihydropteroate synthase Sul1	NA	NA
NA	NZ_CP071074.1	117845	118681	+	sul1	sulfonamide-resistant dihydropteroate synthase Sul1	core	AMR	AMR	SULFONAMIDE	SULFONAMIDE	EXACTX	279	279	100	100	279	WP_000259031.1	sulfonamide-resistant dihydropteroate synthase Sul1	NA	NA
NA	NZ_CP071074.1	124290	125126	+	sul1	sulfonamide-resistant dihydropteroate synthase Sul1	core	AMR	AMR	SULFONAMIDE	SULFONAMIDE	EXACTX	279	279	100	100	279	WP_000259031.1	sulfonamide-resistant dihydropteroate synthase Sul1	NA	NA
NA	NZ_CP071087.1	117845	118681	+	sul1	sulfonamide-resistant dihydropteroate synthase Sul1	core	AMR	AMR	SULFONAMIDE	SULFONAMIDE	EXACTX	279	279	100	100	279	WP_000259031.1	sulfonamide-resistant dihydropteroate synthase Sul1	NA	NA
NA	NZ_CP071087.1	144386	145222	-	sul1	sulfonamide-resistant dihydropteroate synthase Sul1	core	AMR	AMR	SULFONAMIDE	SULFONAMIDE	EXACTX	279	279	100	100	279	WP_000259031.1	sulfonamide-resistant dihydropteroate synthase Sul1	NA	NA
NA	NZ_CP079116.1	114241	115077	+	sul1	sulfonamide-resistant dihydropteroate synthase Sul1	core	AMR	AMR	SULFONAMIDE	SULFONAMIDE	EXACTX	279	279	100	100	279	WP_000259031.1	sulfonamide-resistant dihydropteroate synthase Sul1	NA	NA
NA	NZ_CP079173.1	114241	115077	+	sul1	sulfonamide-resistant dihydropteroate synthase Sul1	core	AMR	AMR	SULFONAMIDE	SULFONAMIDE	EXACTX	279	279	100	100	279	WP_000259031.1	sulfonamide-resistant dihydropteroate synthase Sul1	NA	NA
NA	NZ_CP079618.1	114241	115077	+	sul1	sulfonamide-resistant dihydropteroate synthase Sul1	core	AMR	AMR	SULFONAMIDE	SULFONAMIDE	EXACTX	279	279	100	100	279	WP_000259031.1	sulfonamide-resistant dihydropteroate synthase Sul1	NA	NA
NA	NZ_CP079626.1	112577	113413	+	sul1	sulfonamide-resistant dihydropteroate synthase Sul1	core	AMR	AMR	SULFONAMIDE	SULFONAMIDE	EXACTX	279	279	100	100	279	WP_000259031.1	sulfonamide-resistant dihydropteroate synthase Sul1	NA	NA
NA	NZ_CP079631.1	112577	113413	+	sul1	sulfonamide-resistant dihydropteroate synthase Sul1	core	AMR	AMR	SULFONAMIDE	SULFONAMIDE	EXACTX	279	279	100	100	279	WP_000259031.1	sulfonamide-resistant dihydropteroate synthase Sul1	NA	NA
NA	NZ_CP079656.1	114241	115077	+	sul1	sulfonamide-resistant dihydropteroate synthase Sul1	core	AMR	AMR	SULFONAMIDE	SULFONAMIDE	EXACTX	279	279	100	100	279	WP_000259031.1	sulfonamide-resistant dihydropteroate synthase Sul1	NA	NA
NA	NZ_CP079693.1	114241	115077	+	sul1	sulfonamide-resistant dihydropteroate synthase Sul1	core	AMR	AMR	SULFONAMIDE	SULFONAMIDE	EXACTX	279	279	100	100	279	WP_000259031.1	sulfonamide-resistant dihydropteroate synthase Sul1	NA	NA
NA	NZ_CP079808.1	114241	115077	+	sul1	sulfonamide-resistant dihydropteroate synthase Sul1	core	AMR	AMR	SULFONAMIDE	SULFONAMIDE	EXACTX	279	279	100	100	279	WP_000259031.1	sulfonamide-resistant dihydropteroate synthase Sul1	NA	NA
NA	NZ_CP082173.1	107208	108044	+	sul1	sulfonamide-resistant dihydropteroate synthase Sul1	core	AMR	AMR	SULFONAMIDE	SULFONAMIDE	EXACTX	279	279	100	100	279	WP_000259031.1	sulfonamide-resistant dihydropteroate synthase Sul1	NA	NA
NA	NZ_CP082173.1	115370	116206	+	sul1	sulfonamide-resistant dihydropteroate synthase Sul1	core	AMR	AMR	SULFONAMIDE	SULFONAMIDE	EXACTX	279	279	100	100	279	WP_000259031.1	sulfonamide-resistant dihydropteroate synthase Sul1	NA	NA
NA	NZ_CP082173.1	119610	120446	+	sul1	sulfonamide-resistant dihydropteroate synthase Sul1	core	AMR	AMR	SULFONAMIDE	SULFONAMIDE	EXACTX	279	279	100	100	279	WP_000259031.1	sulfonamide-resistant dihydropteroate synthase Sul1	NA	NA
NA	NZ_CP086666.1	116533	117369	+	sul1	sulfonamide-resistant dihydropteroate synthase Sul1	core	AMR	AMR	SULFONAMIDE	SULFONAMIDE	EXACTX	279	279	100	100	279	WP_000259031.1	sulfonamide-resistant dihydropteroate synthase Sul1	NA	NA
NA	NZ_CP086666.1	130888	131724	+	sul1	sulfonamide-resistant dihydropteroate synthase Sul1	core	AMR	AMR	SULFONAMIDE	SULFONAMIDE	EXACTX	279	279	100	100	279	WP_000259031.1	sulfonamide-resistant dihydropteroate synthase Sul1	NA	NA
NA	NZ_JABWHW010000018.1	80309	81145	+	sul1	sulfonamide-resistant dihydropteroate synthase Sul1	core	AMR	AMR	SULFONAMIDE	SULFONAMIDE	EXACTX	279	279	100	100	279	WP_000259031.1	sulfonamide-resistant dihydropteroate synthase Sul1	NA	NA
NA	NZ_JABWHX010000017.1	104699	105535	+	sul1	sulfonamide-resistant dihydropteroate synthase Sul1	core	AMR	AMR	SULFONAMIDE	SULFONAMIDE	EXACTX	279	279	100	100	279	WP_000259031.1	sulfonamide-resistant dihydropteroate synthase Sul1	NA	NA
NA	NZ_JABWHX010000017.1	120098	120934	+	sul1	sulfonamide-resistant dihydropteroate synthase Sul1	core	AMR	AMR	SULFONAMIDE	SULFONAMIDE	EXACTX	279	279	100	100	279	WP_000259031.1	sulfonamide-resistant dihydropteroate synthase Sul1	NA	NA
NA	NZ_JABWHY010000031.1	80152	80988	+	sul1	sulfonamide-resistant dihydropteroate synthase Sul1	core	AMR	AMR	SULFONAMIDE	SULFONAMIDE	EXACTX	279	279	100	100	279	WP_000259031.1	sulfonamide-resistant dihydropteroate synthase Sul1	NA	NA
NA	NZ_JABWHY010000031.1	98367	99203	-	sul1	sulfonamide-resistant dihydropteroate synthase Sul1	core	AMR	AMR	SULFONAMIDE	SULFONAMIDE	EXACTX	279	279	100	100	279	WP_000259031.1	sulfonamide-resistant dihydropteroate synthase Sul1	NA	NA
NA	NZ_KX147633.1	130356	131192	+	sul1	sulfonamide-resistant dihydropteroate synthase Sul1	core	AMR	AMR	SULFONAMIDE	SULFONAMIDE	EXACTX	279	279	100	100	279	WP_000259031.1	sulfonamide-resistant dihydropteroate synthase Sul1	NA	NA
NA	NZ_KX458222.1	109644	110480	+	sul1	sulfonamide-resistant dihydropteroate synthase Sul1	core	AMR	AMR	SULFONAMIDE	SULFONAMIDE	EXACTX	279	279	100	100	279	WP_000259031.1	sulfonamide-resistant dihydropteroate synthase Sul1	NA	NA
NA	NZ_KX458222.1	113752	114588	+	sul1	sulfonamide-resistant dihydropteroate synthase Sul1	core	AMR	AMR	SULFONAMIDE	SULFONAMIDE	EXACTX	279	279	100	100	279	WP_000259031.1	sulfonamide-resistant dihydropteroate synthase Sul1	NA	NA
NA	NZ_KX636095.1	133488	134324	+	sul1	sulfonamide-resistant dihydropteroate synthase Sul1	core	AMR	AMR	SULFONAMIDE	SULFONAMIDE	EXACTX	279	279	100	100	279	WP_000259031.1	sulfonamide-resistant dihydropteroate synthase Sul1	NA	NA
NA	NZ_KX786648.1	105132	105968	+	sul1	sulfonamide-resistant dihydropteroate synthase Sul1	core	AMR	AMR	SULFONAMIDE	SULFONAMIDE	EXACTX	279	279	100	100	279	WP_000259031.1	sulfonamide-resistant dihydropteroate synthase Sul1	NA	NA
NA	NZ_MF627444.1	115430	116266	+	sul1	sulfonamide-resistant dihydropteroate synthase Sul1	core	AMR	AMR	SULFONAMIDE	SULFONAMIDE	EXACTX	279	279	100	100	279	WP_000259031.1	sulfonamide-resistant dihydropteroate synthase Sul1	NA	NA
NA	NZ_MF627445.1	115427	116263	+	sul1	sulfonamide-resistant dihydropteroate synthase Sul1	core	AMR	AMR	SULFONAMIDE	SULFONAMIDE	EXACTX	279	279	100	100	279	WP_000259031.1	sulfonamide-resistant dihydropteroate synthase Sul1	NA	NA
NA	NZ_MF627445.1	119674	120510	+	sul1	sulfonamide-resistant dihydropteroate synthase Sul1	core	AMR	AMR	SULFONAMIDE	SULFONAMIDE	EXACTX	279	279	100	100	279	WP_000259031.1	sulfonamide-resistant dihydropteroate synthase Sul1	NA	NA
NA	NZ_MH263652.1	101022	101858	+	sul1	sulfonamide-resistant dihydropteroate synthase Sul1	core	AMR	AMR	SULFONAMIDE	SULFONAMIDE	EXACTX	279	279	100	100	279	WP_000259031.1	sulfonamide-resistant dihydropteroate synthase Sul1	NA	NA
NA	NZ_MH457126.1	108097	108933	+	sul1	sulfonamide-resistant dihydropteroate synthase Sul1	core	AMR	AMR	SULFONAMIDE	SULFONAMIDE	EXACTX	279	279	100	100	279	WP_000259031.1	sulfonamide-resistant dihydropteroate synthase Sul1	NA	NA
NA	NZ_MH457126.1	124116	124952	+	sul1	sulfonamide-resistant dihydropteroate synthase Sul1	core	AMR	AMR	SULFONAMIDE	SULFONAMIDE	EXACTX	279	279	100	100	279	WP_000259031.1	sulfonamide-resistant dihydropteroate synthase Sul1	NA	NA
NA	NZ_MH457126.1	128356	129192	+	sul1	sulfonamide-resistant dihydropteroate synthase Sul1	core	AMR	AMR	SULFONAMIDE	SULFONAMIDE	EXACTX	279	279	100	100	279	WP_000259031.1	sulfonamide-resistant dihydropteroate synthase Sul1	NA	NA
NA	NZ_MH995506.1	103606	104442	+	sul1	sulfonamide-resistant dihydropteroate synthase Sul1	core	AMR	AMR	SULFONAMIDE	SULFONAMIDE	EXACTX	279	279	100	100	279	WP_000259031.1	sulfonamide-resistant dihydropteroate synthase Sul1	NA	NA
NA	NZ_MH995507.1	103606	104442	+	sul1	sulfonamide-resistant dihydropteroate synthase Sul1	core	AMR	AMR	SULFONAMIDE	SULFONAMIDE	EXACTX	279	279	100	100	279	WP_000259031.1	sulfonamide-resistant dihydropteroate synthase Sul1	NA	NA
NA	NZ_MH995508.1	103606	104442	+	sul1	sulfonamide-resistant dihydropteroate synthase Sul1	core	AMR	AMR	SULFONAMIDE	SULFONAMIDE	EXACTX	279	279	100	100	279	WP_000259031.1	sulfonamide-resistant dihydropteroate synthase Sul1	NA	NA
NA	NZ_MK041212.1	103606	104442	+	sul1	sulfonamide-resistant dihydropteroate synthase Sul1	core	AMR	AMR	SULFONAMIDE	SULFONAMIDE	EXACTX	279	279	100	100	279	WP_000259031.1	sulfonamide-resistant dihydropteroate synthase Sul1	NA	NA
NA	NZ_MK123267.1	103606	104442	+	sul1	sulfonamide-resistant dihydropteroate synthase Sul1	core	AMR	AMR	SULFONAMIDE	SULFONAMIDE	EXACTX	279	279	100	100	279	WP_000259031.1	sulfonamide-resistant dihydropteroate synthase Sul1	NA	NA
NA	NZ_MK123268.1	103605	104441	+	sul1	sulfonamide-resistant dihydropteroate synthase Sul1	core	AMR	AMR	SULFONAMIDE	SULFONAMIDE	EXACTX	279	279	100	100	279	WP_000259031.1	sulfonamide-resistant dihydropteroate synthase Sul1	NA	NA
NA	NZ_MN550958.1	123751	124587	-	sul1	sulfonamide-resistant dihydropteroate synthase Sul1	core	AMR	AMR	SULFONAMIDE	SULFONAMIDE	EXACTX	279	279	100	100	279	WP_000259031.1	sulfonamide-resistant dihydropteroate synthase Sul1	NA	NA
NA	NZ_MN603981.1	102345	103181	+	sul1	sulfonamide-resistant dihydropteroate synthase Sul1	core	AMR	AMR	SULFONAMIDE	SULFONAMIDE	EXACTX	279	279	100	100	279	WP_000259031.1	sulfonamide-resistant dihydropteroate synthase Sul1	NA	NA
NA	NZ_MN604267.1	112129	112965	+	sul1	sulfonamide-resistant dihydropteroate synthase Sul1	core	AMR	AMR	SULFONAMIDE	SULFONAMIDE	EXACTX	279	279	100	100	279	WP_000259031.1	sulfonamide-resistant dihydropteroate synthase Sul1	NA	NA
NA	NZ_MN604267.1	117595	118431	+	sul1	sulfonamide-resistant dihydropteroate synthase Sul1	core	AMR	AMR	SULFONAMIDE	SULFONAMIDE	EXACTX	279	279	100	100	279	WP_000259031.1	sulfonamide-resistant dihydropteroate synthase Sul1	NA	NA
NA	NZ_MN604267.1	198181	198930	+	sul1	sulfonamide-resistant dihydropteroate synthase Sul1	core	AMR	AMR	SULFONAMIDE	SULFONAMIDE	BLASTX	250	275	90.91	100	250	WP_063855066.1	sulfonamide-resistant dihydropteroate synthase Sul1	NA	NA
NA	NZ_MN604267.1	218676	219152	+	sul1	sulfonamide-resistant dihydropteroate synthase Sul1	core	AMR	AMR	SULFONAMIDE	SULFONAMIDE	INTERNAL_STOP	159	275	57.82	97.48	159	WP_063855066.1	sulfonamide-resistant dihydropteroate synthase Sul1	NA	NA
NA	NZ_MN604267.1	222989	223672	+	sul1	sulfonamide-resistant dihydropteroate synthase Sul1	core	AMR	AMR	SULFONAMIDE	SULFONAMIDE	PARTIALX	228	279	81.72	99.12	228	WP_000259018.1	sulfonamide-resistant dihydropteroate synthase Sul1	NA	NA
NA	NZ_MN604268.1	9990	10673	-	sul1	sulfonamide-resistant dihydropteroate synthase Sul1	core	AMR	AMR	SULFONAMIDE	SULFONAMIDE	PARTIALX	228	279	81.72	99.12	228	WP_000259018.1	sulfonamide-resistant dihydropteroate synthase Sul1	NA	NA
NA	NZ_MN604268.1	14510	14986	-	sul1	sulfonamide-resistant dihydropteroate synthase Sul1	core	AMR	AMR	SULFONAMIDE	SULFONAMIDE	INTERNAL_STOP	159	275	57.82	97.48	159	WP_063855066.1	sulfonamide-resistant dihydropteroate synthase Sul1	NA	NA
NA	NZ_MN604268.1	36018	36854	-	sul1	sulfonamide-resistant dihydropteroate synthase Sul1	core	AMR	AMR	SULFONAMIDE	SULFONAMIDE	EXACTX	279	279	100	100	279	WP_000259031.1	sulfonamide-resistant dihydropteroate synthase Sul1	NA	NA
NA	NZ_MW363918.1	101850	102686	+	sul1	sulfonamide-resistant dihydropteroate synthase Sul1	core	AMR	AMR	SULFONAMIDE	SULFONAMIDE	EXACTX	279	279	100	100	279	WP_000259031.1	sulfonamide-resistant dihydropteroate synthase Sul1	NA	NA
NA	NZ_MZ606383.1	6157	6993	+	sul1	sulfonamide-resistant dihydropteroate synthase Sul1	core	AMR	AMR	SULFONAMIDE	SULFONAMIDE	EXACTX	279	279	100	100	279	WP_000259031.1	sulfonamide-resistant dihydropteroate synthase Sul1	NA	NA
NA	NZ_MZ606384.1	96854	97690	-	sul1	sulfonamide-resistant dihydropteroate synthase Sul1	core	AMR	AMR	SULFONAMIDE	SULFONAMIDE	EXACTX	279	279	100	100	279	WP_000259031.1	sulfonamide-resistant dihydropteroate synthase Sul1	NA	NA
NA	NZ_MZ670000.1	16216	17052	-	sul1	sulfonamide-resistant dihydropteroate synthase Sul1	core	AMR	AMR	SULFONAMIDE	SULFONAMIDE	EXACTX	279	279	100	100	279	WP_000259031.1	sulfonamide-resistant dihydropteroate synthase Sul1	NA	NA
NA	NZ_CP017055.1	101930	102742	+	sul2	sulfonamide-resistant dihydropteroate synthase Sul2	core	AMR	AMR	SULFONAMIDE	SULFONAMIDE	EXACTX	271	271	100	100	271	WP_001043260.1	sulfonamide-resistant dihydropteroate synthase Sul2	NA	NA
NA	NZ_CP036192.1	154106	154918	-	sul2	sulfonamide-resistant dihydropteroate synthase Sul2	core	AMR	AMR	SULFONAMIDE	SULFONAMIDE	EXACTX	271	271	100	100	271	WP_001043260.1	sulfonamide-resistant dihydropteroate synthase Sul2	NA	NA
NA	NZ_CP061931.1	39097	39765	+	sul2	sulfonamide-resistant dihydropteroate synthase Sul2	core	AMR	AMR	SULFONAMIDE	SULFONAMIDE	PARTIALX	223	271	82.29	97.31	223	WP_001043260.1	sulfonamide-resistant dihydropteroate synthase Sul2	NA	NA
NA	NZ_KX156772.1	47066	47878	-	sul2	sulfonamide-resistant dihydropteroate synthase Sul2	core	AMR	AMR	SULFONAMIDE	SULFONAMIDE	EXACTX	271	271	100	100	271	WP_001043260.1	sulfonamide-resistant dihydropteroate synthase Sul2	NA	NA
NA	NZ_KX156773.1	44295	45107	-	sul2	sulfonamide-resistant dihydropteroate synthase Sul2	core	AMR	AMR	SULFONAMIDE	SULFONAMIDE	EXACTX	271	271	100	100	271	WP_001043260.1	sulfonamide-resistant dihydropteroate synthase Sul2	NA	NA
NA	NZ_KX636095.1	213766	214578	-	sul2	sulfonamide-resistant dihydropteroate synthase Sul2	core	AMR	AMR	SULFONAMIDE	SULFONAMIDE	EXACTX	271	271	100	100	271	WP_001043260.1	sulfonamide-resistant dihydropteroate synthase Sul2	NA	NA
NA	NZ_KX709966.1	44284	45096	-	sul2	sulfonamide-resistant dihydropteroate synthase Sul2	core	AMR	AMR	SULFONAMIDE	SULFONAMIDE	EXACTX	271	271	100	100	271	WP_001043260.1	sulfonamide-resistant dihydropteroate synthase Sul2	NA	NA
NA	NZ_CP029123.1	40684	41748	-	tet(A)	tetracycline efflux MFS transporter Tet(A)	core	AMR	AMR	TETRACYCLINE	TETRACYCLINE	PARTIALX	355	399	88.97	99.15	355	WP_000804064.1	tetracycline efflux MFS transporter Tet(A)	NA	NA
NA	NZ_CP071087.1	147973	149169	+	tet(A)	tetracycline efflux MFS transporter Tet(A)	core	AMR	AMR	TETRACYCLINE	TETRACYCLINE	EXACTX	399	399	100	100	399	WP_000804064.1	tetracycline efflux MFS transporter Tet(A)	NA	NA
NA	NZ_KX636095.1	193117	194313	-	tet(A)	tetracycline efflux MFS transporter Tet(A)	core	AMR	AMR	TETRACYCLINE	TETRACYCLINE	EXACTX	399	399	100	100	399	WP_000804064.1	tetracycline efflux MFS transporter Tet(A)	NA	NA
NA	NZ_MF627444.1	136550	137746	-	tet(A)	tetracycline efflux MFS transporter Tet(A)	core	AMR	AMR	TETRACYCLINE	TETRACYCLINE	EXACTX	399	399	100	100	399	WP_000804063.1	tetracycline efflux MFS transporter Tet(A)	NA	NA
NA	NZ_MF627445.1	154276	155472	+	tet(A)	tetracycline efflux MFS transporter Tet(A)	core	AMR	AMR	TETRACYCLINE	TETRACYCLINE	EXACTX	399	399	100	100	399	WP_000804063.1	tetracycline efflux MFS transporter Tet(A)	NA	NA
NA	NZ_KX458222.1	118214	119416	+	tet(B)	tetracycline efflux MFS transporter Tet(B)	core	AMR	AMR	TETRACYCLINE	TETRACYCLINE	EXACTX	401	401	100	100	401	WP_001089068.1	tetracycline efflux MFS transporter Tet(B)	NA	NA
NA	NZ_CP050162.1	59060	60241	-	tet(D)	tetracycline efflux MFS transporter Tet(D)	core	AMR	AMR	TETRACYCLINE	TETRACYCLINE	EXACTX	394	394	100	100	394	WP_001039466.1	tetracycline efflux MFS transporter Tet(D)	NA	NA
NA	NZ_CP079116.1	171472	172653	+	tet(D)	tetracycline efflux MFS transporter Tet(D)	core	AMR	AMR	TETRACYCLINE	TETRACYCLINE	EXACTX	394	394	100	100	394	WP_001039466.1	tetracycline efflux MFS transporter Tet(D)	NA	NA
NA	NZ_AP018577.1	19509	19793	+	qacE	quaternary ammonium compound efflux SMR transporter QacE	core	STRESS	BIOCIDE	QUATERNARY AMMONIUM	QUATERNARY AMMONIUM	PARTIALX	95	115	82.61	95.79	95	WP_000679427.1	quaternary ammonium compound efflux SMR transporter QacE delta 1	NA	NA
NA	NZ_AP018578.1	19497	19781	+	qacE	quaternary ammonium compound efflux SMR transporter QacE	core	STRESS	BIOCIDE	QUATERNARY AMMONIUM	QUATERNARY AMMONIUM	PARTIALX	95	115	82.61	95.79	95	WP_000679427.1	quaternary ammonium compound efflux SMR transporter QacE delta 1	NA	NA
NA	NZ_AP018579.1	19841	20125	+	qacE	quaternary ammonium compound efflux SMR transporter QacE	core	STRESS	BIOCIDE	QUATERNARY AMMONIUM	QUATERNARY AMMONIUM	PARTIALX	95	115	82.61	95.79	95	WP_000679427.1	quaternary ammonium compound efflux SMR transporter QacE delta 1	NA	NA
NA	NZ_AP023051.1	116987	117331	+	qacE	quaternary ammonium compound efflux SMR transporter QacE	core	STRESS	BIOCIDE	QUATERNARY AMMONIUM	QUATERNARY AMMONIUM	BLASTX	115	115	100	99.13	115	WP_000679427.1	quaternary ammonium compound efflux SMR transporter QacE delta 1	NA	NA
NA	NZ_AP023051.1	127130	127333	+	qacE	quaternary ammonium compound efflux SMR transporter QacE	core	STRESS	BIOCIDE	QUATERNARY AMMONIUM	QUATERNARY AMMONIUM	PARTIALX	68	115	59.13	98.53	68	WP_000679427.1	quaternary ammonium compound efflux SMR transporter QacE delta 1	NA	NA
NA	NZ_CP011622.1	103092	103298	+	qacE	quaternary ammonium compound efflux SMR transporter QacE	core	STRESS	BIOCIDE	QUATERNARY AMMONIUM	QUATERNARY AMMONIUM	PARTIALX	69	115	60	98.55	69	WP_000679427.1	quaternary ammonium compound efflux SMR transporter QacE delta 1	NA	NA
NA	NZ_CP013324.1	121603	121809	-	qacE	quaternary ammonium compound efflux SMR transporter QacE	core	STRESS	BIOCIDE	QUATERNARY AMMONIUM	QUATERNARY AMMONIUM	PARTIALX	69	115	60	98.55	69	WP_000679427.1	quaternary ammonium compound efflux SMR transporter QacE delta 1	NA	NA
NA	NZ_CP015139.1	182420	182623	+	qacE	quaternary ammonium compound efflux SMR transporter QacE	core	STRESS	BIOCIDE	QUATERNARY AMMONIUM	QUATERNARY AMMONIUM	PARTIALX	68	115	59.13	98.53	68	WP_000679427.1	quaternary ammonium compound efflux SMR transporter QacE delta 1	NA	NA
NA	NZ_CP021536.1	32550	32753	+	qacE	quaternary ammonium compound efflux SMR transporter QacE	core	STRESS	BIOCIDE	QUATERNARY AMMONIUM	QUATERNARY AMMONIUM	PARTIALX	68	115	59.13	98.53	68	WP_000679427.1	quaternary ammonium compound efflux SMR transporter QacE delta 1	NA	NA
NA	NZ_CP021551.1	106838	107041	-	qacE	quaternary ammonium compound efflux SMR transporter QacE	core	STRESS	BIOCIDE	QUATERNARY AMMONIUM	QUATERNARY AMMONIUM	PARTIALX	68	115	59.13	98.53	68	WP_000679427.1	quaternary ammonium compound efflux SMR transporter QacE delta 1	NA	NA
NA	NZ_CP021551.1	111361	111564	-	qacE	quaternary ammonium compound efflux SMR transporter QacE	core	STRESS	BIOCIDE	QUATERNARY AMMONIUM	QUATERNARY AMMONIUM	PARTIALX	68	115	59.13	98.53	68	WP_000679427.1	quaternary ammonium compound efflux SMR transporter QacE delta 1	NA	NA
NA	NZ_CP021709.1	70137	70421	+	qacE	quaternary ammonium compound efflux SMR transporter QacE	core	STRESS	BIOCIDE	QUATERNARY AMMONIUM	QUATERNARY AMMONIUM	PARTIALX	95	115	82.61	95.79	95	WP_000679427.1	quaternary ammonium compound efflux SMR transporter QacE delta 1	NA	NA
NA	NZ_CP021952.1	46033	46317	-	qacE	quaternary ammonium compound efflux SMR transporter QacE	core	STRESS	BIOCIDE	QUATERNARY AMMONIUM	QUATERNARY AMMONIUM	PARTIALX	95	115	82.61	95.79	95	WP_000679427.1	quaternary ammonium compound efflux SMR transporter QacE delta 1	NA	NA
NA	NZ_CP029718.1	93493	93699	+	qacE	quaternary ammonium compound efflux SMR transporter QacE	core	STRESS	BIOCIDE	QUATERNARY AMMONIUM	QUATERNARY AMMONIUM	PARTIALX	69	115	60	98.55	69	WP_000679427.1	quaternary ammonium compound efflux SMR transporter QacE delta 1	NA	NA
NA	NZ_CP031297.1	129927	130130	+	qacE	quaternary ammonium compound efflux SMR transporter QacE	core	STRESS	BIOCIDE	QUATERNARY AMMONIUM	QUATERNARY AMMONIUM	PARTIALX	68	115	59.13	98.53	68	WP_000679427.1	quaternary ammonium compound efflux SMR transporter QacE delta 1	NA	NA
NA	NZ_CP031570.1	120806	121012	-	qacE	quaternary ammonium compound efflux SMR transporter QacE	core	STRESS	BIOCIDE	QUATERNARY AMMONIUM	QUATERNARY AMMONIUM	PARTIALX	69	115	60	98.55	69	WP_000679427.1	quaternary ammonium compound efflux SMR transporter QacE delta 1	NA	NA
NA	NZ_CP031576.1	122147	122353	-	qacE	quaternary ammonium compound efflux SMR transporter QacE	core	STRESS	BIOCIDE	QUATERNARY AMMONIUM	QUATERNARY AMMONIUM	PARTIALX	69	115	60	98.55	69	WP_000679427.1	quaternary ammonium compound efflux SMR transporter QacE delta 1	NA	NA
NA	NZ_CP031584.1	110968	111174	+	qacE	quaternary ammonium compound efflux SMR transporter QacE	core	STRESS	BIOCIDE	QUATERNARY AMMONIUM	QUATERNARY AMMONIUM	PARTIALX	69	115	60	98.55	69	WP_000679427.1	quaternary ammonium compound efflux SMR transporter QacE delta 1	NA	NA
NA	NZ_CP031610.1	112130	112336	+	qacE	quaternary ammonium compound efflux SMR transporter QacE	core	STRESS	BIOCIDE	QUATERNARY AMMONIUM	QUATERNARY AMMONIUM	PARTIALX	69	115	60	98.55	69	WP_000679427.1	quaternary ammonium compound efflux SMR transporter QacE delta 1	NA	NA
NA	NZ_CP032168.1	104661	104867	-	qacE	quaternary ammonium compound efflux SMR transporter QacE	core	STRESS	BIOCIDE	QUATERNARY AMMONIUM	QUATERNARY AMMONIUM	PARTIALX	69	115	60	98.55	69	WP_000679427.1	quaternary ammonium compound efflux SMR transporter QacE delta 1	NA	NA
NA	NZ_CP050162.1	40824	41153	+	qacE	quaternary ammonium compound efflux SMR transporter QacE	core	STRESS	BIOCIDE	QUATERNARY AMMONIUM	QUATERNARY AMMONIUM	BLASTX	110	110	100	99.09	110	WP_010890145.1	quaternary ammonium compound efflux SMR transporter QacE	NA	NA
NA	NZ_CP050162.1	65875	66159	+	qacE	quaternary ammonium compound efflux SMR transporter QacE	core	STRESS	BIOCIDE	QUATERNARY AMMONIUM	QUATERNARY AMMONIUM	PARTIALX	95	115	82.61	95.79	95	WP_000679427.1	quaternary ammonium compound efflux SMR transporter QacE delta 1	NA	NA
NA	NZ_CP050162.1	72166	72450	+	qacE	quaternary ammonium compound efflux SMR transporter QacE	core	STRESS	BIOCIDE	QUATERNARY AMMONIUM	QUATERNARY AMMONIUM	PARTIALX	95	115	82.61	95.79	95	WP_000679427.1	quaternary ammonium compound efflux SMR transporter QacE delta 1	NA	NA
NA	NZ_CP063685.2	204679	204903	+	qacE	quaternary ammonium compound efflux SMR transporter QacE	core	STRESS	BIOCIDE	QUATERNARY AMMONIUM	QUATERNARY AMMONIUM	PARTIALX	75	110	68.18	100	75	WP_010890145.1	quaternary ammonium compound efflux SMR transporter QacE	NA	NA
NA	NZ_CP082173.1	115170	115373	+	qacE	quaternary ammonium compound efflux SMR transporter QacE	core	STRESS	BIOCIDE	QUATERNARY AMMONIUM	QUATERNARY AMMONIUM	PARTIALX	68	115	59.13	98.53	68	WP_000679427.1	quaternary ammonium compound efflux SMR transporter QacE delta 1	NA	NA
NA	NZ_JABWHX010000017.1	119817	120101	+	qacE	quaternary ammonium compound efflux SMR transporter QacE	core	STRESS	BIOCIDE	QUATERNARY AMMONIUM	QUATERNARY AMMONIUM	PARTIALX	95	115	82.61	95.79	95	WP_000679427.1	quaternary ammonium compound efflux SMR transporter QacE delta 1	NA	NA
NA	NZ_MH457126.1	123916	124119	+	qacE	quaternary ammonium compound efflux SMR transporter QacE	core	STRESS	BIOCIDE	QUATERNARY AMMONIUM	QUATERNARY AMMONIUM	PARTIALX	68	115	59.13	98.53	68	WP_000679427.1	quaternary ammonium compound efflux SMR transporter QacE delta 1	NA	NA
NA	NZ_MN550958.1	124584	124868	-	qacE	quaternary ammonium compound efflux SMR transporter QacE	core	STRESS	BIOCIDE	QUATERNARY AMMONIUM	QUATERNARY AMMONIUM	PARTIALX	95	115	82.61	95.79	95	WP_000679427.1	quaternary ammonium compound efflux SMR transporter QacE delta 1	NA	NA
NA	NZ_MZ670000.1	17049	17252	-	qacE	quaternary ammonium compound efflux SMR transporter QacE	core	STRESS	BIOCIDE	QUATERNARY AMMONIUM	QUATERNARY AMMONIUM	PARTIALX	68	115	59.13	100	68	WP_000679427.1	quaternary ammonium compound efflux SMR transporter QacE delta 1	NA	NA
NA	NC_023898.1	108051	108395	+	qacEdelta1	quaternary ammonium compound efflux SMR transporter QacE delta 1	core	STRESS	BIOCIDE	QUATERNARY AMMONIUM	QUATERNARY AMMONIUM	ALLELEX	115	115	100	100	115	WP_000679427.1	quaternary ammonium compound efflux SMR transporter QacE delta 1	NA	NA
NA	NC_023898.1	112159	112503	+	qacEdelta1	quaternary ammonium compound efflux SMR transporter QacE delta 1	core	STRESS	BIOCIDE	QUATERNARY AMMONIUM	QUATERNARY AMMONIUM	ALLELEX	115	115	100	100	115	WP_000679427.1	quaternary ammonium compound efflux SMR transporter QacE delta 1	NA	NA
NA	NZ_CP006661.1	115906	116250	+	qacEdelta1	quaternary ammonium compound efflux SMR transporter QacE delta 1	core	STRESS	BIOCIDE	QUATERNARY AMMONIUM	QUATERNARY AMMONIUM	ALLELEX	115	115	100	100	115	WP_000679427.1	quaternary ammonium compound efflux SMR transporter QacE delta 1	NA	NA
NA	NZ_CP011622.1	98980	99324	+	qacEdelta1	quaternary ammonium compound efflux SMR transporter QacE delta 1	core	STRESS	BIOCIDE	QUATERNARY AMMONIUM	QUATERNARY AMMONIUM	ALLELEX	115	115	100	100	115	WP_000679427.1	quaternary ammonium compound efflux SMR transporter QacE delta 1	NA	NA
NA	NZ_CP013324.1	125577	125921	-	qacEdelta1	quaternary ammonium compound efflux SMR transporter QacE delta 1	core	STRESS	BIOCIDE	QUATERNARY AMMONIUM	QUATERNARY AMMONIUM	ALLELEX	115	115	100	100	115	WP_000679427.1	quaternary ammonium compound efflux SMR transporter QacE delta 1	NA	NA
NA	NZ_CP015139.1	16343	16687	-	qacEdelta1	quaternary ammonium compound efflux SMR transporter QacE delta 1	core	STRESS	BIOCIDE	QUATERNARY AMMONIUM	QUATERNARY AMMONIUM	ALLELEX	115	115	100	100	115	WP_000679427.1	quaternary ammonium compound efflux SMR transporter QacE delta 1	NA	NA
NA	NZ_CP015139.1	174791	175135	+	qacEdelta1	quaternary ammonium compound efflux SMR transporter QacE delta 1	core	STRESS	BIOCIDE	QUATERNARY AMMONIUM	QUATERNARY AMMONIUM	ALLELEX	115	115	100	100	115	WP_000679427.1	quaternary ammonium compound efflux SMR transporter QacE delta 1	NA	NA
NA	NZ_CP015835.1	100681	101025	+	qacEdelta1	quaternary ammonium compound efflux SMR transporter QacE delta 1	core	STRESS	BIOCIDE	QUATERNARY AMMONIUM	QUATERNARY AMMONIUM	ALLELEX	115	115	100	100	115	WP_000679427.1	quaternary ammonium compound efflux SMR transporter QacE delta 1	NA	NA
NA	NZ_CP018817.1	53956	54300	-	qacEdelta1	quaternary ammonium compound efflux SMR transporter QacE delta 1	core	STRESS	BIOCIDE	QUATERNARY AMMONIUM	QUATERNARY AMMONIUM	ALLELEX	115	115	100	100	115	WP_000679427.1	quaternary ammonium compound efflux SMR transporter QacE delta 1	NA	NA
NA	NZ_CP020049.1	73857	74201	-	qacEdelta1	quaternary ammonium compound efflux SMR transporter QacE delta 1	core	STRESS	BIOCIDE	QUATERNARY AMMONIUM	QUATERNARY AMMONIUM	ALLELEX	115	115	100	100	115	WP_000679427.1	quaternary ammonium compound efflux SMR transporter QacE delta 1	NA	NA
NA	NZ_CP020056.1	44696	45040	-	qacEdelta1	quaternary ammonium compound efflux SMR transporter QacE delta 1	core	STRESS	BIOCIDE	QUATERNARY AMMONIUM	QUATERNARY AMMONIUM	ALLELEX	115	115	100	100	115	WP_000679427.1	quaternary ammonium compound efflux SMR transporter QacE delta 1	NA	NA
NA	NZ_CP020524.1	23954	24298	+	qacEdelta1	quaternary ammonium compound efflux SMR transporter QacE delta 1	core	STRESS	BIOCIDE	QUATERNARY AMMONIUM	QUATERNARY AMMONIUM	ALLELEX	115	115	100	100	115	WP_000679427.1	quaternary ammonium compound efflux SMR transporter QacE delta 1	NA	NA
NA	NZ_CP021206.1	18763	19107	-	qacEdelta1	quaternary ammonium compound efflux SMR transporter QacE delta 1	core	STRESS	BIOCIDE	QUATERNARY AMMONIUM	QUATERNARY AMMONIUM	ALLELEX	115	115	100	100	115	WP_000679427.1	quaternary ammonium compound efflux SMR transporter QacE delta 1	NA	NA
NA	NZ_CP021536.1	21688	22032	+	qacEdelta1	quaternary ammonium compound efflux SMR transporter QacE delta 1	core	STRESS	BIOCIDE	QUATERNARY AMMONIUM	QUATERNARY AMMONIUM	ALLELEX	115	115	100	100	115	WP_000679427.1	quaternary ammonium compound efflux SMR transporter QacE delta 1	NA	NA
NA	NZ_CP021551.1	115884	116228	-	qacEdelta1	quaternary ammonium compound efflux SMR transporter QacE delta 1	core	STRESS	BIOCIDE	QUATERNARY AMMONIUM	QUATERNARY AMMONIUM	ALLELEX	115	115	100	100	115	WP_000679427.1	quaternary ammonium compound efflux SMR transporter QacE delta 1	NA	NA
NA	NZ_CP021719.1	59808	60152	-	qacEdelta1	quaternary ammonium compound efflux SMR transporter QacE delta 1	core	STRESS	BIOCIDE	QUATERNARY AMMONIUM	QUATERNARY AMMONIUM	ALLELEX	115	115	100	100	115	WP_000679427.1	quaternary ammonium compound efflux SMR transporter QacE delta 1	NA	NA
NA	NZ_CP021936.1	52374	52718	+	qacEdelta1	quaternary ammonium compound efflux SMR transporter QacE delta 1	core	STRESS	BIOCIDE	QUATERNARY AMMONIUM	QUATERNARY AMMONIUM	ALLELEX	115	115	100	100	115	WP_000679427.1	quaternary ammonium compound efflux SMR transporter QacE delta 1	NA	NA
NA	NZ_CP021952.1	19576	19920	+	qacEdelta1	quaternary ammonium compound efflux SMR transporter QacE delta 1	core	STRESS	BIOCIDE	QUATERNARY AMMONIUM	QUATERNARY AMMONIUM	ALLELEX	115	115	100	100	115	WP_000679427.1	quaternary ammonium compound efflux SMR transporter QacE delta 1	NA	NA
NA	NZ_CP022126.1	7553	7897	-	qacEdelta1	quaternary ammonium compound efflux SMR transporter QacE delta 1	core	STRESS	BIOCIDE	QUATERNARY AMMONIUM	QUATERNARY AMMONIUM	ALLELEX	115	115	100	100	115	WP_000679427.1	quaternary ammonium compound efflux SMR transporter QacE delta 1	NA	NA
NA	NZ_CP023948.1	179788	180132	+	qacEdelta1	quaternary ammonium compound efflux SMR transporter QacE delta 1	core	STRESS	BIOCIDE	QUATERNARY AMMONIUM	QUATERNARY AMMONIUM	ALLELEX	115	115	100	100	115	WP_000679427.1	quaternary ammonium compound efflux SMR transporter QacE delta 1	NA	NA
NA	NZ_CP028170.1	662	1006	+	qacEdelta1	quaternary ammonium compound efflux SMR transporter QacE delta 1	core	STRESS	BIOCIDE	QUATERNARY AMMONIUM	QUATERNARY AMMONIUM	ALLELEX	115	115	100	100	115	WP_000679427.1	quaternary ammonium compound efflux SMR transporter QacE delta 1	NA	NA
NA	NZ_CP029118.1	127822	128166	-	qacEdelta1	quaternary ammonium compound efflux SMR transporter QacE delta 1	core	STRESS	BIOCIDE	QUATERNARY AMMONIUM	QUATERNARY AMMONIUM	ALLELEX	115	115	100	100	115	WP_000679427.1	quaternary ammonium compound efflux SMR transporter QacE delta 1	NA	NA
NA	NZ_CP029123.1	37195	37539	-	qacEdelta1	quaternary ammonium compound efflux SMR transporter QacE delta 1	core	STRESS	BIOCIDE	QUATERNARY AMMONIUM	QUATERNARY AMMONIUM	ALLELEX	115	115	100	100	115	WP_000679427.1	quaternary ammonium compound efflux SMR transporter QacE delta 1	NA	NA
NA	NZ_CP029123.1	42724	43068	-	qacEdelta1	quaternary ammonium compound efflux SMR transporter QacE delta 1	core	STRESS	BIOCIDE	QUATERNARY AMMONIUM	QUATERNARY AMMONIUM	ALLELEX	115	115	100	100	115	WP_000679427.1	quaternary ammonium compound efflux SMR transporter QacE delta 1	NA	NA
NA	NZ_CP029718.1	89381	89725	+	qacEdelta1	quaternary ammonium compound efflux SMR transporter QacE delta 1	core	STRESS	BIOCIDE	QUATERNARY AMMONIUM	QUATERNARY AMMONIUM	ALLELEX	115	115	100	100	115	WP_000679427.1	quaternary ammonium compound efflux SMR transporter QacE delta 1	NA	NA
NA	NZ_CP029737.1	15401	15745	-	qacEdelta1	quaternary ammonium compound efflux SMR transporter QacE delta 1	core	STRESS	BIOCIDE	QUATERNARY AMMONIUM	QUATERNARY AMMONIUM	ALLELEX	115	115	100	100	115	WP_000679427.1	quaternary ammonium compound efflux SMR transporter QacE delta 1	NA	NA
NA	NZ_CP031297.1	111788	112132	+	qacEdelta1	quaternary ammonium compound efflux SMR transporter QacE delta 1	core	STRESS	BIOCIDE	QUATERNARY AMMONIUM	QUATERNARY AMMONIUM	ALLELEX	115	115	100	100	115	WP_000679427.1	quaternary ammonium compound efflux SMR transporter QacE delta 1	NA	NA
NA	NZ_CP031570.1	124780	125124	-	qacEdelta1	quaternary ammonium compound efflux SMR transporter QacE delta 1	core	STRESS	BIOCIDE	QUATERNARY AMMONIUM	QUATERNARY AMMONIUM	ALLELEX	115	115	100	100	115	WP_000679427.1	quaternary ammonium compound efflux SMR transporter QacE delta 1	NA	NA
NA	NZ_CP031576.1	126121	126465	-	qacEdelta1	quaternary ammonium compound efflux SMR transporter QacE delta 1	core	STRESS	BIOCIDE	QUATERNARY AMMONIUM	QUATERNARY AMMONIUM	ALLELEX	115	115	100	100	115	WP_000679427.1	quaternary ammonium compound efflux SMR transporter QacE delta 1	NA	NA
NA	NZ_CP031584.1	106856	107200	+	qacEdelta1	quaternary ammonium compound efflux SMR transporter QacE delta 1	core	STRESS	BIOCIDE	QUATERNARY AMMONIUM	QUATERNARY AMMONIUM	ALLELEX	115	115	100	100	115	WP_000679427.1	quaternary ammonium compound efflux SMR transporter QacE delta 1	NA	NA
NA	NZ_CP031610.1	108018	108362	+	qacEdelta1	quaternary ammonium compound efflux SMR transporter QacE delta 1	core	STRESS	BIOCIDE	QUATERNARY AMMONIUM	QUATERNARY AMMONIUM	ALLELEX	115	115	100	100	115	WP_000679427.1	quaternary ammonium compound efflux SMR transporter QacE delta 1	NA	NA
NA	NZ_CP032168.1	108635	108979	-	qacEdelta1	quaternary ammonium compound efflux SMR transporter QacE delta 1	core	STRESS	BIOCIDE	QUATERNARY AMMONIUM	QUATERNARY AMMONIUM	ALLELEX	115	115	100	100	115	WP_000679427.1	quaternary ammonium compound efflux SMR transporter QacE delta 1	NA	NA
NA	NZ_CP032192.1	47313	47657	+	qacEdelta1	quaternary ammonium compound efflux SMR transporter QacE delta 1	core	STRESS	BIOCIDE	QUATERNARY AMMONIUM	QUATERNARY AMMONIUM	ALLELEX	115	115	100	100	115	WP_000679427.1	quaternary ammonium compound efflux SMR transporter QacE delta 1	NA	NA
NA	NZ_CP040884.1	72873	73217	+	qacEdelta1	quaternary ammonium compound efflux SMR transporter QacE delta 1	core	STRESS	BIOCIDE	QUATERNARY AMMONIUM	QUATERNARY AMMONIUM	ALLELEX	115	115	100	100	115	WP_000679427.1	quaternary ammonium compound efflux SMR transporter QacE delta 1	NA	NA
NA	NZ_CP047703.1	115273	115617	-	qacEdelta1	quaternary ammonium compound efflux SMR transporter QacE delta 1	core	STRESS	BIOCIDE	QUATERNARY AMMONIUM	QUATERNARY AMMONIUM	ALLELEX	115	115	100	100	115	WP_000679427.1	quaternary ammonium compound efflux SMR transporter QacE delta 1	NA	NA
NA	NZ_CP049969.1	90266	90610	+	qacEdelta1	quaternary ammonium compound efflux SMR transporter QacE delta 1	core	STRESS	BIOCIDE	QUATERNARY AMMONIUM	QUATERNARY AMMONIUM	ALLELEX	115	115	100	100	115	WP_000679427.1	quaternary ammonium compound efflux SMR transporter QacE delta 1	NA	NA
NA	NZ_CP050164.1	100681	101025	+	qacEdelta1	quaternary ammonium compound efflux SMR transporter QacE delta 1	core	STRESS	BIOCIDE	QUATERNARY AMMONIUM	QUATERNARY AMMONIUM	ALLELEX	115	115	100	100	115	WP_000679427.1	quaternary ammonium compound efflux SMR transporter QacE delta 1	NA	NA
NA	NZ_CP061931.1	19146	19490	-	qacEdelta1	quaternary ammonium compound efflux SMR transporter QacE delta 1	core	STRESS	BIOCIDE	QUATERNARY AMMONIUM	QUATERNARY AMMONIUM	ALLELEX	115	115	100	100	115	WP_000679427.1	quaternary ammonium compound efflux SMR transporter QacE delta 1	NA	NA
NA	NZ_CP061931.1	64114	64458	-	qacEdelta1	quaternary ammonium compound efflux SMR transporter QacE delta 1	core	STRESS	BIOCIDE	QUATERNARY AMMONIUM	QUATERNARY AMMONIUM	ALLELEX	115	115	100	100	115	WP_000679427.1	quaternary ammonium compound efflux SMR transporter QacE delta 1	NA	NA
NA	NZ_CP063685.2	111511	111855	+	qacEdelta1	quaternary ammonium compound efflux SMR transporter QacE delta 1	core	STRESS	BIOCIDE	QUATERNARY AMMONIUM	QUATERNARY AMMONIUM	ALLELEX	115	115	100	100	115	WP_000679427.1	quaternary ammonium compound efflux SMR transporter QacE delta 1	NA	NA
NA	NZ_CP071071.1	117504	117848	+	qacEdelta1	quaternary ammonium compound efflux SMR transporter QacE delta 1	core	STRESS	BIOCIDE	QUATERNARY AMMONIUM	QUATERNARY AMMONIUM	ALLELEX	115	115	100	100	115	WP_000679427.1	quaternary ammonium compound efflux SMR transporter QacE delta 1	NA	NA
NA	NZ_CP071074.1	117504	117848	+	qacEdelta1	quaternary ammonium compound efflux SMR transporter QacE delta 1	core	STRESS	BIOCIDE	QUATERNARY AMMONIUM	QUATERNARY AMMONIUM	ALLELEX	115	115	100	100	115	WP_000679427.1	quaternary ammonium compound efflux SMR transporter QacE delta 1	NA	NA
NA	NZ_CP071087.1	117504	117848	+	qacEdelta1	quaternary ammonium compound efflux SMR transporter QacE delta 1	core	STRESS	BIOCIDE	QUATERNARY AMMONIUM	QUATERNARY AMMONIUM	ALLELEX	115	115	100	100	115	WP_000679427.1	quaternary ammonium compound efflux SMR transporter QacE delta 1	NA	NA
NA	NZ_CP071087.1	145219	145563	-	qacEdelta1	quaternary ammonium compound efflux SMR transporter QacE delta 1	core	STRESS	BIOCIDE	QUATERNARY AMMONIUM	QUATERNARY AMMONIUM	ALLELEX	115	115	100	100	115	WP_000679427.1	quaternary ammonium compound efflux SMR transporter QacE delta 1	NA	NA
NA	NZ_CP079116.1	113900	114244	+	qacEdelta1	quaternary ammonium compound efflux SMR transporter QacE delta 1	core	STRESS	BIOCIDE	QUATERNARY AMMONIUM	QUATERNARY AMMONIUM	ALLELEX	115	115	100	100	115	WP_000679427.1	quaternary ammonium compound efflux SMR transporter QacE delta 1	NA	NA
NA	NZ_CP079173.1	113900	114244	+	qacEdelta1	quaternary ammonium compound efflux SMR transporter QacE delta 1	core	STRESS	BIOCIDE	QUATERNARY AMMONIUM	QUATERNARY AMMONIUM	ALLELEX	115	115	100	100	115	WP_000679427.1	quaternary ammonium compound efflux SMR transporter QacE delta 1	NA	NA
NA	NZ_CP079618.1	113900	114244	+	qacEdelta1	quaternary ammonium compound efflux SMR transporter QacE delta 1	core	STRESS	BIOCIDE	QUATERNARY AMMONIUM	QUATERNARY AMMONIUM	ALLELEX	115	115	100	100	115	WP_000679427.1	quaternary ammonium compound efflux SMR transporter QacE delta 1	NA	NA
NA	NZ_CP079626.1	112236	112580	+	qacEdelta1	quaternary ammonium compound efflux SMR transporter QacE delta 1	core	STRESS	BIOCIDE	QUATERNARY AMMONIUM	QUATERNARY AMMONIUM	ALLELEX	115	115	100	100	115	WP_000679427.1	quaternary ammonium compound efflux SMR transporter QacE delta 1	NA	NA
NA	NZ_CP079631.1	112236	112580	+	qacEdelta1	quaternary ammonium compound efflux SMR transporter QacE delta 1	core	STRESS	BIOCIDE	QUATERNARY AMMONIUM	QUATERNARY AMMONIUM	ALLELEX	115	115	100	100	115	WP_000679427.1	quaternary ammonium compound efflux SMR transporter QacE delta 1	NA	NA
NA	NZ_CP079656.1	113900	114244	+	qacEdelta1	quaternary ammonium compound efflux SMR transporter QacE delta 1	core	STRESS	BIOCIDE	QUATERNARY AMMONIUM	QUATERNARY AMMONIUM	ALLELEX	115	115	100	100	115	WP_000679427.1	quaternary ammonium compound efflux SMR transporter QacE delta 1	NA	NA
NA	NZ_CP079693.1	113900	114244	+	qacEdelta1	quaternary ammonium compound efflux SMR transporter QacE delta 1	core	STRESS	BIOCIDE	QUATERNARY AMMONIUM	QUATERNARY AMMONIUM	ALLELEX	115	115	100	100	115	WP_000679427.1	quaternary ammonium compound efflux SMR transporter QacE delta 1	NA	NA
NA	NZ_CP079808.1	113900	114244	+	qacEdelta1	quaternary ammonium compound efflux SMR transporter QacE delta 1	core	STRESS	BIOCIDE	QUATERNARY AMMONIUM	QUATERNARY AMMONIUM	ALLELEX	115	115	100	100	115	WP_000679427.1	quaternary ammonium compound efflux SMR transporter QacE delta 1	NA	NA
NA	NZ_CP082173.1	106867	107211	+	qacEdelta1	quaternary ammonium compound efflux SMR transporter QacE delta 1	core	STRESS	BIOCIDE	QUATERNARY AMMONIUM	QUATERNARY AMMONIUM	ALLELEX	115	115	100	100	115	WP_000679427.1	quaternary ammonium compound efflux SMR transporter QacE delta 1	NA	NA
NA	NZ_CP086666.1	116192	116536	+	qacEdelta1	quaternary ammonium compound efflux SMR transporter QacE delta 1	core	STRESS	BIOCIDE	QUATERNARY AMMONIUM	QUATERNARY AMMONIUM	ALLELEX	115	115	100	100	115	WP_000679427.1	quaternary ammonium compound efflux SMR transporter QacE delta 1	NA	NA
NA	NZ_CP086666.1	130547	130891	+	qacEdelta1	quaternary ammonium compound efflux SMR transporter QacE delta 1	core	STRESS	BIOCIDE	QUATERNARY AMMONIUM	QUATERNARY AMMONIUM	ALLELEX	115	115	100	100	115	WP_000679427.1	quaternary ammonium compound efflux SMR transporter QacE delta 1	NA	NA
NA	NZ_JABWHW010000018.1	79968	80312	+	qacEdelta1	quaternary ammonium compound efflux SMR transporter QacE delta 1	core	STRESS	BIOCIDE	QUATERNARY AMMONIUM	QUATERNARY AMMONIUM	ALLELEX	115	115	100	100	115	WP_000679427.1	quaternary ammonium compound efflux SMR transporter QacE delta 1	NA	NA
NA	NZ_JABWHX010000017.1	104358	104702	+	qacEdelta1	quaternary ammonium compound efflux SMR transporter QacE delta 1	core	STRESS	BIOCIDE	QUATERNARY AMMONIUM	QUATERNARY AMMONIUM	ALLELEX	115	115	100	100	115	WP_000679427.1	quaternary ammonium compound efflux SMR transporter QacE delta 1	NA	NA
NA	NZ_JABWHY010000031.1	79811	80155	+	qacEdelta1	quaternary ammonium compound efflux SMR transporter QacE delta 1	core	STRESS	BIOCIDE	QUATERNARY AMMONIUM	QUATERNARY AMMONIUM	ALLELEX	115	115	100	100	115	WP_000679427.1	quaternary ammonium compound efflux SMR transporter QacE delta 1	NA	NA
NA	NZ_JABWHY010000031.1	99200	99544	-	qacEdelta1	quaternary ammonium compound efflux SMR transporter QacE delta 1	core	STRESS	BIOCIDE	QUATERNARY AMMONIUM	QUATERNARY AMMONIUM	ALLELEX	115	115	100	100	115	WP_000679427.1	quaternary ammonium compound efflux SMR transporter QacE delta 1	NA	NA
NA	NZ_KX147633.1	130015	130359	+	qacEdelta1	quaternary ammonium compound efflux SMR transporter QacE delta 1	core	STRESS	BIOCIDE	QUATERNARY AMMONIUM	QUATERNARY AMMONIUM	ALLELEX	115	115	100	100	115	WP_000679427.1	quaternary ammonium compound efflux SMR transporter QacE delta 1	NA	NA
NA	NZ_KX458222.1	109303	109647	+	qacEdelta1	quaternary ammonium compound efflux SMR transporter QacE delta 1	core	STRESS	BIOCIDE	QUATERNARY AMMONIUM	QUATERNARY AMMONIUM	ALLELEX	115	115	100	100	115	WP_000679427.1	quaternary ammonium compound efflux SMR transporter QacE delta 1	NA	NA
NA	NZ_KX458222.1	113411	113755	+	qacEdelta1	quaternary ammonium compound efflux SMR transporter QacE delta 1	core	STRESS	BIOCIDE	QUATERNARY AMMONIUM	QUATERNARY AMMONIUM	ALLELEX	115	115	100	100	115	WP_000679427.1	quaternary ammonium compound efflux SMR transporter QacE delta 1	NA	NA
NA	NZ_KX636095.1	133147	133491	+	qacEdelta1	quaternary ammonium compound efflux SMR transporter QacE delta 1	core	STRESS	BIOCIDE	QUATERNARY AMMONIUM	QUATERNARY AMMONIUM	ALLELEX	115	115	100	100	115	WP_000679427.1	quaternary ammonium compound efflux SMR transporter QacE delta 1	NA	NA
NA	NZ_KX786648.1	104791	105135	+	qacEdelta1	quaternary ammonium compound efflux SMR transporter QacE delta 1	core	STRESS	BIOCIDE	QUATERNARY AMMONIUM	QUATERNARY AMMONIUM	ALLELEX	115	115	100	100	115	WP_000679427.1	quaternary ammonium compound efflux SMR transporter QacE delta 1	NA	NA
NA	NZ_MF627444.1	115089	115433	+	qacEdelta1	quaternary ammonium compound efflux SMR transporter QacE delta 1	core	STRESS	BIOCIDE	QUATERNARY AMMONIUM	QUATERNARY AMMONIUM	ALLELEX	115	115	100	100	115	WP_000679427.1	quaternary ammonium compound efflux SMR transporter QacE delta 1	NA	NA
NA	NZ_MF627445.1	115086	115430	+	qacEdelta1	quaternary ammonium compound efflux SMR transporter QacE delta 1	core	STRESS	BIOCIDE	QUATERNARY AMMONIUM	QUATERNARY AMMONIUM	ALLELEX	115	115	100	100	115	WP_000679427.1	quaternary ammonium compound efflux SMR transporter QacE delta 1	NA	NA
NA	NZ_MH263652.1	100681	101025	+	qacEdelta1	quaternary ammonium compound efflux SMR transporter QacE delta 1	core	STRESS	BIOCIDE	QUATERNARY AMMONIUM	QUATERNARY AMMONIUM	ALLELEX	115	115	100	100	115	WP_000679427.1	quaternary ammonium compound efflux SMR transporter QacE delta 1	NA	NA
NA	NZ_MH457126.1	107756	108100	+	qacEdelta1	quaternary ammonium compound efflux SMR transporter QacE delta 1	core	STRESS	BIOCIDE	QUATERNARY AMMONIUM	QUATERNARY AMMONIUM	ALLELEX	115	115	100	100	115	WP_000679427.1	quaternary ammonium compound efflux SMR transporter QacE delta 1	NA	NA
NA	NZ_MH995506.1	103265	103609	+	qacEdelta1	quaternary ammonium compound efflux SMR transporter QacE delta 1	core	STRESS	BIOCIDE	QUATERNARY AMMONIUM	QUATERNARY AMMONIUM	ALLELEX	115	115	100	100	115	WP_000679427.1	quaternary ammonium compound efflux SMR transporter QacE delta 1	NA	NA
NA	NZ_MH995507.1	103265	103609	+	qacEdelta1	quaternary ammonium compound efflux SMR transporter QacE delta 1	core	STRESS	BIOCIDE	QUATERNARY AMMONIUM	QUATERNARY AMMONIUM	ALLELEX	115	115	100	100	115	WP_000679427.1	quaternary ammonium compound efflux SMR transporter QacE delta 1	NA	NA
NA	NZ_MH995508.1	103265	103609	+	qacEdelta1	quaternary ammonium compound efflux SMR transporter QacE delta 1	core	STRESS	BIOCIDE	QUATERNARY AMMONIUM	QUATERNARY AMMONIUM	ALLELEX	115	115	100	100	115	WP_000679427.1	quaternary ammonium compound efflux SMR transporter QacE delta 1	NA	NA
NA	NZ_MK041212.1	103265	103609	+	qacEdelta1	quaternary ammonium compound efflux SMR transporter QacE delta 1	core	STRESS	BIOCIDE	QUATERNARY AMMONIUM	QUATERNARY AMMONIUM	ALLELEX	115	115	100	100	115	WP_000679427.1	quaternary ammonium compound efflux SMR transporter QacE delta 1	NA	NA
NA	NZ_MK123267.1	103265	103609	+	qacEdelta1	quaternary ammonium compound efflux SMR transporter QacE delta 1	core	STRESS	BIOCIDE	QUATERNARY AMMONIUM	QUATERNARY AMMONIUM	ALLELEX	115	115	100	100	115	WP_000679427.1	quaternary ammonium compound efflux SMR transporter QacE delta 1	NA	NA
NA	NZ_MK123268.1	103264	103608	+	qacEdelta1	quaternary ammonium compound efflux SMR transporter QacE delta 1	core	STRESS	BIOCIDE	QUATERNARY AMMONIUM	QUATERNARY AMMONIUM	ALLELEX	115	115	100	100	115	WP_000679427.1	quaternary ammonium compound efflux SMR transporter QacE delta 1	NA	NA
NA	NZ_MN603981.1	102004	102348	+	qacEdelta1	quaternary ammonium compound efflux SMR transporter QacE delta 1	core	STRESS	BIOCIDE	QUATERNARY AMMONIUM	QUATERNARY AMMONIUM	ALLELEX	115	115	100	100	115	WP_000679427.1	quaternary ammonium compound efflux SMR transporter QacE delta 1	NA	NA
NA	NZ_MN604267.1	111788	112132	+	qacEdelta1	quaternary ammonium compound efflux SMR transporter QacE delta 1	core	STRESS	BIOCIDE	QUATERNARY AMMONIUM	QUATERNARY AMMONIUM	ALLELEX	115	115	100	100	115	WP_000679427.1	quaternary ammonium compound efflux SMR transporter QacE delta 1	NA	NA
NA	NZ_MN604267.1	117254	117598	+	qacEdelta1	quaternary ammonium compound efflux SMR transporter QacE delta 1	core	STRESS	BIOCIDE	QUATERNARY AMMONIUM	QUATERNARY AMMONIUM	ALLELEX	115	115	100	100	115	WP_000679427.1	quaternary ammonium compound efflux SMR transporter QacE delta 1	NA	NA
NA	NZ_MN604267.1	197840	198184	+	qacEdelta1	quaternary ammonium compound efflux SMR transporter QacE delta 1	core	STRESS	BIOCIDE	QUATERNARY AMMONIUM	QUATERNARY AMMONIUM	ALLELEX	115	115	100	100	115	WP_000679427.1	quaternary ammonium compound efflux SMR transporter QacE delta 1	NA	NA
NA	NZ_MN604268.1	36851	37195	-	qacEdelta1	quaternary ammonium compound efflux SMR transporter QacE delta 1	core	STRESS	BIOCIDE	QUATERNARY AMMONIUM	QUATERNARY AMMONIUM	ALLELEX	115	115	100	100	115	WP_000679427.1	quaternary ammonium compound efflux SMR transporter QacE delta 1	NA	NA
NA	NZ_MW363918.1	101509	101853	+	qacEdelta1	quaternary ammonium compound efflux SMR transporter QacE delta 1	core	STRESS	BIOCIDE	QUATERNARY AMMONIUM	QUATERNARY AMMONIUM	ALLELEX	115	115	100	100	115	WP_000679427.1	quaternary ammonium compound efflux SMR transporter QacE delta 1	NA	NA
NA	NZ_MZ606383.1	5816	6160	+	qacEdelta1	quaternary ammonium compound efflux SMR transporter QacE delta 1	core	STRESS	BIOCIDE	QUATERNARY AMMONIUM	QUATERNARY AMMONIUM	ALLELEX	115	115	100	100	115	WP_000679427.1	quaternary ammonium compound efflux SMR transporter QacE delta 1	NA	NA
NA	NZ_MZ606384.1	97687	98031	-	qacEdelta1	quaternary ammonium compound efflux SMR transporter QacE delta 1	core	STRESS	BIOCIDE	QUATERNARY AMMONIUM	QUATERNARY AMMONIUM	ALLELEX	115	115	100	100	115	WP_000679427.1	quaternary ammonium compound efflux SMR transporter QacE delta 1	NA	NA
NA	NZ_CP015139.1	23289	23618	-	qacL	quaternary ammonium compound efflux SMR transporter QacL	core	STRESS	BIOCIDE	QUATERNARY AMMONIUM	QUATERNARY AMMONIUM	EXACTX	110	110	100	100	110	WP_015059047.1	quaternary ammonium compound efflux SMR transporter QacL	NA	NA
NA	NZ_CP061931.1	26092	26421	-	qacL	quaternary ammonium compound efflux SMR transporter QacL	core	STRESS	BIOCIDE	QUATERNARY AMMONIUM	QUATERNARY AMMONIUM	EXACTX	110	110	100	100	110	WP_015059047.1	quaternary ammonium compound efflux SMR transporter QacL	NA	NA
NA	NZ_MF627444.1	108158	108487	+	qacL	quaternary ammonium compound efflux SMR transporter QacL	core	STRESS	BIOCIDE	QUATERNARY AMMONIUM	QUATERNARY AMMONIUM	EXACTX	110	110	100	100	110	WP_015059047.1	quaternary ammonium compound efflux SMR transporter QacL	NA	NA
NA	NZ_MF627445.1	108155	108484	+	qacL	quaternary ammonium compound efflux SMR transporter QacL	core	STRESS	BIOCIDE	QUATERNARY AMMONIUM	QUATERNARY AMMONIUM	EXACTX	110	110	100	100	110	WP_015059047.1	quaternary ammonium compound efflux SMR transporter QacL	NA	NA
NA	NZ_AP022395.1	26996	28744	+	arsA	arsenite efflux transporter ATPase subunit ArsA	plus	STRESS	METAL	ARSENIC	ARSENITE	BLASTX	583	583	100	99.14	583	AAB09626.1	arsenite efflux transporter ATPase subunit ArsA	NA	NA
NA	NZ_AP022400.1	181657	183405	-	arsA	arsenite efflux transporter ATPase subunit ArsA	plus	STRESS	METAL	ARSENIC	ARSENITE	BLASTX	583	583	100	99.14	583	AAB09626.1	arsenite efflux transporter ATPase subunit ArsA	NA	NA
NA	NZ_AP022495.1	26986	28734	+	arsA	arsenite efflux transporter ATPase subunit ArsA	plus	STRESS	METAL	ARSENIC	ARSENITE	BLASTX	583	583	100	99.14	583	AAB09626.1	arsenite efflux transporter ATPase subunit ArsA	NA	NA
NA	NZ_AP022514.1	26986	28734	+	arsA	arsenite efflux transporter ATPase subunit ArsA	plus	STRESS	METAL	ARSENIC	ARSENITE	BLASTX	583	583	100	99.14	583	AAB09626.1	arsenite efflux transporter ATPase subunit ArsA	NA	NA
NA	NZ_CP050162.1	55907	57643	-	arsA	arsenite efflux transporter ATPase subunit ArsA	plus	STRESS	METAL	ARSENIC	ARSENITE	BLASTX	579	583	100	98.46	583	AAB09626.1	arsenite efflux transporter ATPase subunit ArsA	NA	NA
NA	NZ_KX636095.1	229778	231526	+	arsA	arsenite efflux transporter ATPase subunit ArsA	plus	STRESS	METAL	ARSENIC	ARSENITE	EXACTX	583	583	100	100	583	BAA24822.1	arsenite efflux transporter ATPase subunit ArsA	NA	NA
NA	NZ_AP022395.1	28796	30082	+	arsB	arsenite efflux transporter membrane subunit ArsB	plus	STRESS	METAL	ARSENIC	ARSENITE	BLASTX	429	429	100	98.37	429	BAA24823.1	arsenite efflux transporter membrane subunit ArsB	NA	NA
NA	NZ_AP022400.1	180319	181605	-	arsB	arsenite efflux transporter membrane subunit ArsB	plus	STRESS	METAL	ARSENIC	ARSENITE	BLASTX	429	429	100	98.37	429	BAA24823.1	arsenite efflux transporter membrane subunit ArsB	NA	NA
NA	NZ_AP022495.1	28786	30072	+	arsB	arsenite efflux transporter membrane subunit ArsB	plus	STRESS	METAL	ARSENIC	ARSENITE	BLASTX	429	429	100	98.37	429	BAA24823.1	arsenite efflux transporter membrane subunit ArsB	NA	NA
NA	NZ_AP022514.1	28786	30072	+	arsB	arsenite efflux transporter membrane subunit ArsB	plus	STRESS	METAL	ARSENIC	ARSENITE	BLASTX	429	429	100	98.37	429	BAA24823.1	arsenite efflux transporter membrane subunit ArsB	NA	NA
NA	NZ_KX636095.1	170922	171707	-	arsB	arsenite efflux transporter membrane subunit ArsB	plus	STRESS	METAL	ARSENIC	ARSENITE	PARTIALX	262	429	61.07	100	262	BAA24823.1	arsenite efflux transporter membrane subunit ArsB	NA	NA
NA	NZ_AP022395.1	30098	30520	+	arsC	glutaredoxin-dependent arsenate reductase	plus	STRESS	METAL	ARSENIC	ARSENATE	BLASTX	141	141	100	99.29	141	AAB09628.1	glutaredoxin-dependent arsenate reductase	NA	NA
NA	NZ_AP022400.1	179881	180303	-	arsC	glutaredoxin-dependent arsenate reductase	plus	STRESS	METAL	ARSENIC	ARSENATE	BLASTX	141	141	100	99.29	141	AAB09628.1	glutaredoxin-dependent arsenate reductase	NA	NA
NA	NZ_AP022495.1	30088	30510	+	arsC	glutaredoxin-dependent arsenate reductase	plus	STRESS	METAL	ARSENIC	ARSENATE	BLASTX	141	141	100	99.29	141	AAB09628.1	glutaredoxin-dependent arsenate reductase	NA	NA
NA	NZ_AP022514.1	30088	30510	+	arsC	glutaredoxin-dependent arsenate reductase	plus	STRESS	METAL	ARSENIC	ARSENATE	BLASTX	141	141	100	99.29	141	AAB09628.1	glutaredoxin-dependent arsenate reductase	NA	NA
NA	NZ_KX636095.1	170484	170906	-	arsC	glutaredoxin-dependent arsenate reductase	plus	STRESS	METAL	ARSENIC	ARSENATE	EXACTX	141	141	100	100	141	BAA24824.1	glutaredoxin-dependent arsenate reductase	NA	NA
NA	NZ_AP022395.1	26616	26975	+	arsD	arsenite efflux transporter metallochaperone ArsD	plus	STRESS	METAL	ARSENIC	ARSENITE	BLASTX	120	120	100	98.33	120	AAB09625.1	arsenite efflux transporter metallochaperone ArsD	NA	NA
NA	NZ_AP022400.1	183426	183785	-	arsD	arsenite efflux transporter metallochaperone ArsD	plus	STRESS	METAL	ARSENIC	ARSENITE	BLASTX	120	120	100	98.33	120	AAB09625.1	arsenite efflux transporter metallochaperone ArsD	NA	NA
NA	NZ_AP022495.1	26606	26965	+	arsD	arsenite efflux transporter metallochaperone ArsD	plus	STRESS	METAL	ARSENIC	ARSENITE	BLASTX	120	120	100	98.33	120	AAB09625.1	arsenite efflux transporter metallochaperone ArsD	NA	NA
NA	NZ_AP022514.1	26606	26965	+	arsD	arsenite efflux transporter metallochaperone ArsD	plus	STRESS	METAL	ARSENIC	ARSENITE	BLASTX	120	120	100	98.33	120	AAB09625.1	arsenite efflux transporter metallochaperone ArsD	NA	NA
NA	NZ_CP050162.1	57664	58023	-	arsD	arsenite efflux transporter metallochaperone ArsD	plus	STRESS	METAL	ARSENIC	ARSENITE	BLASTX	120	120	100	98.33	120	AAB09625.1	arsenite efflux transporter metallochaperone ArsD	NA	NA
NA	NZ_CP063685.2	137764	138123	+	arsD	arsenite efflux transporter metallochaperone ArsD	plus	STRESS	METAL	ARSENIC	ARSENITE	BLASTX	120	120	100	98.33	120	AAB09625.1	arsenite efflux transporter metallochaperone ArsD	NA	NA
NA	NZ_KX636095.1	229398	229757	+	arsD	arsenite efflux transporter metallochaperone ArsD	plus	STRESS	METAL	ARSENIC	ARSENITE	BLASTX	120	120	100	91.67	120	AAB09625.1	arsenite efflux transporter metallochaperone ArsD	NA	NA
NA	NZ_AP022395.1	26215	26565	+	arsR	As(III)-sensing metalloregulatory transcriptional repressor ArsR	plus	STRESS	METAL	NA	NA	EXACTX	117	117	100	100	117	AAB09624.1	As(III)-sensing metalloregulatory transcriptional repressor ArsR	NA	NA
NA	NZ_AP022400.1	183836	184186	-	arsR	As(III)-sensing metalloregulatory transcriptional repressor ArsR	plus	STRESS	METAL	NA	NA	EXACTX	117	117	100	100	117	AAB09624.1	As(III)-sensing metalloregulatory transcriptional repressor ArsR	NA	NA
NA	NZ_AP022495.1	26205	26555	+	arsR	As(III)-sensing metalloregulatory transcriptional repressor ArsR	plus	STRESS	METAL	NA	NA	EXACTX	117	117	100	100	117	AAB09624.1	As(III)-sensing metalloregulatory transcriptional repressor ArsR	NA	NA
NA	NZ_AP022514.1	26205	26555	+	arsR	As(III)-sensing metalloregulatory transcriptional repressor ArsR	plus	STRESS	METAL	NA	NA	EXACTX	117	117	100	100	117	AAB09624.1	As(III)-sensing metalloregulatory transcriptional repressor ArsR	NA	NA
NA	NZ_CP050162.1	58074	58424	-	arsR	As(III)-sensing metalloregulatory transcriptional repressor ArsR	plus	STRESS	METAL	NA	NA	EXACTX	117	117	100	100	117	AAB09624.1	As(III)-sensing metalloregulatory transcriptional repressor ArsR	NA	NA
NA	NZ_CP063685.2	137363	137713	+	arsR	As(III)-sensing metalloregulatory transcriptional repressor ArsR	plus	STRESS	METAL	NA	NA	EXACTX	117	117	100	100	117	AAB09624.1	As(III)-sensing metalloregulatory transcriptional repressor ArsR	NA	NA
NA	NZ_KX636095.1	228998	229345	+	arsR	As(III)-sensing metalloregulatory transcriptional repressor ArsR	plus	STRESS	METAL	NA	NA	EXACTX	116	116	100	100	116	AET17094.1	As(III)-sensing metalloregulatory transcriptional repressor ArsR	NA	NA
NA	NC_023898.1	141884	143566	-	merA	mercury(II) reductase	plus	STRESS	METAL	MERCURY	MERCURY	BLASTX	561	561	100	92.69	561	ACU65296.1	mercury(II) reductase	NA	NA
NA	NZ_CP011622.1	135380	137062	+	merA	mercury(II) reductase	plus	STRESS	METAL	MERCURY	MERCURY	BLASTX	561	561	100	93.23	561	ACU65296.1	mercury(II) reductase	NA	NA
NA	NZ_CP013324.1	97850	99532	-	merA	mercury(II) reductase	plus	STRESS	METAL	MERCURY	MERCURY	BLASTX	561	561	100	93.23	561	ACU65296.1	mercury(II) reductase	NA	NA
NA	NZ_CP015139.1	2353	4035	-	merA	mercury(II) reductase	plus	STRESS	METAL	MERCURY	MERCURY	BLASTX	561	561	100	92.69	561	ACU65296.1	mercury(II) reductase	NA	NA
NA	NZ_CP031297.1	140926	142608	-	merA	mercury(II) reductase	plus	STRESS	METAL	MERCURY	MERCURY	BLASTX	561	561	100	92.69	561	ACU65296.1	mercury(II) reductase	NA	NA
NA	NZ_CP047703.1	106952	108634	+	merA	mercury(II) reductase	plus	STRESS	METAL	MERCURY	MERCURY	BLASTX	561	561	100	92.69	561	ACU65296.1	mercury(II) reductase	NA	NA
NA	NZ_CP061931.1	6666	8348	+	merA	mercury(II) reductase	plus	STRESS	METAL	MERCURY	MERCURY	BLASTX	561	561	100	92.69	561	ACU65296.1	mercury(II) reductase	NA	NA
NA	NZ_CP082173.1	126169	127851	-	merA	mercury(II) reductase	plus	STRESS	METAL	MERCURY	MERCURY	BLASTX	561	561	100	92.69	561	ACU65296.1	mercury(II) reductase	NA	NA
NA	NZ_MF627445.1	126233	127915	-	merA	mercury(II) reductase	plus	STRESS	METAL	MERCURY	MERCURY	BLASTX	561	561	100	92.69	561	ACU65296.1	mercury(II) reductase	NA	NA
NA	NZ_MH457126.1	134915	136597	-	merA	mercury(II) reductase	plus	STRESS	METAL	MERCURY	MERCURY	BLASTX	561	561	100	92.51	561	ACU65296.1	mercury(II) reductase	NA	NA
NA	NZ_MN604267.1	229391	231073	-	merA	mercury(II) reductase	plus	STRESS	METAL	MERCURY	MERCURY	BLASTX	561	561	100	92.69	561	ACU65296.1	mercury(II) reductase	NA	NA
NA	NZ_MN604268.1	2589	4271	+	merA	mercury(II) reductase	plus	STRESS	METAL	MERCURY	MERCURY	BLASTX	561	561	100	92.69	561	ACU65296.1	mercury(II) reductase	NA	NA
NA	NZ_MZ670000.1	4048	5730	-	merA	mercury(II) reductase	plus	STRESS	METAL	MERCURY	MERCURY	BLASTX	561	561	100	92.69	561	ACU65296.1	mercury(II) reductase	NA	NA
NA	NC_023898.1	141231	141866	-	merB	organomercurial lyase MerB	plus	STRESS	METAL	MERCURY	ORGANOMERCURY	EXACTX	212	212	100	100	212	AAA88369.1	organomercurial lyase MerB	NA	NA
NA	NZ_CP015139.1	1700	2335	-	merB	organomercurial lyase MerB	plus	STRESS	METAL	MERCURY	ORGANOMERCURY	EXACTX	212	212	100	100	212	AAA88369.1	organomercurial lyase MerB	NA	NA
NA	NZ_CP031297.1	140273	140908	-	merB	organomercurial lyase MerB	plus	STRESS	METAL	MERCURY	ORGANOMERCURY	EXACTX	212	212	100	100	212	AAA88369.1	organomercurial lyase MerB	NA	NA
NA	NZ_CP047703.1	108652	109287	+	merB	organomercurial lyase MerB	plus	STRESS	METAL	MERCURY	ORGANOMERCURY	EXACTX	212	212	100	100	212	AAA88369.1	organomercurial lyase MerB	NA	NA
NA	NZ_CP061931.1	8366	9001	+	merB	organomercurial lyase MerB	plus	STRESS	METAL	MERCURY	ORGANOMERCURY	EXACTX	212	212	100	100	212	AAA88369.1	organomercurial lyase MerB	NA	NA
NA	NZ_CP082173.1	125516	126151	-	merB	organomercurial lyase MerB	plus	STRESS	METAL	MERCURY	ORGANOMERCURY	EXACTX	212	212	100	100	212	AAA88369.1	organomercurial lyase MerB	NA	NA
NA	NZ_MF627445.1	125580	126215	-	merB	organomercurial lyase MerB	plus	STRESS	METAL	MERCURY	ORGANOMERCURY	EXACTX	212	212	100	100	212	AAA88369.1	organomercurial lyase MerB	NA	NA
NA	NZ_MH457126.1	134262	134897	-	merB	organomercurial lyase MerB	plus	STRESS	METAL	MERCURY	ORGANOMERCURY	EXACTX	212	212	100	100	212	AAA88369.1	organomercurial lyase MerB	NA	NA
NA	NZ_MN604267.1	228738	229373	-	merB	organomercurial lyase MerB	plus	STRESS	METAL	MERCURY	ORGANOMERCURY	EXACTX	212	212	100	100	212	AAA88369.1	organomercurial lyase MerB	NA	NA
NA	NZ_MN604268.1	4289	4924	+	merB	organomercurial lyase MerB	plus	STRESS	METAL	MERCURY	ORGANOMERCURY	EXACTX	212	212	100	100	212	AAA88369.1	organomercurial lyase MerB	NA	NA
NA	NZ_MZ670000.1	3395	4030	-	merB	organomercurial lyase MerB	plus	STRESS	METAL	MERCURY	ORGANOMERCURY	EXACTX	212	212	100	100	212	AAA88369.1	organomercurial lyase MerB	NA	NA
NA	NZ_AP022395.1	20294	20713	+	merC	organomercurial transporter MerC	plus	STRESS	METAL	MERCURY	ORGANOMERCURY	EXACTX	140	140	100	100	140	AAC33908.1	organomercurial transporter MerC	NA	NA
NA	NZ_AP022400.1	189688	190107	-	merC	organomercurial transporter MerC	plus	STRESS	METAL	MERCURY	ORGANOMERCURY	BLASTX	140	140	100	99.29	140	AAC33908.1	organomercurial transporter MerC	NA	NA
NA	NZ_AP022495.1	20284	20703	+	merC	organomercurial transporter MerC	plus	STRESS	METAL	MERCURY	ORGANOMERCURY	BLASTX	140	140	100	99.29	140	AAC33908.1	organomercurial transporter MerC	NA	NA
NA	NZ_AP022514.1	20284	20703	+	merC	organomercurial transporter MerC	plus	STRESS	METAL	MERCURY	ORGANOMERCURY	EXACTX	140	140	100	100	140	AAC33908.1	organomercurial transporter MerC	NA	NA
NA	NZ_CP028170.1	32052	32471	-	merC	organomercurial transporter MerC	plus	STRESS	METAL	MERCURY	ORGANOMERCURY	EXACTX	140	140	100	100	140	AAC33908.1	organomercurial transporter MerC	NA	NA
NA	NZ_CP029118.1	83983	84402	+	merC	organomercurial transporter MerC	plus	STRESS	METAL	MERCURY	ORGANOMERCURY	EXACTX	140	140	100	100	140	AAC33908.1	organomercurial transporter MerC	NA	NA
NA	NZ_CP029718.1	111741	112160	-	merC	organomercurial transporter MerC	plus	STRESS	METAL	MERCURY	ORGANOMERCURY	EXACTX	140	140	100	100	140	AAC33908.1	organomercurial transporter MerC	NA	NA
NA	NZ_CP031570.1	102346	102765	+	merC	organomercurial transporter MerC	plus	STRESS	METAL	MERCURY	ORGANOMERCURY	EXACTX	140	140	100	100	140	AAC33908.1	organomercurial transporter MerC	NA	NA
NA	NZ_CP031576.1	102359	102778	+	merC	organomercurial transporter MerC	plus	STRESS	METAL	MERCURY	ORGANOMERCURY	EXACTX	140	140	100	100	140	AAC33908.1	organomercurial transporter MerC	NA	NA
NA	NZ_CP031584.1	135495	135914	-	merC	organomercurial transporter MerC	plus	STRESS	METAL	MERCURY	ORGANOMERCURY	EXACTX	140	140	100	100	140	AAC33908.1	organomercurial transporter MerC	NA	NA
NA	NZ_CP031610.1	131704	132123	-	merC	organomercurial transporter MerC	plus	STRESS	METAL	MERCURY	ORGANOMERCURY	EXACTX	140	140	100	100	140	AAC33908.1	organomercurial transporter MerC	NA	NA
NA	NZ_CP032168.1	86200	86619	+	merC	organomercurial transporter MerC	plus	STRESS	METAL	MERCURY	ORGANOMERCURY	EXACTX	140	140	100	100	140	AAC33908.1	organomercurial transporter MerC	NA	NA
NA	NZ_CP079626.1	144487	144906	-	merC	organomercurial transporter MerC	plus	STRESS	METAL	MERCURY	ORGANOMERCURY	EXACTX	140	140	100	100	140	AAC33908.1	organomercurial transporter MerC	NA	NA
NA	NZ_CP079631.1	144487	144906	-	merC	organomercurial transporter MerC	plus	STRESS	METAL	MERCURY	ORGANOMERCURY	EXACTX	140	140	100	100	140	AAC33908.1	organomercurial transporter MerC	NA	NA
NA	NC_023898.1	140754	141116	-	merD	mercury resistance co-regulator MerD	plus	STRESS	METAL	MERCURY	MERCURY	EXACTX	121	121	100	100	121	AAA88370.1	mercury resistance co-regulator MerD	NA	NA
NA	NZ_CP011622.1	137083	137445	+	merD	mercury resistance co-regulator MerD	plus	STRESS	METAL	MERCURY	MERCURY	BLASTX	121	121	100	90.08	121	AAC38221.1	mercury resistance co-regulator MerD	NA	NA
NA	NZ_CP013324.1	97467	97829	-	merD	mercury resistance co-regulator MerD	plus	STRESS	METAL	MERCURY	MERCURY	BLASTX	121	121	100	90.08	121	AAC38221.1	mercury resistance co-regulator MerD	NA	NA
NA	NZ_CP015139.1	1223	1585	-	merD	mercury resistance co-regulator MerD	plus	STRESS	METAL	MERCURY	MERCURY	EXACTX	121	121	100	100	121	AAA88370.1	mercury resistance co-regulator MerD	NA	NA
NA	NZ_CP031297.1	139796	140158	-	merD	mercury resistance co-regulator MerD	plus	STRESS	METAL	MERCURY	MERCURY	EXACTX	121	121	100	100	121	AAA88370.1	mercury resistance co-regulator MerD	NA	NA
NA	NZ_CP047703.1	109402	109764	+	merD	mercury resistance co-regulator MerD	plus	STRESS	METAL	MERCURY	MERCURY	EXACTX	121	121	100	100	121	AAA88370.1	mercury resistance co-regulator MerD	NA	NA
NA	NZ_CP061931.1	9116	9478	+	merD	mercury resistance co-regulator MerD	plus	STRESS	METAL	MERCURY	MERCURY	EXACTX	121	121	100	100	121	AAA88370.1	mercury resistance co-regulator MerD	NA	NA
NA	NZ_CP082173.1	125039	125401	-	merD	mercury resistance co-regulator MerD	plus	STRESS	METAL	MERCURY	MERCURY	EXACTX	121	121	100	100	121	AAA88370.1	mercury resistance co-regulator MerD	NA	NA
NA	NZ_MF627445.1	125103	125465	-	merD	mercury resistance co-regulator MerD	plus	STRESS	METAL	MERCURY	MERCURY	EXACTX	121	121	100	100	121	AAA88370.1	mercury resistance co-regulator MerD	NA	NA
NA	NZ_MH457126.1	133785	134147	-	merD	mercury resistance co-regulator MerD	plus	STRESS	METAL	MERCURY	MERCURY	EXACTX	121	121	100	100	121	AAA88370.1	mercury resistance co-regulator MerD	NA	NA
NA	NZ_MN604267.1	228261	228623	-	merD	mercury resistance co-regulator MerD	plus	STRESS	METAL	MERCURY	MERCURY	EXACTX	121	121	100	100	121	AAA88370.1	mercury resistance co-regulator MerD	NA	NA
NA	NZ_MN604268.1	5039	5401	+	merD	mercury resistance co-regulator MerD	plus	STRESS	METAL	MERCURY	MERCURY	EXACTX	121	121	100	100	121	AAA88370.1	mercury resistance co-regulator MerD	NA	NA
NA	NZ_MZ670000.1	2918	3280	-	merD	mercury resistance co-regulator MerD	plus	STRESS	METAL	MERCURY	MERCURY	EXACTX	121	121	100	100	121	AAA88370.1	mercury resistance co-regulator MerD	NA	NA
NA	NC_023898.1	140521	140754	-	merE	broad-spectrum mercury transporter MerE	plus	STRESS	METAL	MERCURY	MERCURY	BLASTX	78	78	100	97.44	78	AAA88371.1	broad-spectrum mercury transporter MerE	NA	NA
NA	NZ_CP011622.1	137445	137678	+	merE	broad-spectrum mercury transporter MerE	plus	STRESS	METAL	MERCURY	MERCURY	BLASTX	78	78	100	96.15	78	AAC38236.1	broad-spectrum mercury transporter MerE	NA	NA
NA	NZ_CP013324.1	97234	97467	-	merE	broad-spectrum mercury transporter MerE	plus	STRESS	METAL	MERCURY	MERCURY	BLASTX	78	78	100	96.15	78	AAC38236.1	broad-spectrum mercury transporter MerE	NA	NA
NA	NZ_CP015139.1	990	1223	-	merE	broad-spectrum mercury transporter MerE	plus	STRESS	METAL	MERCURY	MERCURY	BLASTX	78	78	100	97.44	78	AAA88371.1	broad-spectrum mercury transporter MerE	NA	NA
NA	NZ_CP031297.1	139563	139796	-	merE	broad-spectrum mercury transporter MerE	plus	STRESS	METAL	MERCURY	MERCURY	BLASTX	78	78	100	97.44	78	AAA88371.1	broad-spectrum mercury transporter MerE	NA	NA
NA	NZ_CP047703.1	109764	109997	+	merE	broad-spectrum mercury transporter MerE	plus	STRESS	METAL	MERCURY	MERCURY	BLASTX	78	78	100	97.44	78	AAA88371.1	broad-spectrum mercury transporter MerE	NA	NA
NA	NZ_CP061931.1	9478	9711	+	merE	broad-spectrum mercury transporter MerE	plus	STRESS	METAL	MERCURY	MERCURY	BLASTX	78	78	100	97.44	78	AAA88371.1	broad-spectrum mercury transporter MerE	NA	NA
NA	NZ_CP082173.1	124806	125039	-	merE	broad-spectrum mercury transporter MerE	plus	STRESS	METAL	MERCURY	MERCURY	BLASTX	78	78	100	97.44	78	AAA88371.1	broad-spectrum mercury transporter MerE	NA	NA
NA	NZ_MF627445.1	124870	125103	-	merE	broad-spectrum mercury transporter MerE	plus	STRESS	METAL	MERCURY	MERCURY	BLASTX	78	78	100	97.44	78	AAA88371.1	broad-spectrum mercury transporter MerE	NA	NA
NA	NZ_MH457126.1	133552	133785	-	merE	broad-spectrum mercury transporter MerE	plus	STRESS	METAL	MERCURY	MERCURY	BLASTX	78	78	100	97.44	78	AAA88371.1	broad-spectrum mercury transporter MerE	NA	NA
NA	NZ_MN604267.1	228028	228261	-	merE	broad-spectrum mercury transporter MerE	plus	STRESS	METAL	MERCURY	MERCURY	BLASTX	78	78	100	97.44	78	AAA88371.1	broad-spectrum mercury transporter MerE	NA	NA
NA	NZ_MN604268.1	5401	5634	+	merE	broad-spectrum mercury transporter MerE	plus	STRESS	METAL	MERCURY	MERCURY	BLASTX	78	78	100	97.44	78	AAA88371.1	broad-spectrum mercury transporter MerE	NA	NA
NA	NZ_MZ670000.1	2685	2918	-	merE	broad-spectrum mercury transporter MerE	plus	STRESS	METAL	MERCURY	MERCURY	BLASTX	78	78	100	97.44	78	AAA88371.1	broad-spectrum mercury transporter MerE	NA	NA
NA	NC_023898.1	143641	143913	-	merP	mercury resistance system periplasmic binding protein MerP	plus	STRESS	METAL	MERCURY	MERCURY	EXACTX	91	91	100	100	91	AAA98223.1	mercury resistance system periplasmic binding protein MerP	NA	NA
NA	NZ_AP022395.1	19983	20255	+	merP	mercury resistance system periplasmic binding protein MerP	plus	STRESS	METAL	MERCURY	MERCURY	BLASTX	91	91	100	90.11	91	AAC38219.1	mercury resistance system periplasmic binding protein MerP	NA	NA
NA	NZ_AP022400.1	190146	190418	-	merP	mercury resistance system periplasmic binding protein MerP	plus	STRESS	METAL	MERCURY	MERCURY	BLASTX	91	91	100	90.11	91	AAC38219.1	mercury resistance system periplasmic binding protein MerP	NA	NA
NA	NZ_AP022495.1	19973	20245	+	merP	mercury resistance system periplasmic binding protein MerP	plus	STRESS	METAL	MERCURY	MERCURY	BLASTX	91	91	100	90.11	91	AAC38219.1	mercury resistance system periplasmic binding protein MerP	NA	NA
NA	NZ_AP022514.1	19973	20245	+	merP	mercury resistance system periplasmic binding protein MerP	plus	STRESS	METAL	MERCURY	MERCURY	BLASTX	91	91	100	90.11	91	AAC38219.1	mercury resistance system periplasmic binding protein MerP	NA	NA
NA	NZ_CP015139.1	4110	4382	-	merP	mercury resistance system periplasmic binding protein MerP	plus	STRESS	METAL	MERCURY	MERCURY	EXACTX	91	91	100	100	91	AAA98223.1	mercury resistance system periplasmic binding protein MerP	NA	NA
NA	NZ_CP028170.1	32510	32782	-	merP	mercury resistance system periplasmic binding protein MerP	plus	STRESS	METAL	MERCURY	MERCURY	BLASTX	91	91	100	90.11	91	AAC38219.1	mercury resistance system periplasmic binding protein MerP	NA	NA
NA	NZ_CP029118.1	83672	83944	+	merP	mercury resistance system periplasmic binding protein MerP	plus	STRESS	METAL	MERCURY	MERCURY	BLASTX	91	91	100	90.11	91	AAC38219.1	mercury resistance system periplasmic binding protein MerP	NA	NA
NA	NZ_CP029718.1	112199	112471	-	merP	mercury resistance system periplasmic binding protein MerP	plus	STRESS	METAL	MERCURY	MERCURY	BLASTX	91	91	100	90.11	91	AAC38219.1	mercury resistance system periplasmic binding protein MerP	NA	NA
NA	NZ_CP031297.1	142683	142955	-	merP	mercury resistance system periplasmic binding protein MerP	plus	STRESS	METAL	MERCURY	MERCURY	EXACTX	91	91	100	100	91	AAA98223.1	mercury resistance system periplasmic binding protein MerP	NA	NA
NA	NZ_CP031570.1	102035	102307	+	merP	mercury resistance system periplasmic binding protein MerP	plus	STRESS	METAL	MERCURY	MERCURY	BLASTX	91	91	100	90.11	91	AAC38219.1	mercury resistance system periplasmic binding protein MerP	NA	NA
NA	NZ_CP031576.1	102048	102320	+	merP	mercury resistance system periplasmic binding protein MerP	plus	STRESS	METAL	MERCURY	MERCURY	BLASTX	91	91	100	90.11	91	AAC38219.1	mercury resistance system periplasmic binding protein MerP	NA	NA
NA	NZ_CP031584.1	135953	136225	-	merP	mercury resistance system periplasmic binding protein MerP	plus	STRESS	METAL	MERCURY	MERCURY	BLASTX	91	91	100	90.11	91	AAC38219.1	mercury resistance system periplasmic binding protein MerP	NA	NA
NA	NZ_CP031610.1	132162	132434	-	merP	mercury resistance system periplasmic binding protein MerP	plus	STRESS	METAL	MERCURY	MERCURY	BLASTX	91	91	100	90.11	91	AAC38219.1	mercury resistance system periplasmic binding protein MerP	NA	NA
NA	NZ_CP032168.1	85889	86161	+	merP	mercury resistance system periplasmic binding protein MerP	plus	STRESS	METAL	MERCURY	MERCURY	BLASTX	91	91	100	90.11	91	AAC38219.1	mercury resistance system periplasmic binding protein MerP	NA	NA
NA	NZ_CP047703.1	106605	106877	+	merP	mercury resistance system periplasmic binding protein MerP	plus	STRESS	METAL	MERCURY	MERCURY	EXACTX	91	91	100	100	91	AAA98223.1	mercury resistance system periplasmic binding protein MerP	NA	NA
NA	NZ_CP061931.1	6319	6591	+	merP	mercury resistance system periplasmic binding protein MerP	plus	STRESS	METAL	MERCURY	MERCURY	EXACTX	91	91	100	100	91	AAA98223.1	mercury resistance system periplasmic binding protein MerP	NA	NA
NA	NZ_CP079626.1	144945	145217	-	merP	mercury resistance system periplasmic binding protein MerP	plus	STRESS	METAL	MERCURY	MERCURY	BLASTX	91	91	100	90.11	91	AAC38219.1	mercury resistance system periplasmic binding protein MerP	NA	NA
NA	NZ_CP079631.1	144945	145217	-	merP	mercury resistance system periplasmic binding protein MerP	plus	STRESS	METAL	MERCURY	MERCURY	BLASTX	91	91	100	90.11	91	AAC38219.1	mercury resistance system periplasmic binding protein MerP	NA	NA
NA	NZ_CP082173.1	127926	128198	-	merP	mercury resistance system periplasmic binding protein MerP	plus	STRESS	METAL	MERCURY	MERCURY	EXACTX	91	91	100	100	91	AAA98223.1	mercury resistance system periplasmic binding protein MerP	NA	NA
NA	NZ_MF627445.1	127990	128262	-	merP	mercury resistance system periplasmic binding protein MerP	plus	STRESS	METAL	MERCURY	MERCURY	EXACTX	91	91	100	100	91	AAA98223.1	mercury resistance system periplasmic binding protein MerP	NA	NA
NA	NZ_MH457126.1	136672	136944	-	merP	mercury resistance system periplasmic binding protein MerP	plus	STRESS	METAL	MERCURY	MERCURY	EXACTX	91	91	100	100	91	AAA98223.1	mercury resistance system periplasmic binding protein MerP	NA	NA
NA	NZ_MN604267.1	231148	231420	-	merP	mercury resistance system periplasmic binding protein MerP	plus	STRESS	METAL	MERCURY	MERCURY	EXACTX	91	91	100	100	91	AAA98223.1	mercury resistance system periplasmic binding protein MerP	NA	NA
NA	NZ_MN604268.1	2242	2514	+	merP	mercury resistance system periplasmic binding protein MerP	plus	STRESS	METAL	MERCURY	MERCURY	EXACTX	91	91	100	100	91	AAA98223.1	mercury resistance system periplasmic binding protein MerP	NA	NA
NA	NZ_MZ670000.1	5805	6077	-	merP	mercury resistance system periplasmic binding protein MerP	plus	STRESS	METAL	MERCURY	MERCURY	EXACTX	91	91	100	100	91	AAA98223.1	mercury resistance system periplasmic binding protein MerP	NA	NA
NA	NC_023898.1	130402	130833	+	merR	mercury resistance transcriptional regulator MerR	plus	STRESS	METAL	MERCURY	MERCURY	BLASTX	144	144	100	93.75	144	CAA77320.1	mercury resistance transcriptional regulator MerR	NA	NA
NA	NC_023898.1	144351	144782	+	merR	mercury resistance transcriptional regulator MerR	plus	STRESS	METAL	MERCURY	MERCURY	EXACTX	144	144	100	100	144	AAA98221.1	mercury resistance transcriptional regulator MerR	NA	NA
NA	NZ_AP022395.1	19116	19547	-	merR	mercury resistance transcriptional regulator MerR	plus	STRESS	METAL	MERCURY	MERCURY	BLASTX	144	144	100	93.75	144	CAA77320.1	mercury resistance transcriptional regulator MerR	NA	NA
NA	NZ_AP022400.1	190854	191285	+	merR	mercury resistance transcriptional regulator MerR	plus	STRESS	METAL	MERCURY	MERCURY	BLASTX	144	144	100	93.75	144	CAA77320.1	mercury resistance transcriptional regulator MerR	NA	NA
NA	NZ_AP022495.1	19106	19537	-	merR	mercury resistance transcriptional regulator MerR	plus	STRESS	METAL	MERCURY	MERCURY	BLASTX	144	144	100	93.75	144	CAA77320.1	mercury resistance transcriptional regulator MerR	NA	NA
NA	NZ_AP022514.1	19106	19537	-	merR	mercury resistance transcriptional regulator MerR	plus	STRESS	METAL	MERCURY	MERCURY	BLASTX	144	144	100	93.75	144	CAA77320.1	mercury resistance transcriptional regulator MerR	NA	NA
NA	NZ_AP023051.1	143298	143729	+	merR	mercury resistance transcriptional regulator MerR	plus	STRESS	METAL	MERCURY	MERCURY	BLASTX	144	144	100	93.75	144	CAA77320.1	mercury resistance transcriptional regulator MerR	NA	NA
NA	NZ_CP011622.1	110122	110553	-	merR	mercury resistance transcriptional regulator MerR	plus	STRESS	METAL	MERCURY	MERCURY	BLASTX	144	144	100	93.75	144	CAA77320.1	mercury resistance transcriptional regulator MerR	NA	NA
NA	NZ_CP011622.1	133735	134160	-	merR	mercury resistance transcriptional regulator MerR	plus	STRESS	METAL	MERCURY	MERCURY	BLASTX	142	144	98.61	92.96	142	CAA77320.1	mercury resistance transcriptional regulator MerR	NA	NA
NA	NZ_CP013324.1	100752	101177	+	merR	mercury resistance transcriptional regulator MerR	plus	STRESS	METAL	MERCURY	MERCURY	BLASTX	142	144	98.61	92.96	142	CAA77320.1	mercury resistance transcriptional regulator MerR	NA	NA
NA	NZ_CP013324.1	114348	114779	+	merR	mercury resistance transcriptional regulator MerR	plus	STRESS	METAL	MERCURY	MERCURY	BLASTX	144	144	100	93.75	144	CAA77320.1	mercury resistance transcriptional regulator MerR	NA	NA
NA	NZ_CP015139.1	4820	5251	+	merR	mercury resistance transcriptional regulator MerR	plus	STRESS	METAL	MERCURY	MERCURY	EXACTX	144	144	100	100	144	AAA98221.1	mercury resistance transcriptional regulator MerR	NA	NA
NA	NZ_CP020049.1	61295	61726	-	merR	mercury resistance transcriptional regulator MerR	plus	STRESS	METAL	MERCURY	MERCURY	BLASTX	144	144	100	93.75	144	CAA77320.1	mercury resistance transcriptional regulator MerR	NA	NA
NA	NZ_CP020524.1	38289	38720	+	merR	mercury resistance transcriptional regulator MerR	plus	STRESS	METAL	MERCURY	MERCURY	BLASTX	144	144	100	93.75	144	CAA77320.1	mercury resistance transcriptional regulator MerR	NA	NA
NA	NZ_CP020913.1	91686	92117	+	merR	mercury resistance transcriptional regulator MerR	plus	STRESS	METAL	MERCURY	MERCURY	BLASTX	144	144	100	93.75	144	CAA77320.1	mercury resistance transcriptional regulator MerR	NA	NA
NA	NZ_CP020913.1	92575	93006	+	merR	mercury resistance transcriptional regulator MerR	plus	STRESS	METAL	MERCURY	MERCURY	EXACTX	144	144	100	100	144	AAA98221.1	mercury resistance transcriptional regulator MerR	NA	NA
NA	NZ_CP021536.1	44884	45315	+	merR	mercury resistance transcriptional regulator MerR	plus	STRESS	METAL	MERCURY	MERCURY	BLASTX	144	144	100	93.75	144	CAA77320.1	mercury resistance transcriptional regulator MerR	NA	NA
NA	NZ_CP021551.1	91794	92225	-	merR	mercury resistance transcriptional regulator MerR	plus	STRESS	METAL	MERCURY	MERCURY	BLASTX	144	144	100	93.75	144	CAA77320.1	mercury resistance transcriptional regulator MerR	NA	NA
NA	NZ_CP021709.1	87316	87747	+	merR	mercury resistance transcriptional regulator MerR	plus	STRESS	METAL	MERCURY	MERCURY	BLASTX	144	144	100	93.75	144	CAA77320.1	mercury resistance transcriptional regulator MerR	NA	NA
NA	NZ_CP021719.1	47246	47677	-	merR	mercury resistance transcriptional regulator MerR	plus	STRESS	METAL	MERCURY	MERCURY	BLASTX	144	144	100	93.75	144	CAA77320.1	mercury resistance transcriptional regulator MerR	NA	NA
NA	NZ_CP028170.1	33218	33649	+	merR	mercury resistance transcriptional regulator MerR	plus	STRESS	METAL	MERCURY	MERCURY	BLASTX	144	144	100	93.75	144	CAA77320.1	mercury resistance transcriptional regulator MerR	NA	NA
NA	NZ_CP029118.1	82805	83236	-	merR	mercury resistance transcriptional regulator MerR	plus	STRESS	METAL	MERCURY	MERCURY	BLASTX	144	144	100	93.75	144	CAA77320.1	mercury resistance transcriptional regulator MerR	NA	NA
NA	NZ_CP029118.1	112780	113211	-	merR	mercury resistance transcriptional regulator MerR	plus	STRESS	METAL	MERCURY	MERCURY	BLASTX	144	144	100	93.75	144	CAA77320.1	mercury resistance transcriptional regulator MerR	NA	NA
NA	NZ_CP029123.1	9836	10267	+	merR	mercury resistance transcriptional regulator MerR	plus	STRESS	METAL	MERCURY	MERCURY	BLASTX	144	144	100	93.75	144	CAA77320.1	mercury resistance transcriptional regulator MerR	NA	NA
NA	NZ_CP029718.1	112907	113338	+	merR	mercury resistance transcriptional regulator MerR	plus	STRESS	METAL	MERCURY	MERCURY	BLASTX	144	144	100	93.75	144	CAA77320.1	mercury resistance transcriptional regulator MerR	NA	NA
NA	NZ_CP031297.1	143393	143824	+	merR	mercury resistance transcriptional regulator MerR	plus	STRESS	METAL	MERCURY	MERCURY	EXACTX	144	144	100	100	144	AAA98221.1	mercury resistance transcriptional regulator MerR	NA	NA
NA	NZ_CP031570.1	101168	101599	-	merR	mercury resistance transcriptional regulator MerR	plus	STRESS	METAL	MERCURY	MERCURY	BLASTX	144	144	100	93.75	144	CAA77320.1	mercury resistance transcriptional regulator MerR	NA	NA
NA	NZ_CP031576.1	101181	101612	-	merR	mercury resistance transcriptional regulator MerR	plus	STRESS	METAL	MERCURY	MERCURY	BLASTX	144	144	100	93.75	144	CAA77320.1	mercury resistance transcriptional regulator MerR	NA	NA
NA	NZ_CP031584.1	136661	137092	+	merR	mercury resistance transcriptional regulator MerR	plus	STRESS	METAL	MERCURY	MERCURY	BLASTX	144	144	100	93.75	144	CAA77320.1	mercury resistance transcriptional regulator MerR	NA	NA
NA	NZ_CP031610.1	132870	133301	+	merR	mercury resistance transcriptional regulator MerR	plus	STRESS	METAL	MERCURY	MERCURY	BLASTX	144	144	100	93.75	144	CAA77320.1	mercury resistance transcriptional regulator MerR	NA	NA
NA	NZ_CP032168.1	85022	85453	-	merR	mercury resistance transcriptional regulator MerR	plus	STRESS	METAL	MERCURY	MERCURY	BLASTX	144	144	100	93.75	144	CAA77320.1	mercury resistance transcriptional regulator MerR	NA	NA
NA	NZ_CP032192.1	63316	63747	+	merR	mercury resistance transcriptional regulator MerR	plus	STRESS	METAL	MERCURY	MERCURY	BLASTX	144	144	100	93.75	144	CAA77320.1	mercury resistance transcriptional regulator MerR	NA	NA
NA	NZ_CP036192.1	163372	163803	+	merR	mercury resistance transcriptional regulator MerR	plus	STRESS	METAL	MERCURY	MERCURY	BLASTX	144	144	100	93.75	144	CAA77320.1	mercury resistance transcriptional regulator MerR	NA	NA
NA	NZ_CP047703.1	105736	106167	-	merR	mercury resistance transcriptional regulator MerR	plus	STRESS	METAL	MERCURY	MERCURY	EXACTX	144	144	100	100	144	AAA98221.1	mercury resistance transcriptional regulator MerR	NA	NA
NA	NZ_CP049969.1	109549	109980	+	merR	mercury resistance transcriptional regulator MerR	plus	STRESS	METAL	MERCURY	MERCURY	BLASTX	144	144	100	93.75	144	CAA77320.1	mercury resistance transcriptional regulator MerR	NA	NA
NA	NZ_CP050162.1	87063	87494	+	merR	mercury resistance transcriptional regulator MerR	plus	STRESS	METAL	MERCURY	MERCURY	BLASTX	144	144	100	93.75	144	CAA77320.1	mercury resistance transcriptional regulator MerR	NA	NA
NA	NZ_CP061931.1	5450	5881	-	merR	mercury resistance transcriptional regulator MerR	plus	STRESS	METAL	MERCURY	MERCURY	EXACTX	144	144	100	100	144	AAA98221.1	mercury resistance transcriptional regulator MerR	NA	NA
NA	NZ_CP063685.2	212271	212702	+	merR	mercury resistance transcriptional regulator MerR	plus	STRESS	METAL	MERCURY	MERCURY	BLASTX	144	144	100	93.75	144	CAA77320.1	mercury resistance transcriptional regulator MerR	NA	NA
NA	NZ_CP071071.1	137098	137529	+	merR	mercury resistance transcriptional regulator MerR	plus	STRESS	METAL	MERCURY	MERCURY	BLASTX	144	144	100	93.75	144	CAA77320.1	mercury resistance transcriptional regulator MerR	NA	NA
NA	NZ_CP071074.1	139320	139751	+	merR	mercury resistance transcriptional regulator MerR	plus	STRESS	METAL	MERCURY	MERCURY	BLASTX	144	144	100	93.75	144	CAA77320.1	mercury resistance transcriptional regulator MerR	NA	NA
NA	NZ_CP071087.1	193027	193458	+	merR	mercury resistance transcriptional regulator MerR	plus	STRESS	METAL	MERCURY	MERCURY	BLASTX	144	144	100	93.75	144	CAA77320.1	mercury resistance transcriptional regulator MerR	NA	NA
NA	NZ_CP079116.1	178100	178531	+	merR	mercury resistance transcriptional regulator MerR	plus	STRESS	METAL	MERCURY	MERCURY	BLASTX	144	144	100	93.75	144	CAA77320.1	mercury resistance transcriptional regulator MerR	NA	NA
NA	NZ_CP079173.1	128857	129288	+	merR	mercury resistance transcriptional regulator MerR	plus	STRESS	METAL	MERCURY	MERCURY	BLASTX	144	144	100	93.75	144	CAA77320.1	mercury resistance transcriptional regulator MerR	NA	NA
NA	NZ_CP079618.1	137371	137802	+	merR	mercury resistance transcriptional regulator MerR	plus	STRESS	METAL	MERCURY	MERCURY	BLASTX	144	144	100	93.75	144	CAA77320.1	mercury resistance transcriptional regulator MerR	NA	NA
NA	NZ_CP079626.1	145653	146084	+	merR	mercury resistance transcriptional regulator MerR	plus	STRESS	METAL	MERCURY	MERCURY	BLASTX	144	144	100	93.75	144	CAA77320.1	mercury resistance transcriptional regulator MerR	NA	NA
NA	NZ_CP079631.1	145653	146084	+	merR	mercury resistance transcriptional regulator MerR	plus	STRESS	METAL	MERCURY	MERCURY	BLASTX	144	144	100	93.75	144	CAA77320.1	mercury resistance transcriptional regulator MerR	NA	NA
NA	NZ_CP079656.1	128857	129288	+	merR	mercury resistance transcriptional regulator MerR	plus	STRESS	METAL	MERCURY	MERCURY	BLASTX	144	144	100	93.75	144	CAA77320.1	mercury resistance transcriptional regulator MerR	NA	NA
NA	NZ_CP079693.1	137371	137802	+	merR	mercury resistance transcriptional regulator MerR	plus	STRESS	METAL	MERCURY	MERCURY	BLASTX	144	144	100	93.75	144	CAA77320.1	mercury resistance transcriptional regulator MerR	NA	NA
NA	NZ_CP079808.1	128857	129288	+	merR	mercury resistance transcriptional regulator MerR	plus	STRESS	METAL	MERCURY	MERCURY	BLASTX	144	144	100	93.75	144	CAA77320.1	mercury resistance transcriptional regulator MerR	NA	NA
NA	NZ_CP082173.1	128636	129067	+	merR	mercury resistance transcriptional regulator MerR	plus	STRESS	METAL	MERCURY	MERCURY	EXACTX	144	144	100	100	144	AAA98221.1	mercury resistance transcriptional regulator MerR	NA	NA
NA	NZ_JABWHW010000018.1	94925	95356	+	merR	mercury resistance transcriptional regulator MerR	plus	STRESS	METAL	MERCURY	MERCURY	BLASTX	144	144	100	93.75	144	CAA77320.1	mercury resistance transcriptional regulator MerR	NA	NA
NA	NZ_KX458222.1	145911	146342	+	merR	mercury resistance transcriptional regulator MerR	plus	STRESS	METAL	MERCURY	MERCURY	BLASTX	144	144	100	93.75	144	CAA77320.1	mercury resistance transcriptional regulator MerR	NA	NA
NA	NZ_MF627445.1	128700	129131	+	merR	mercury resistance transcriptional regulator MerR	plus	STRESS	METAL	MERCURY	MERCURY	EXACTX	144	144	100	100	144	AAA98221.1	mercury resistance transcriptional regulator MerR	NA	NA
NA	NZ_MH457126.1	137382	137813	+	merR	mercury resistance transcriptional regulator MerR	plus	STRESS	METAL	MERCURY	MERCURY	EXACTX	144	144	100	100	144	AAA98221.1	mercury resistance transcriptional regulator MerR	NA	NA
NA	NZ_MN604267.1	231858	232289	+	merR	mercury resistance transcriptional regulator MerR	plus	STRESS	METAL	MERCURY	MERCURY	EXACTX	144	144	100	100	144	AAA98221.1	mercury resistance transcriptional regulator MerR	NA	NA
NA	NZ_MN604268.1	1373	1804	-	merR	mercury resistance transcriptional regulator MerR	plus	STRESS	METAL	MERCURY	MERCURY	EXACTX	144	144	100	100	144	AAA98221.1	mercury resistance transcriptional regulator MerR	NA	NA
NA	NZ_MZ670000.1	6515	6946	+	merR	mercury resistance transcriptional regulator MerR	plus	STRESS	METAL	MERCURY	MERCURY	EXACTX	144	144	100	100	144	AAA98221.1	mercury resistance transcriptional regulator MerR	NA	NA
NA	NC_023898.1	143932	144279	-	merT	mercuric transport protein MerT	plus	STRESS	METAL	MERCURY	MERCURY	EXACTX	116	116	100	100	116	AAA98222.1	mercuric transport protein MerT	NA	NA
NA	NZ_AP022395.1	19619	19966	+	merT	mercuric transport protein MerT	plus	STRESS	METAL	MERCURY	MERCURY	EXACTX	116	116	100	100	116	AAB59075.1	mercuric transport protein MerT	NA	NA
NA	NZ_AP022400.1	190435	190782	-	merT	mercuric transport protein MerT	plus	STRESS	METAL	MERCURY	MERCURY	EXACTX	116	116	100	100	116	AAB59075.1	mercuric transport protein MerT	NA	NA
NA	NZ_AP022495.1	19609	19956	+	merT	mercuric transport protein MerT	plus	STRESS	METAL	MERCURY	MERCURY	EXACTX	116	116	100	100	116	AAB59075.1	mercuric transport protein MerT	NA	NA
NA	NZ_AP022514.1	19609	19956	+	merT	mercuric transport protein MerT	plus	STRESS	METAL	MERCURY	MERCURY	EXACTX	116	116	100	100	116	AAB59075.1	mercuric transport protein MerT	NA	NA
NA	NZ_CP011622.1	134250	134594	+	merT	mercuric transport protein MerT	plus	STRESS	METAL	MERCURY	MERCURY	BLASTX	115	116	99.14	99.13	115	CAA70196.1	mercuric transport protein MerT	NA	NA
NA	NZ_CP013324.1	100318	100662	-	merT	mercuric transport protein MerT	plus	STRESS	METAL	MERCURY	MERCURY	BLASTX	115	116	99.14	99.13	115	CAA70196.1	mercuric transport protein MerT	NA	NA
NA	NZ_CP015139.1	4401	4748	-	merT	mercuric transport protein MerT	plus	STRESS	METAL	MERCURY	MERCURY	EXACTX	116	116	100	100	116	AAA98222.1	mercuric transport protein MerT	NA	NA
NA	NZ_CP020913.1	92156	92503	-	merT	mercuric transport protein MerT	plus	STRESS	METAL	MERCURY	MERCURY	EXACTX	116	116	100	100	116	AAA98222.1	mercuric transport protein MerT	NA	NA
NA	NZ_CP028170.1	32799	33146	-	merT	mercuric transport protein MerT	plus	STRESS	METAL	MERCURY	MERCURY	EXACTX	116	116	100	100	116	AAB59075.1	mercuric transport protein MerT	NA	NA
NA	NZ_CP029118.1	83308	83655	+	merT	mercuric transport protein MerT	plus	STRESS	METAL	MERCURY	MERCURY	EXACTX	116	116	100	100	116	AAB59075.1	mercuric transport protein MerT	NA	NA
NA	NZ_CP029718.1	112488	112835	-	merT	mercuric transport protein MerT	plus	STRESS	METAL	MERCURY	MERCURY	EXACTX	116	116	100	100	116	AAB59075.1	mercuric transport protein MerT	NA	NA
NA	NZ_CP031297.1	142974	143321	-	merT	mercuric transport protein MerT	plus	STRESS	METAL	MERCURY	MERCURY	EXACTX	116	116	100	100	116	AAA98222.1	mercuric transport protein MerT	NA	NA
NA	NZ_CP031570.1	101671	102018	+	merT	mercuric transport protein MerT	plus	STRESS	METAL	MERCURY	MERCURY	EXACTX	116	116	100	100	116	AAB59075.1	mercuric transport protein MerT	NA	NA
NA	NZ_CP031576.1	101684	102031	+	merT	mercuric transport protein MerT	plus	STRESS	METAL	MERCURY	MERCURY	EXACTX	116	116	100	100	116	AAB59075.1	mercuric transport protein MerT	NA	NA
NA	NZ_CP031584.1	136242	136589	-	merT	mercuric transport protein MerT	plus	STRESS	METAL	MERCURY	MERCURY	EXACTX	116	116	100	100	116	AAB59075.1	mercuric transport protein MerT	NA	NA
NA	NZ_CP031610.1	132451	132798	-	merT	mercuric transport protein MerT	plus	STRESS	METAL	MERCURY	MERCURY	EXACTX	116	116	100	100	116	AAB59075.1	mercuric transport protein MerT	NA	NA
NA	NZ_CP032168.1	85525	85872	+	merT	mercuric transport protein MerT	plus	STRESS	METAL	MERCURY	MERCURY	EXACTX	116	116	100	100	116	AAB59075.1	mercuric transport protein MerT	NA	NA
NA	NZ_CP047703.1	106239	106586	+	merT	mercuric transport protein MerT	plus	STRESS	METAL	MERCURY	MERCURY	EXACTX	116	116	100	100	116	AAA98222.1	mercuric transport protein MerT	NA	NA
NA	NZ_CP061931.1	5953	6300	+	merT	mercuric transport protein MerT	plus	STRESS	METAL	MERCURY	MERCURY	EXACTX	116	116	100	100	116	AAA98222.1	mercuric transport protein MerT	NA	NA
NA	NZ_CP079626.1	145234	145581	-	merT	mercuric transport protein MerT	plus	STRESS	METAL	MERCURY	MERCURY	EXACTX	116	116	100	100	116	AAB59075.1	mercuric transport protein MerT	NA	NA
NA	NZ_CP079631.1	145234	145581	-	merT	mercuric transport protein MerT	plus	STRESS	METAL	MERCURY	MERCURY	EXACTX	116	116	100	100	116	AAB59075.1	mercuric transport protein MerT	NA	NA
NA	NZ_CP082173.1	128217	128564	-	merT	mercuric transport protein MerT	plus	STRESS	METAL	MERCURY	MERCURY	EXACTX	116	116	100	100	116	AAA98222.1	mercuric transport protein MerT	NA	NA
NA	NZ_MF627445.1	128281	128628	-	merT	mercuric transport protein MerT	plus	STRESS	METAL	MERCURY	MERCURY	EXACTX	116	116	100	100	116	AAA98222.1	mercuric transport protein MerT	NA	NA
NA	NZ_MH457126.1	136963	137310	-	merT	mercuric transport protein MerT	plus	STRESS	METAL	MERCURY	MERCURY	EXACTX	116	116	100	100	116	AAA98222.1	mercuric transport protein MerT	NA	NA
NA	NZ_MN604267.1	128026	128373	-	merT	mercuric transport protein MerT	plus	STRESS	METAL	MERCURY	MERCURY	BLASTX	116	116	100	96.55	116	CAA70196.1	mercuric transport protein MerT	NA	NA
NA	NZ_MN604267.1	231439	231786	-	merT	mercuric transport protein MerT	plus	STRESS	METAL	MERCURY	MERCURY	EXACTX	116	116	100	100	116	AAA98222.1	mercuric transport protein MerT	NA	NA
NA	NZ_MN604268.1	1876	2223	+	merT	mercuric transport protein MerT	plus	STRESS	METAL	MERCURY	MERCURY	EXACTX	116	116	100	100	116	AAA98222.1	mercuric transport protein MerT	NA	NA
NA	NZ_MZ670000.1	6096	6443	-	merT	mercuric transport protein MerT	plus	STRESS	METAL	MERCURY	MERCURY	EXACTX	116	116	100	100	116	AAA98222.1	mercuric transport protein MerT	NA	NA
NA	NZ_KX636095.1	155968	157782	+	pcoA	multicopper oxidase PcoA	plus	STRESS	METAL	COPPER	COPPER	EXACTX	605	605	100	100	605	CAA58525.1	multicopper oxidase PcoA	NA	NA
NA	NZ_KX636095.1	157791	158678	+	pcoB	copper-binding protein PcoB	plus	STRESS	METAL	COPPER	COPPER	EXACTX	296	296	100	100	296	CAA58526.1	copper-binding protein PcoB	NA	NA
NA	NZ_KX636095.1	158721	159098	+	pcoC	copper resistance system metallochaperone PcoC	plus	STRESS	METAL	COPPER	COPPER	EXACTX	126	126	100	100	126	CAA58527.1	copper resistance system metallochaperone PcoC	NA	NA
NA	NZ_KX636095.1	159106	160032	+	pcoD	copper resistance inner membrane protein PcoD	plus	STRESS	METAL	COPPER	COPPER	BLASTX	309	309	100	99.68	309	CAA58528.1	copper resistance inner membrane protein PcoD	NA	NA
NA	NZ_KX636095.1	162384	162815	+	pcoE	copper resistance system metallochaperone PcoE	plus	STRESS	METAL	COPPER	COPPER	BLASTX	144	144	100	94.44	144	CAA58532.1	copper resistance system metallochaperone PcoE	NA	NA
NA	NZ_KX636095.1	160090	160767	+	pcoR	copper response regulator transcription factor PcoR	plus	STRESS	METAL	COPPER	COPPER	EXACTX	226	226	100	100	226	CAA58529.1	copper response regulator transcription factor PcoR	NA	NA
NA	NZ_KX636095.1	160767	162164	+	pcoS	copper resistance membrane spanning protein PcoS	plus	STRESS	METAL	COPPER	COPPER	BLASTX	466	466	100	99.14	466	CAA58530.1	copper resistance membrane spanning protein PcoS	NA	NA
NA	NZ_KX636095.1	147740	150883	+	silA	Cu(+)/Ag(+) efflux RND transporter permease subunit SilA	plus	STRESS	METAL	COPPER/SILVER	COPPER/SILVER	BLASTX	1048	1048	100	98.85	1048	AAD11749.1	Cu(+)/Ag(+) efflux RND transporter permease subunit SilA	NA	NA
NA	NZ_KX636095.1	146437	147726	+	silB	Cu(+)/Ag(+) efflux RND transporter periplasmic adaptor subunit SilB	plus	STRESS	METAL	COPPER/SILVER	COPPER/SILVER	BLASTX	430	430	100	97.91	430	AAD11748.1	Cu(+)/Ag(+) efflux RND transporter periplasmic adaptor subunit SilB	NA	NA
NA	NZ_KX636095.1	144556	145938	+	silC	Cu(+)/Ag(+) efflux RND transporter outer membrane channel SilC	plus	STRESS	METAL	COPPER/SILVER	COPPER/SILVER	EXACTX	461	461	100	100	461	SPD96884.1	Cu(+)/Ag(+) efflux RND transporter outer membrane channel SilC	NA	NA
NA	NZ_KX636095.1	140763	141191	-	silE	silver-binding protein SilE	plus	STRESS	METAL	SILVER	SILVER	BLASTX	143	143	100	91.61	143	AAD11743.1	silver-binding protein SilE	NA	NA
NA	NZ_KX636095.1	145970	146320	+	silF	Cu(+)/Ag(+) efflux RND transporter periplasmic metallochaperone SilF	plus	STRESS	METAL	COPPER/SILVER	COPPER/SILVER	BLASTX	117	117	100	99.15	117	KGL71342.1	Cu(+)/Ag(+) efflux RND transporter periplasmic metallochaperone SilF	NA	NA
NA	NZ_KX636095.1	151519	153984	+	silP	Ag(+)-translocating P-type ATPase SilP	plus	STRESS	METAL	SILVER	SILVER	BLASTX	822	824	99.64	94.53	823	AAD11750.1	Ag(+)-translocating P-type ATPase SilP	NA	NA
NA	NZ_KX636095.1	142913	143590	-	silR	copper/silver response regulator transcription factor SilR	plus	STRESS	METAL	COPPER/SILVER	COPPER/SILVER	EXACTX	226	226	100	100	226	SPD96883.1	copper/silver response regulator transcription factor SilR	NA	NA
NA	NZ_KX636095.1	141445	142917	-	silS	copper/silver sensor histidine kinase SilS	plus	STRESS	METAL	COPPER/SILVER	COPPER/SILVER	EXACTX	491	491	100	100	491	SPD96882.1	copper/silver sensor histidine kinase SilS	NA	NA
NA	NZ_CP063685.2	155905	156357	+	terB	tellurium resistance membrane protein TerB	plus	STRESS	METAL	TELLURIUM	TELLURIUM	EXACTX	151	151	100	100	151	ACI12150.1	tellurium resistance membrane protein TerB	NA	NA
NA	NZ_CP063685.2	156384	157421	+	terC	tellurium resistance membrane protein TerC	plus	STRESS	METAL	TELLURIUM	TELLURIUM	BLASTX	346	346	100	98.84	346	AAA98291.1	tellurium resistance membrane protein TerC	NA	NA
NA	NZ_CP063685.2	157463	158038	+	terD	tellurium resistance membrane protein TerD	plus	STRESS	METAL	TELLURIUM	TELLURIUM	BLASTX	192	192	100	98.96	192	AAA98292.1	tellurium resistance membrane protein TerD	NA	NA
NA	NZ_CP063685.2	158128	158700	+	terE	tellurium resistance cAMP binding protein TerE	plus	STRESS	METAL	TELLURIUM	TELLURIUM	BLASTX	191	191	100	98.95	191	AAA98293.1	tellurium resistance cAMP binding protein TerE	NA	NA

## Sheet: IncBO
Protein identifier	Contig id	Start	Stop	Strand	Gene symbol	Sequence name	Scope	Element type	Element subtype	Class	Subclass	Method	Target length	Reference sequence length	% Coverage of reference sequence	% Identity to reference sequence	Alignment length	Accession of closest sequence	Name of closest sequence	HMM id	HMM description	NA
NA	NC_014843.1	75091	75948	-	aac(3)-IIe	aminoglycoside N-acetyltransferase AAC(3)-IIe	core	AMR	AMR	AMINOGLYCOSIDE	GENTAMICIN	EXACTX	286	286	100	100	286	WP_000557452.1	aminoglycoside N-acetyltransferase AAC(3)-IIe	NA	NA	NA
NA	NZ_CP056076.1	16377	17273	+	aac(3)-VIa	aminoglycoside N-acetyltransferase AAC(3)-VIa	core	AMR	AMR	AMINOGLYCOSIDE	GENTAMICIN	EXACTX	299	299	100	100	299	WP_000131886.1	aminoglycoside N-acetyltransferase AAC(3)-VIa	NA	NA	NA
NA	NZ_MW390545.1	74666	75562	-	aac(3)-VIa	aminoglycoside N-acetyltransferase AAC(3)-VIa	core	AMR	AMR	AMINOGLYCOSIDE	GENTAMICIN	EXACTX	299	299	100	100	299	WP_000131886.1	aminoglycoside N-acetyltransferase AAC(3)-VIa	NA	NA
NA	NZ_MK396099.1	76962	77513	-	aac(6')-Ib-cr5	fluoroquinolone-acetylating aminoglycoside 6'-N-acetyltransferase AAC(6')-Ib-cr5	core	AMR	AMR	AMINOGLYCOSIDE/QUINOLONE	AMIKACIN/KANAMYCIN/TOBRAMYCIN/QUINOLONE	ALLELEX	184	184	100	100	184	WP_063840321.1	fluoroquinolone-acetylating aminoglycoside 6'-N-acetyltransferase AAC(6')-Ib-cr5	NA	NA	NA
NA	NZ_MK455767.1	66092	66643	-	aac(6')-Ib-cr5	fluoroquinolone-acetylating aminoglycoside 6'-N-acetyltransferase AAC(6')-Ib-cr5	core	AMR	AMR	AMINOGLYCOSIDE/QUINOLONE	AMIKACIN/KANAMYCIN/TOBRAMYCIN/QUINOLONE	ALLELEX	184	184	100	100	184	WP_063840321.1	fluoroquinolone-acetylating aminoglycoside 6'-N-acetyltransferase AAC(6')-Ib-cr5	NA	NA	NA
NA	NC_032099.1	92196	92984	+	aadA1	ANT(3'')-Ia family aminoglycoside nucleotidyltransferase AadA1	core	AMR	AMR	AMINOGLYCOSIDE	STREPTOMYCIN	EXACTX	263	263	100	100	263	WP_001206316.1	ANT(3'')-Ia family aminoglycoside nucleotidyltransferase AadA1	NA	NA	NA
NA	NZ_CP049846.1	40415	41200	+	aadA1	ANT(3'')-Ia family aminoglycoside nucleotidyltransferase AadA1	core	AMR	AMR	AMINOGLYCOSIDE	STREPTOMYCIN	EXACTX	262	262	100	100	262	WP_001206315.1	ANT(3'')-Ia family aminoglycoside nucleotidyltransferase AadA1	NA	NA	NA
NA	NZ_CP054380.1	41454	42239	+	aadA1	ANT(3'')-Ia family aminoglycoside nucleotidyltransferase AadA1	core	AMR	AMR	AMINOGLYCOSIDE	STREPTOMYCIN	EXACTX	262	262	100	100	262	WP_001206315.1	ANT(3'')-Ia family aminoglycoside nucleotidyltransferase AadA1	NA	NA	NA
NA	NZ_CP056076.1	15419	16207	+	aadA1	ANT(3'')-Ia family aminoglycoside nucleotidyltransferase AadA1	core	AMR	AMR	AMINOGLYCOSIDE	STREPTOMYCIN	EXACTX	263	263	100	100	263	WP_001206316.1	ANT(3'')-Ia family aminoglycoside nucleotidyltransferase AadA1	NA	NA	NA
NA	NZ_CP069452.1	92077	92862	+	aadA1	ANT(3'')-Ia family aminoglycoside nucleotidyltransferase AadA1	core	AMR	AMR	AMINOGLYCOSIDE	STREPTOMYCIN	EXACTX	262	262	100	100	262	WP_001206315.1	ANT(3'')-Ia family aminoglycoside nucleotidyltransferase AadA1	NA	NA	NA
NA	NZ_JAHBCK010000004.1	40415	41200	+	aadA1	ANT(3'')-Ia family aminoglycoside nucleotidyltransferase AadA1	core	AMR	AMR	AMINOGLYCOSIDE	STREPTOMYCIN	EXACTX	262	262	100	100	262	WP_001206315.1	ANT(3'')-Ia family aminoglycoside nucleotidyltransferase AadA1	NA	NA	NA
NA	NZ_KT754167.1	35263	36051	-	aadA1	ANT(3'')-Ia family aminoglycoside nucleotidyltransferase AadA1	core	AMR	AMR	AMINOGLYCOSIDE	STREPTOMYCIN	EXACTX	263	263	100	100	263	WP_001206316.1	ANT(3'')-Ia family aminoglycoside nucleotidyltransferase AadA1	NA	NA	NA
NA	NZ_MK758104.1	11794	12582	+	aadA1	ANT(3'')-Ia family aminoglycoside nucleotidyltransferase AadA1	core	AMR	AMR	AMINOGLYCOSIDE	STREPTOMYCIN	EXACTX	263	263	100	100	263	WP_001206317.1	ANT(3'')-Ia family aminoglycoside nucleotidyltransferase AadA1	NA	NA
NA	NZ_MW390545.1	75732	76520	-	aadA1	ANT(3'')-Ia family aminoglycoside nucleotidyltransferase AadA1	core	AMR	AMR	AMINOGLYCOSIDE	STREPTOMYCIN	EXACTX	263	263	100	100	263	WP_001206316.1	ANT(3'')-Ia family aminoglycoside nucleotidyltransferase AadA1	NA	NA
NA	NZ_CP035813.1	69153	69941	-	aadA2	ANT(3'')-Ia family aminoglycoside nucleotidyltransferase AadA2	core	AMR	AMR	AMINOGLYCOSIDE	STREPTOMYCIN	EXACTX	263	263	100	100	263	WP_001261740.1	ANT(3'')-Ia family aminoglycoside nucleotidyltransferase AadA2	NA	NA	NA
NA	NZ_CP058363.1	56743	57531	+	aadA2	ANT(3'')-Ia family aminoglycoside nucleotidyltransferase AadA2	core	AMR	AMR	AMINOGLYCOSIDE	STREPTOMYCIN	EXACTX	263	263	100	100	263	WP_001206356.1	ANT(3'')-Ia family aminoglycoside nucleotidyltransferase AadA2	NA	NA	NA
NA	NZ_MN335639.1	16417	17205	+	aadA22	ANT(3'')-Ia family aminoglycoside nucleotidyltransferase AadA22	core	AMR	AMR	AMINOGLYCOSIDE	STREPTOMYCIN	EXACTX	263	263	100	100	263	WP_032491824.1	ANT(3'')-Ia family aminoglycoside nucleotidyltransferase AadA22	NA	NA
NA	NC_022992.1	20294	21106	+	aph(3')-Ia	aminoglycoside O-phosphotransferase APH(3')-Ia	core	AMR	AMR	AMINOGLYCOSIDE	KANAMYCIN	EXACTX	271	271	100	100	271	WP_000018329.1	aminoglycoside O-phosphotransferase APH(3')-Ia	NA	NA	NA
NA	NC_022996.1	20294	21106	+	aph(3')-Ia	aminoglycoside O-phosphotransferase APH(3')-Ia	core	AMR	AMR	AMINOGLYCOSIDE	KANAMYCIN	EXACTX	271	271	100	100	271	WP_000018329.1	aminoglycoside O-phosphotransferase APH(3')-Ia	NA	NA	NA
NA	NZ_AP017613.1	40227	41039	+	aph(3')-Ia	aminoglycoside O-phosphotransferase APH(3')-Ia	core	AMR	AMR	AMINOGLYCOSIDE	KANAMYCIN	EXACTX	271	271	100	100	271	WP_000018329.1	aminoglycoside O-phosphotransferase APH(3')-Ia	NA	NA	NA
NA	NZ_AP018797.1	18110	18922	+	aph(3')-Ia	aminoglycoside O-phosphotransferase APH(3')-Ia	core	AMR	AMR	AMINOGLYCOSIDE	KANAMYCIN	EXACTX	271	271	100	100	271	WP_000018329.1	aminoglycoside O-phosphotransferase APH(3')-Ia	NA	NA	NA
NA	NZ_AP018803.1	16206	17018	+	aph(3')-Ia	aminoglycoside O-phosphotransferase APH(3')-Ia	core	AMR	AMR	AMINOGLYCOSIDE	KANAMYCIN	EXACTX	271	271	100	100	271	WP_000018329.1	aminoglycoside O-phosphotransferase APH(3')-Ia	NA	NA	NA
NA	NZ_CP013024.1	53217	54029	+	aph(3')-Ia	aminoglycoside O-phosphotransferase APH(3')-Ia	core	AMR	AMR	AMINOGLYCOSIDE	KANAMYCIN	EXACTX	271	271	100	100	271	WP_000018329.1	aminoglycoside O-phosphotransferase APH(3')-Ia	NA	NA	NA
NA	NZ_CP027600.1	88037	88849	-	aph(3')-Ia	aminoglycoside O-phosphotransferase APH(3')-Ia	core	AMR	AMR	AMINOGLYCOSIDE	KANAMYCIN	EXACTX	271	271	100	100	271	WP_000018329.1	aminoglycoside O-phosphotransferase APH(3')-Ia	NA	NA	NA
NA	NZ_MK088173.1	6782	7594	-	aph(3')-Ia	aminoglycoside O-phosphotransferase APH(3')-Ia	core	AMR	AMR	AMINOGLYCOSIDE	KANAMYCIN	BLASTX	271	271	100	98.89	271	WP_000018330.1	aminoglycoside O-phosphotransferase APH(3')-Ia	NA	NA	NA
NA	NC_014843.1	61171	61995	+	aph(3'')-Ib	aminoglycoside O-phosphotransferase APH(3'')-Ib	core	AMR	AMR	AMINOGLYCOSIDE	STREPTOMYCIN	EXACTX	275	275	100	100	275	WP_109545041.1	aminoglycoside O-phosphotransferase APH(3'')-Ib	NA	NA	NA
NA	NC_018995.1	37220	38044	-	aph(3'')-Ib	aminoglycoside O-phosphotransferase APH(3'')-Ib	core	AMR	AMR	AMINOGLYCOSIDE	STREPTOMYCIN	EXACTX	275	275	100	100	275	WP_109545041.1	aminoglycoside O-phosphotransferase APH(3'')-Ib	NA	NA	NA
NA	NC_022992.1	17757	18539	+	aph(3'')-Ib	aminoglycoside O-phosphotransferase APH(3'')-Ib	core	AMR	AMR	AMINOGLYCOSIDE	STREPTOMYCIN	BLASTX	261	267	97.75	100	261	WP_001082319.1	aminoglycoside O-phosphotransferase APH(3'')-Ib	NA	NA	NA
NA	NC_022996.1	17757	18539	+	aph(3'')-Ib	aminoglycoside O-phosphotransferase APH(3'')-Ib	core	AMR	AMR	AMINOGLYCOSIDE	STREPTOMYCIN	BLASTX	261	267	97.75	100	261	WP_001082319.1	aminoglycoside O-phosphotransferase APH(3'')-Ib	NA	NA	NA
NA	NZ_AP018797.1	15531	16355	+	aph(3'')-Ib	aminoglycoside O-phosphotransferase APH(3'')-Ib	core	AMR	AMR	AMINOGLYCOSIDE	STREPTOMYCIN	EXACTX	275	275	100	100	275	WP_109545041.1	aminoglycoside O-phosphotransferase APH(3'')-Ib	NA	NA	NA
NA	NZ_AP018803.1	13717	14541	+	aph(3'')-Ib	aminoglycoside O-phosphotransferase APH(3'')-Ib	core	AMR	AMR	AMINOGLYCOSIDE	STREPTOMYCIN	EXACTX	275	275	100	100	275	WP_109545041.1	aminoglycoside O-phosphotransferase APH(3'')-Ib	NA	NA	NA
NA	NZ_AP019762.1	12144	12968	-	aph(3'')-Ib	aminoglycoside O-phosphotransferase APH(3'')-Ib	core	AMR	AMR	AMINOGLYCOSIDE	STREPTOMYCIN	EXACTX	275	275	100	100	275	WP_109545041.1	aminoglycoside O-phosphotransferase APH(3'')-Ib	NA	NA	NA
NA	NZ_CP013024.1	50728	51552	+	aph(3'')-Ib	aminoglycoside O-phosphotransferase APH(3'')-Ib	core	AMR	AMR	AMINOGLYCOSIDE	STREPTOMYCIN	EXACTX	275	275	100	100	275	WP_109545041.1	aminoglycoside O-phosphotransferase APH(3'')-Ib	NA	NA	NA
NA	NZ_CP027600.1	90514	91338	-	aph(3'')-Ib	aminoglycoside O-phosphotransferase APH(3'')-Ib	core	AMR	AMR	AMINOGLYCOSIDE	STREPTOMYCIN	EXACTX	275	275	100	100	275	WP_109545041.1	aminoglycoside O-phosphotransferase APH(3'')-Ib	NA	NA	NA
NA	NZ_CP051702.1	38439	39263	-	aph(3'')-Ib	aminoglycoside O-phosphotransferase APH(3'')-Ib	core	AMR	AMR	AMINOGLYCOSIDE	STREPTOMYCIN	EXACTX	275	275	100	100	275	WP_109545041.1	aminoglycoside O-phosphotransferase APH(3'')-Ib	NA	NA	NA
NA	NZ_CP051713.1	39717	40541	-	aph(3'')-Ib	aminoglycoside O-phosphotransferase APH(3'')-Ib	core	AMR	AMR	AMINOGLYCOSIDE	STREPTOMYCIN	EXACTX	275	275	100	100	275	WP_109545041.1	aminoglycoside O-phosphotransferase APH(3'')-Ib	NA	NA	NA
NA	NZ_CP058360.1	48165	48989	-	aph(3'')-Ib	aminoglycoside O-phosphotransferase APH(3'')-Ib	core	AMR	AMR	AMINOGLYCOSIDE	STREPTOMYCIN	EXACTX	275	275	100	100	275	WP_109545041.1	aminoglycoside O-phosphotransferase APH(3'')-Ib	NA	NA	NA
NA	NZ_CP058363.1	93131	93955	-	aph(3'')-Ib	aminoglycoside O-phosphotransferase APH(3'')-Ib	core	AMR	AMR	AMINOGLYCOSIDE	STREPTOMYCIN	EXACTX	275	275	100	100	275	WP_109545041.1	aminoglycoside O-phosphotransferase APH(3'')-Ib	NA	NA	NA
NA	NZ_CP069659.1	41370	42194	-	aph(3'')-Ib	aminoglycoside O-phosphotransferase APH(3'')-Ib	core	AMR	AMR	AMINOGLYCOSIDE	STREPTOMYCIN	BLASTX	275	275	100	99.64	275	WP_109545041.1	aminoglycoside O-phosphotransferase APH(3'')-Ib	NA	NA	NA
NA	NZ_CP076314.1	89626	90450	+	aph(3'')-Ib	aminoglycoside O-phosphotransferase APH(3'')-Ib	core	AMR	AMR	AMINOGLYCOSIDE	STREPTOMYCIN	EXACTX	275	275	100	100	275	WP_109545041.1	aminoglycoside O-phosphotransferase APH(3'')-Ib	NA	NA	NA
NA	NZ_KU932021.1	42904	43728	+	aph(3'')-Ib	aminoglycoside O-phosphotransferase APH(3'')-Ib	core	AMR	AMR	AMINOGLYCOSIDE	STREPTOMYCIN	EXACTX	275	275	100	100	275	WP_109545041.1	aminoglycoside O-phosphotransferase APH(3'')-Ib	NA	NA	NA
NA	NZ_LT985300.1	4977	5759	+	aph(3'')-Ib	aminoglycoside O-phosphotransferase APH(3'')-Ib	core	AMR	AMR	AMINOGLYCOSIDE	STREPTOMYCIN	BLASTX	261	267	97.75	100	261	WP_001082319.1	aminoglycoside O-phosphotransferase APH(3'')-Ib	NA	NA	NA
NA	NZ_MH287044.1	44387	45211	-	aph(3'')-Ib	aminoglycoside O-phosphotransferase APH(3'')-Ib	core	AMR	AMR	AMINOGLYCOSIDE	STREPTOMYCIN	EXACTX	275	275	100	100	275	WP_109545041.1	aminoglycoside O-phosphotransferase APH(3'')-Ib	NA	NA	NA
NA	NZ_MH618673.1	40435	41259	-	aph(3'')-Ib	aminoglycoside O-phosphotransferase APH(3'')-Ib	core	AMR	AMR	AMINOGLYCOSIDE	STREPTOMYCIN	EXACTX	275	275	100	100	275	WP_109545041.1	aminoglycoside O-phosphotransferase APH(3'')-Ib	NA	NA	NA
NA	NZ_MK396099.1	62049	62600	+	aph(3'')-Ib	aminoglycoside O-phosphotransferase APH(3'')-Ib	core	AMR	AMR	AMINOGLYCOSIDE	STREPTOMYCIN	PARTIALX	184	275	66.91	100	184	WP_109545041.1	aminoglycoside O-phosphotransferase APH(3'')-Ib	NA	NA	NA
NA	NZ_MK455767.1	62049	62600	+	aph(3'')-Ib	aminoglycoside O-phosphotransferase APH(3'')-Ib	core	AMR	AMR	AMINOGLYCOSIDE	STREPTOMYCIN	PARTIALX	184	275	66.91	100	184	WP_109545041.1	aminoglycoside O-phosphotransferase APH(3'')-Ib	NA	NA	NA
NA	NZ_WXYX01000005.1	7416	8240	+	aph(3'')-Ib	aminoglycoside O-phosphotransferase APH(3'')-Ib	core	AMR	AMR	AMINOGLYCOSIDE	STREPTOMYCIN	EXACTX	275	275	100	100	275	WP_109545041.1	aminoglycoside O-phosphotransferase APH(3'')-Ib	NA	NA
NA	NC_014843.1	80894	81622	+	aph(6)-Id	aminoglycoside O-phosphotransferase APH(6)-Id	core	AMR	AMR	AMINOGLYCOSIDE	STREPTOMYCIN	PARTIALX	243	278	87.41	100	243	WP_000480972.1	aminoglycoside O-phosphotransferase APH(6)-Id	NA	NA	NA
NA	NC_018995.1	31429	32157	-	aph(6)-Id	aminoglycoside O-phosphotransferase APH(6)-Id	core	AMR	AMR	AMINOGLYCOSIDE	STREPTOMYCIN	PARTIALX	243	278	87.41	100	243	WP_000480968.1	aminoglycoside O-phosphotransferase APH(6)-Id	NA	NA	NA
NA	NC_022992.1	18542	19375	+	aph(6)-Id	aminoglycoside O-phosphotransferase APH(6)-Id	core	AMR	AMR	AMINOGLYCOSIDE	STREPTOMYCIN	EXACTX	278	278	100	100	278	WP_000480968.1	aminoglycoside O-phosphotransferase APH(6)-Id	NA	NA	NA
NA	NC_022996.1	18542	19375	+	aph(6)-Id	aminoglycoside O-phosphotransferase APH(6)-Id	core	AMR	AMR	AMINOGLYCOSIDE	STREPTOMYCIN	EXACTX	278	278	100	100	278	WP_000480968.1	aminoglycoside O-phosphotransferase APH(6)-Id	NA	NA	NA
NA	NZ_AP018797.1	16358	17191	+	aph(6)-Id	aminoglycoside O-phosphotransferase APH(6)-Id	core	AMR	AMR	AMINOGLYCOSIDE	STREPTOMYCIN	EXACTX	278	278	100	100	278	WP_000480968.1	aminoglycoside O-phosphotransferase APH(6)-Id	NA	NA	NA
NA	NZ_AP018803.1	14544	15284	+	aph(6)-Id	aminoglycoside O-phosphotransferase APH(6)-Id	core	AMR	AMR	AMINOGLYCOSIDE	STREPTOMYCIN	PARTIALX	247	278	88.85	100	247	WP_000480968.1	aminoglycoside O-phosphotransferase APH(6)-Id	NA	NA	NA
NA	NZ_AP019762.1	11308	12141	-	aph(6)-Id	aminoglycoside O-phosphotransferase APH(6)-Id	core	AMR	AMR	AMINOGLYCOSIDE	STREPTOMYCIN	EXACTX	278	278	100	100	278	WP_000480968.1	aminoglycoside O-phosphotransferase APH(6)-Id	NA	NA	NA
NA	NZ_CP013024.1	51555	52295	+	aph(6)-Id	aminoglycoside O-phosphotransferase APH(6)-Id	core	AMR	AMR	AMINOGLYCOSIDE	STREPTOMYCIN	PARTIALX	247	278	88.85	100	247	WP_000480968.1	aminoglycoside O-phosphotransferase APH(6)-Id	NA	NA	NA
NA	NZ_CP027600.1	89771	90511	-	aph(6)-Id	aminoglycoside O-phosphotransferase APH(6)-Id	core	AMR	AMR	AMINOGLYCOSIDE	STREPTOMYCIN	PARTIALX	247	278	88.85	100	247	WP_000480968.1	aminoglycoside O-phosphotransferase APH(6)-Id	NA	NA	NA
NA	NZ_CP051702.1	37603	38436	-	aph(6)-Id	aminoglycoside O-phosphotransferase APH(6)-Id	core	AMR	AMR	AMINOGLYCOSIDE	STREPTOMYCIN	EXACTX	278	278	100	100	278	WP_000480968.1	aminoglycoside O-phosphotransferase APH(6)-Id	NA	NA	NA
NA	NZ_CP051713.1	33926	34654	-	aph(6)-Id	aminoglycoside O-phosphotransferase APH(6)-Id	core	AMR	AMR	AMINOGLYCOSIDE	STREPTOMYCIN	PARTIALX	243	278	87.41	100	243	WP_000480968.1	aminoglycoside O-phosphotransferase APH(6)-Id	NA	NA	NA
NA	NZ_CP058360.1	31253	31981	-	aph(6)-Id	aminoglycoside O-phosphotransferase APH(6)-Id	core	AMR	AMR	AMINOGLYCOSIDE	STREPTOMYCIN	PARTIALX	243	278	87.41	100	243	WP_000480968.1	aminoglycoside O-phosphotransferase APH(6)-Id	NA	NA	NA
NA	NZ_CP058363.1	31253	31981	-	aph(6)-Id	aminoglycoside O-phosphotransferase APH(6)-Id	core	AMR	AMR	AMINOGLYCOSIDE	STREPTOMYCIN	PARTIALX	243	278	87.41	100	243	WP_000480968.1	aminoglycoside O-phosphotransferase APH(6)-Id	NA	NA	NA
NA	NZ_CP069659.1	35579	36307	-	aph(6)-Id	aminoglycoside O-phosphotransferase APH(6)-Id	core	AMR	AMR	AMINOGLYCOSIDE	STREPTOMYCIN	PARTIALX	243	278	87.41	100	243	WP_000480968.1	aminoglycoside O-phosphotransferase APH(6)-Id	NA	NA	NA
NA	NZ_CP076314.1	90453	91286	+	aph(6)-Id	aminoglycoside O-phosphotransferase APH(6)-Id	core	AMR	AMR	AMINOGLYCOSIDE	STREPTOMYCIN	EXACTX	278	278	100	100	278	WP_000480968.1	aminoglycoside O-phosphotransferase APH(6)-Id	NA	NA	NA
NA	NZ_KU932021.1	48791	49519	+	aph(6)-Id	aminoglycoside O-phosphotransferase APH(6)-Id	core	AMR	AMR	AMINOGLYCOSIDE	STREPTOMYCIN	PARTIALX	243	278	87.41	100	243	WP_000480968.1	aminoglycoside O-phosphotransferase APH(6)-Id	NA	NA	NA
NA	NZ_LT985300.1	5762	6595	+	aph(6)-Id	aminoglycoside O-phosphotransferase APH(6)-Id	core	AMR	AMR	AMINOGLYCOSIDE	STREPTOMYCIN	EXACTX	278	278	100	100	278	WP_000480968.1	aminoglycoside O-phosphotransferase APH(6)-Id	NA	NA	NA
NA	NZ_MH287044.1	38596	39324	-	aph(6)-Id	aminoglycoside O-phosphotransferase APH(6)-Id	core	AMR	AMR	AMINOGLYCOSIDE	STREPTOMYCIN	PARTIALX	243	278	87.41	100	243	WP_000480968.1	aminoglycoside O-phosphotransferase APH(6)-Id	NA	NA	NA
NA	NZ_MH618673.1	34644	35372	-	aph(6)-Id	aminoglycoside O-phosphotransferase APH(6)-Id	core	AMR	AMR	AMINOGLYCOSIDE	STREPTOMYCIN	PARTIALX	243	278	87.41	100	243	WP_000480968.1	aminoglycoside O-phosphotransferase APH(6)-Id	NA	NA	NA
NA	NZ_MK396099.1	80755	81483	+	aph(6)-Id	aminoglycoside O-phosphotransferase APH(6)-Id	core	AMR	AMR	AMINOGLYCOSIDE	STREPTOMYCIN	PARTIALX	243	278	87.41	100	243	WP_000480968.1	aminoglycoside O-phosphotransferase APH(6)-Id	NA	NA	NA
NA	NZ_MK455767.1	69885	70613	+	aph(6)-Id	aminoglycoside O-phosphotransferase APH(6)-Id	core	AMR	AMR	AMINOGLYCOSIDE	STREPTOMYCIN	PARTIALX	243	278	87.41	100	243	WP_000480968.1	aminoglycoside O-phosphotransferase APH(6)-Id	NA	NA	NA
NA	NZ_WXYX01000005.1	8243	9076	+	aph(6)-Id	aminoglycoside O-phosphotransferase APH(6)-Id	core	AMR	AMR	AMINOGLYCOSIDE	STREPTOMYCIN	EXACTX	278	278	100	100	278	WP_000480968.1	aminoglycoside O-phosphotransferase APH(6)-Id	NA	NA
NA	NZ_CP058363.1	62223	62993	+	armA	ArmA family 16S rRNA (guanine(1405)-N(7))-methyltransferase	core	AMR	AMR	AMINOGLYCOSIDE	GENTAMICIN	EXACTX	257	257	100	100	257	WP_000359986.1	ArmA family 16S rRNA (guanine(1405)-N(7))-methyltransferase	NA	NA	NA
NA	NC_014843.1	82951	84120	+	blaACC-4	cephalosporin-hydrolyzing class C beta-lactamase ACC-4	core	AMR	AMR	BETA-LACTAM	CEPHALOSPORIN	ALLELEX	390	390	100	100	390	WP_063857708.1	cephalosporin-hydrolyzing class C beta-lactamase ACC-4	NA	NA	NA
NA	NZ_CP016548.1	28341	29483	-	blaCMY-2	class C beta-lactamase CMY-2	core	AMR	AMR	BETA-LACTAM	CEPHALOSPORIN	ALLELEX	381	381	100	100	381	WP_000976514.1	class C beta-lactamase CMY-2	NA	NA	NA
NA	NZ_CP056076.1	80497	81639	+	blaCMY-2	class C beta-lactamase CMY-2	core	AMR	AMR	BETA-LACTAM	CEPHALOSPORIN	ALLELEX	381	381	100	100	381	WP_000976514.1	class C beta-lactamase CMY-2	NA	NA	NA
NA	NZ_JXMX01000007.1	5358	6500	-	blaCMY-2	class C beta-lactamase CMY-2	core	AMR	AMR	BETA-LACTAM	CEPHALOSPORIN	ALLELEX	381	381	100	100	381	WP_000976514.1	class C beta-lactamase CMY-2	NA	NA	NA
NA	NZ_KR905384.1	47937	49079	-	blaCMY-2	class C beta-lactamase CMY-2	core	AMR	AMR	BETA-LACTAM	CEPHALOSPORIN	ALLELEX	381	381	100	100	381	WP_000976514.1	class C beta-lactamase CMY-2	NA	NA	NA
NA	NZ_KR905385.1	50256	51398	-	blaCMY-2	class C beta-lactamase CMY-2	core	AMR	AMR	BETA-LACTAM	CEPHALOSPORIN	ALLELEX	381	381	100	100	381	WP_000976514.1	class C beta-lactamase CMY-2	NA	NA	NA
NA	NZ_KR905386.1	41271	42413	-	blaCMY-2	class C beta-lactamase CMY-2	core	AMR	AMR	BETA-LACTAM	CEPHALOSPORIN	ALLELEX	381	381	100	100	381	WP_000976514.1	class C beta-lactamase CMY-2	NA	NA	NA
NA	NZ_KR905387.1	43583	44725	-	blaCMY-2	class C beta-lactamase CMY-2	core	AMR	AMR	BETA-LACTAM	CEPHALOSPORIN	ALLELEX	381	381	100	100	381	WP_000976514.1	class C beta-lactamase CMY-2	NA	NA	NA
NA	NZ_KR905389.1	47929	49071	-	blaCMY-2	class C beta-lactamase CMY-2	core	AMR	AMR	BETA-LACTAM	CEPHALOSPORIN	ALLELEX	381	381	100	100	381	WP_000976514.1	class C beta-lactamase CMY-2	NA	NA	NA
NA	NZ_KU312044.1	50185	51327	+	blaCMY-2	class C beta-lactamase CMY-2	core	AMR	AMR	BETA-LACTAM	CEPHALOSPORIN	ALLELEX	381	381	100	100	381	WP_000976514.1	class C beta-lactamase CMY-2	NA	NA	NA
NA	NZ_LR999864.1	52216	53358	-	blaCMY-2	class C beta-lactamase CMY-2	core	AMR	AMR	BETA-LACTAM	CEPHALOSPORIN	ALLELEX	381	381	100	100	381	WP_000976514.1	class C beta-lactamase CMY-2	NA	NA	NA
NA	NZ_LR999866.1	40569	41711	-	blaCMY-2	class C beta-lactamase CMY-2	core	AMR	AMR	BETA-LACTAM	CEPHALOSPORIN	ALLELEX	381	381	100	100	381	WP_000976514.1	class C beta-lactamase CMY-2	NA	NA	NA
NA	NZ_MW390523.1	50872	52014	-	blaCMY-2	class C beta-lactamase CMY-2	core	AMR	AMR	BETA-LACTAM	CEPHALOSPORIN	ALLELEX	381	381	100	100	381	WP_000976514.1	class C beta-lactamase CMY-2	NA	NA
NA	NZ_MW390545.1	10311	11453	-	blaCMY-2	class C beta-lactamase CMY-2	core	AMR	AMR	BETA-LACTAM	CEPHALOSPORIN	ALLELEX	381	381	100	100	381	WP_000976514.1	class C beta-lactamase CMY-2	NA	NA
NA	NZ_CP041959.1	11938	13080	-	blaCMY-4	class C beta-lactamase CMY-4	core	AMR	AMR	BETA-LACTAM	CEPHALOSPORIN	ALLELEX	381	381	100	100	381	WP_015056382.1	class C beta-lactamase CMY-4	NA	NA	NA
NA	NZ_KR905390.1	41251	42393	-	blaCMY-4	class C beta-lactamase CMY-4	core	AMR	AMR	BETA-LACTAM	CEPHALOSPORIN	ALLELEX	381	381	100	100	381	WP_015056382.1	class C beta-lactamase CMY-4	NA	NA	NA
NA	NC_025138.1	104028	104900	+	blaCTX-M-1	class A extended-spectrum beta-lactamase CTX-M-1	core	AMR	AMR	BETA-LACTAM	CEPHALOSPORIN	ALLELEX	291	291	100	100	291	WP_013188473.1	class A extended-spectrum beta-lactamase CTX-M-1	NA	NA	NA
NA	NZ_MN335638.1	11668	12540	+	blaCTX-M-1	class A extended-spectrum beta-lactamase CTX-M-1	core	AMR	AMR	BETA-LACTAM	CEPHALOSPORIN	ALLELEX	291	291	100	100	291	WP_013188473.1	class A extended-spectrum beta-lactamase CTX-M-1	NA	NA
NA	NZ_CP076314.1	15849	16721	-	blaCTX-M-14	class A extended-spectrum beta-lactamase CTX-M-14	core	AMR	AMR	BETA-LACTAM	CEPHALOSPORIN	ALLELEX	291	291	100	100	291	WP_001617865.1	class A extended-spectrum beta-lactamase CTX-M-14	NA	NA	NA
NA	NZ_MF344576.1	19144	20016	+	blaCTX-M-14	class A extended-spectrum beta-lactamase CTX-M-14	core	AMR	AMR	BETA-LACTAM	CEPHALOSPORIN	ALLELEX	291	291	100	100	291	WP_001617865.1	class A extended-spectrum beta-lactamase CTX-M-14	NA	NA	NA
NA	NZ_AP022263.1	15801	16673	-	blaCTX-M-15	class A extended-spectrum beta-lactamase CTX-M-15	core	AMR	AMR	BETA-LACTAM	CEPHALOSPORIN	ALLELEX	291	291	100	100	291	WP_000239590.1	class A extended-spectrum beta-lactamase CTX-M-15	NA	NA	NA
NA	NZ_MF078004.1	85443	86315	+	blaCTX-M-15	class A extended-spectrum beta-lactamase CTX-M-15	core	AMR	AMR	BETA-LACTAM	CEPHALOSPORIN	ALLELEX	291	291	100	100	291	WP_000239590.1	class A extended-spectrum beta-lactamase CTX-M-15	NA	NA	NA
NA	NZ_MK396099.1	71086	71958	+	blaCTX-M-15	class A extended-spectrum beta-lactamase CTX-M-15	core	AMR	AMR	BETA-LACTAM	CEPHALOSPORIN	ALLELEX	291	291	100	100	291	WP_000239590.1	class A extended-spectrum beta-lactamase CTX-M-15	NA	NA	NA
NA	NZ_MT754289.1	86384	87256	-	blaCTX-M-15	class A extended-spectrum beta-lactamase CTX-M-15	core	AMR	AMR	BETA-LACTAM	CEPHALOSPORIN	ALLELEX	291	291	100	100	291	WP_000239590.1	class A extended-spectrum beta-lactamase CTX-M-15	NA	NA
NA	NZ_CP058363.1	52043	52915	-	blaCTX-M-3	class A extended-spectrum beta-lactamase CTX-M-3	core	AMR	AMR	BETA-LACTAM	CEPHALOSPORIN	ALLELEX	291	291	100	100	291	WP_011091028.1	class A extended-spectrum beta-lactamase CTX-M-3	NA	NA	NA
NA	NZ_MN335639.1	22213	23085	+	blaCTX-M-32	class A extended-spectrum beta-lactamase CTX-M-32	core	AMR	AMR	BETA-LACTAM	CEPHALOSPORIN	ALLELEX	291	291	100	100	291	WP_000239591.1	class A extended-spectrum beta-lactamase CTX-M-32	NA	NA
NA	NZ_MK396099.1	76001	76828	-	blaOXA-1	oxacillin-hydrolyzing class D beta-lactamase OXA-1	core	AMR	AMR	BETA-LACTAM	BETA-LACTAM	ALLELEX	276	276	100	100	276	WP_001334766.1	oxacillin-hydrolyzing class D beta-lactamase OXA-1	NA	NA	NA
NA	NZ_MK455767.1	65131	65958	-	blaOXA-1	oxacillin-hydrolyzing class D beta-lactamase OXA-1	core	AMR	AMR	BETA-LACTAM	BETA-LACTAM	ALLELEX	276	276	100	100	276	WP_001334766.1	oxacillin-hydrolyzing class D beta-lactamase OXA-1	NA	NA	NA
NA	NZ_MK758104.1	10930	11754	+	blaOXA-2	oxacillin-hydrolyzing class D beta-lactamase OXA-2	core	AMR	AMR	BETA-LACTAM	BETA-LACTAM	ALLELEX	275	275	100	100	275	WP_001007673.1	oxacillin-hydrolyzing class D beta-lactamase OXA-2	NA	NA	NA
NA	NZ_MK758104.1	12662	13486	+	blaOXA-2	oxacillin-hydrolyzing class D beta-lactamase OXA-2	core	AMR	AMR	BETA-LACTAM	BETA-LACTAM	ALLELEX	275	275	100	100	275	WP_001007673.1	oxacillin-hydrolyzing class D beta-lactamase OXA-2	NA	NA
NA	NC_014843.1	66142	67005	-	blaSCO-1	class A beta-lactamase SCO-1	core	AMR	AMR	BETA-LACTAM	BETA-LACTAM	ALLELEX	288	288	100	100	288	WP_004197546.1	class A beta-lactamase SCO-1	NA	NA	NA
NA	NC_014843.1	62257	63114	-	blaTEM-1	class A broad-spectrum beta-lactamase TEM-1	core	AMR	AMR	BETA-LACTAM	BETA-LACTAM	ALLELEX	286	286	100	100	286	WP_000027057.1	class A broad-spectrum beta-lactamase TEM-1	NA	NA	NA
NA	NC_014843.1	76093	76950	-	blaTEM-1	class A broad-spectrum beta-lactamase TEM-1	core	AMR	AMR	BETA-LACTAM	BETA-LACTAM	ALLELEX	286	286	100	100	286	WP_000027057.1	class A broad-spectrum beta-lactamase TEM-1	NA	NA	NA
NA	NC_018995.1	36101	36958	+	blaTEM-1	class A broad-spectrum beta-lactamase TEM-1	core	AMR	AMR	BETA-LACTAM	BETA-LACTAM	ALLELEX	286	286	100	100	286	WP_000027057.1	class A broad-spectrum beta-lactamase TEM-1	NA	NA	NA
NA	NC_022992.1	12787	13644	+	blaTEM-1	class A broad-spectrum beta-lactamase TEM-1	core	AMR	AMR	BETA-LACTAM	BETA-LACTAM	ALLELEX	286	286	100	100	286	WP_000027057.1	class A broad-spectrum beta-lactamase TEM-1	NA	NA	NA
NA	NC_022996.1	12787	13644	+	blaTEM-1	class A broad-spectrum beta-lactamase TEM-1	core	AMR	AMR	BETA-LACTAM	BETA-LACTAM	ALLELEX	286	286	100	100	286	WP_000027057.1	class A broad-spectrum beta-lactamase TEM-1	NA	NA	NA
NA	NZ_AP018797.1	10616	11473	+	blaTEM-1	class A broad-spectrum beta-lactamase TEM-1	core	AMR	AMR	BETA-LACTAM	BETA-LACTAM	ALLELEX	286	286	100	100	286	WP_000027057.1	class A broad-spectrum beta-lactamase TEM-1	NA	NA	NA
NA	NZ_AP018803.1	8804	9661	-	blaTEM-1	class A broad-spectrum beta-lactamase TEM-1	core	AMR	AMR	BETA-LACTAM	BETA-LACTAM	ALLELEX	286	286	100	100	286	WP_000027057.1	class A broad-spectrum beta-lactamase TEM-1	NA	NA	NA
NA	NZ_AP019762.1	9082	9939	+	blaTEM-1	class A broad-spectrum beta-lactamase TEM-1	core	AMR	AMR	BETA-LACTAM	BETA-LACTAM	ALLELEX	286	286	100	100	286	WP_000027057.1	class A broad-spectrum beta-lactamase TEM-1	NA	NA	NA
NA	NZ_CM017029.1	10949	11806	+	blaTEM-1	class A broad-spectrum beta-lactamase TEM-1	core	AMR	AMR	BETA-LACTAM	BETA-LACTAM	ALLELEX	286	286	100	100	286	WP_000027057.1	class A broad-spectrum beta-lactamase TEM-1	NA	NA	NA
NA	NZ_CM017132.1	24802	25659	-	blaTEM-1	class A broad-spectrum beta-lactamase TEM-1	core	AMR	AMR	BETA-LACTAM	BETA-LACTAM	ALLELEX	286	286	100	100	286	WP_000027057.1	class A broad-spectrum beta-lactamase TEM-1	NA	NA	NA
NA	NZ_CP013024.1	45799	46656	+	blaTEM-1	class A broad-spectrum beta-lactamase TEM-1	core	AMR	AMR	BETA-LACTAM	BETA-LACTAM	ALLELEX	286	286	100	100	286	WP_000027057.1	class A broad-spectrum beta-lactamase TEM-1	NA	NA	NA
NA	NZ_CP027600.1	85682	86539	+	blaTEM-1	class A broad-spectrum beta-lactamase TEM-1	core	AMR	AMR	BETA-LACTAM	BETA-LACTAM	ALLELEX	286	286	100	100	286	WP_000027057.1	class A broad-spectrum beta-lactamase TEM-1	NA	NA	NA
NA	NZ_CP032260.1	48263	49120	-	blaTEM-1	class A broad-spectrum beta-lactamase TEM-1	core	AMR	AMR	BETA-LACTAM	BETA-LACTAM	ALLELEX	286	286	100	100	286	WP_000027057.1	class A broad-spectrum beta-lactamase TEM-1	NA	NA	NA
NA	NZ_CP040455.1	86162	87019	+	blaTEM-1	class A broad-spectrum beta-lactamase TEM-1	core	AMR	AMR	BETA-LACTAM	BETA-LACTAM	ALLELEX	286	286	100	100	286	WP_000027057.1	class A broad-spectrum beta-lactamase TEM-1	NA	NA	NA
NA	NZ_CP051713.1	38598	39455	+	blaTEM-1	class A broad-spectrum beta-lactamase TEM-1	core	AMR	AMR	BETA-LACTAM	BETA-LACTAM	ALLELEX	286	286	100	100	286	WP_000027057.1	class A broad-spectrum beta-lactamase TEM-1	NA	NA	NA
NA	NZ_CP058360.1	47046	47903	+	blaTEM-1	class A broad-spectrum beta-lactamase TEM-1	core	AMR	AMR	BETA-LACTAM	BETA-LACTAM	ALLELEX	286	286	100	100	286	WP_000027057.1	class A broad-spectrum beta-lactamase TEM-1	NA	NA	NA
NA	NZ_CP058363.1	92012	92869	+	blaTEM-1	class A broad-spectrum beta-lactamase TEM-1	core	AMR	AMR	BETA-LACTAM	BETA-LACTAM	ALLELEX	286	286	100	100	286	WP_000027057.1	class A broad-spectrum beta-lactamase TEM-1	NA	NA	NA
NA	NZ_CP069659.1	40251	41108	+	blaTEM-1	class A broad-spectrum beta-lactamase TEM-1	core	AMR	AMR	BETA-LACTAM	BETA-LACTAM	ALLELEX	286	286	100	100	286	WP_000027057.1	class A broad-spectrum beta-lactamase TEM-1	NA	NA	NA
NA	NZ_CP080158.1	99204	100061	+	blaTEM-1	class A broad-spectrum beta-lactamase TEM-1	core	AMR	AMR	BETA-LACTAM	BETA-LACTAM	ALLELEX	286	286	100	100	286	WP_000027057.1	class A broad-spectrum beta-lactamase TEM-1	NA	NA	NA
NA	NZ_CP080166.1	99204	100061	+	blaTEM-1	class A broad-spectrum beta-lactamase TEM-1	core	AMR	AMR	BETA-LACTAM	BETA-LACTAM	ALLELEX	286	286	100	100	286	WP_000027057.1	class A broad-spectrum beta-lactamase TEM-1	NA	NA	NA
NA	NZ_KU932021.1	43990	44847	-	blaTEM-1	class A broad-spectrum beta-lactamase TEM-1	core	AMR	AMR	BETA-LACTAM	BETA-LACTAM	ALLELEX	286	286	100	100	286	WP_000027057.1	class A broad-spectrum beta-lactamase TEM-1	NA	NA	NA
NA	NZ_MF156268.1	2827	3684	-	blaTEM-1	class A broad-spectrum beta-lactamase TEM-1	core	AMR	AMR	BETA-LACTAM	BETA-LACTAM	ALLELEX	286	286	100	100	286	WP_000027057.1	class A broad-spectrum beta-lactamase TEM-1	NA	NA	NA
NA	NZ_MH287044.1	43268	44125	+	blaTEM-1	class A broad-spectrum beta-lactamase TEM-1	core	AMR	AMR	BETA-LACTAM	BETA-LACTAM	ALLELEX	286	286	100	100	286	WP_000027057.1	class A broad-spectrum beta-lactamase TEM-1	NA	NA	NA
NA	NZ_MH618673.1	39316	40173	+	blaTEM-1	class A broad-spectrum beta-lactamase TEM-1	core	AMR	AMR	BETA-LACTAM	BETA-LACTAM	ALLELEX	286	286	100	100	286	WP_000027057.1	class A broad-spectrum beta-lactamase TEM-1	NA	NA	NA
NA	NZ_MK396099.1	67408	68265	-	blaTEM-1	class A broad-spectrum beta-lactamase TEM-1	core	AMR	AMR	BETA-LACTAM	BETA-LACTAM	ALLELEX	286	286	100	100	286	WP_000027057.1	class A broad-spectrum beta-lactamase TEM-1	NA	NA	NA
NA	NZ_MN334219.1	12082	12939	-	blaTEM-1	class A broad-spectrum beta-lactamase TEM-1	core	AMR	AMR	BETA-LACTAM	BETA-LACTAM	ALLELEX	286	286	100	100	286	WP_000027057.1	class A broad-spectrum beta-lactamase TEM-1	NA	NA
NA	NZ_LR999864.1	3874	4731	-	blaTEM-32	inhibitor-resistant class A broad-spectrum beta-lactamase TEM-32	core	AMR	AMR	BETA-LACTAM	BETA-LACTAM	ALLELEX	286	286	100	100	286	WP_052944427.1	inhibitor-resistant class A broad-spectrum beta-lactamase TEM-32	NA	NA	NA
NA	NC_032099.1	85522	86178	+	catA1	type A-1 chloramphenicol O-acetyltransferase	core	AMR	AMR	PHENICOL	CHLORAMPHENICOL	EXACTX	219	219	100	100	219	WP_000412211.1	type A-1 chloramphenicol O-acetyltransferase	NA	NA	NA
NA	NZ_CP035813.1	35712	36368	+	catA1	type A-1 chloramphenicol O-acetyltransferase	core	AMR	AMR	PHENICOL	CHLORAMPHENICOL	EXACTX	219	219	100	100	219	WP_000412211.1	type A-1 chloramphenicol O-acetyltransferase	NA	NA	NA
NA	NZ_KT754167.1	42069	42725	-	catA1	type A-1 chloramphenicol O-acetyltransferase	core	AMR	AMR	PHENICOL	CHLORAMPHENICOL	EXACTX	219	219	100	100	219	WP_000412211.1	type A-1 chloramphenicol O-acetyltransferase	NA	NA	NA
NA	NZ_MK396099.1	75420	75860	-	catB3	type B-3 chloramphenicol O-acetyltransferase CatB3	core	AMR	AMR	PHENICOL	CHLORAMPHENICOL	PARTIALX	147	210	70	100	147	WP_000186237.1	type B-3 chloramphenicol O-acetyltransferase CatB3	NA	NA	NA
NA	NZ_MK455767.1	64550	64990	-	catB3	type B-3 chloramphenicol O-acetyltransferase CatB3	core	AMR	AMR	PHENICOL	CHLORAMPHENICOL	PARTIALX	147	210	70	100	147	WP_000186237.1	type B-3 chloramphenicol O-acetyltransferase CatB3	NA	NA	NA
NA	NZ_CP049846.1	39265	39735	+	dfrA1	trimethoprim-resistant dihydrofolate reductase DfrA1	core	AMR	AMR	TRIMETHOPRIM	TRIMETHOPRIM	EXACTX	157	157	100	100	157	WP_000777554.1	trimethoprim-resistant dihydrofolate reductase DfrA1	NA	NA	NA
NA	NZ_CP054380.1	40304	40774	+	dfrA1	trimethoprim-resistant dihydrofolate reductase DfrA1	core	AMR	AMR	TRIMETHOPRIM	TRIMETHOPRIM	EXACTX	157	157	100	100	157	WP_000777554.1	trimethoprim-resistant dihydrofolate reductase DfrA1	NA	NA	NA
NA	NZ_CP069452.1	90927	91397	+	dfrA1	trimethoprim-resistant dihydrofolate reductase DfrA1	core	AMR	AMR	TRIMETHOPRIM	TRIMETHOPRIM	EXACTX	157	157	100	100	157	WP_000777554.1	trimethoprim-resistant dihydrofolate reductase DfrA1	NA	NA	NA
NA	NZ_JAHBCK010000004.1	39265	39735	+	dfrA1	trimethoprim-resistant dihydrofolate reductase DfrA1	core	AMR	AMR	TRIMETHOPRIM	TRIMETHOPRIM	EXACTX	157	157	100	100	157	WP_000777554.1	trimethoprim-resistant dihydrofolate reductase DfrA1	NA	NA	NA
NA	NZ_CP058363.1	55838	56332	+	dfrA12	trimethoprim-resistant dihydrofolate reductase DfrA12	core	AMR	AMR	TRIMETHOPRIM	TRIMETHOPRIM	EXACTX	165	165	100	100	165	WP_001083725.1	trimethoprim-resistant dihydrofolate reductase DfrA12	NA	NA	NA
NA	NZ_MK396099.1	62621	63091	+	dfrA14	trimethoprim-resistant dihydrofolate reductase DfrA14	core	AMR	AMR	TRIMETHOPRIM	TRIMETHOPRIM	EXACTX	157	157	100	100	157	WP_021529707.1	trimethoprim-resistant dihydrofolate reductase DfrA14	NA	NA	NA
NA	NZ_MK455767.1	62621	63091	+	dfrA14	trimethoprim-resistant dihydrofolate reductase DfrA14	core	AMR	AMR	TRIMETHOPRIM	TRIMETHOPRIM	EXACTX	157	157	100	100	157	WP_021529707.1	trimethoprim-resistant dihydrofolate reductase DfrA14	NA	NA	NA
NA	NC_022992.1	10873	11343	+	dfrA5	trimethoprim-resistant dihydrofolate reductase DfrA5	core	AMR	AMR	TRIMETHOPRIM	TRIMETHOPRIM	EXACTX	157	157	100	100	157	WP_001317507.1	trimethoprim-resistant dihydrofolate reductase DfrA5	NA	NA	NA
NA	NC_022996.1	10873	11343	+	dfrA5	trimethoprim-resistant dihydrofolate reductase DfrA5	core	AMR	AMR	TRIMETHOPRIM	TRIMETHOPRIM	EXACTX	157	157	100	100	157	WP_001317507.1	trimethoprim-resistant dihydrofolate reductase DfrA5	NA	NA	NA
NA	NZ_AP022090.1	17429	17899	-	dfrA5	trimethoprim-resistant dihydrofolate reductase DfrA5	core	AMR	AMR	TRIMETHOPRIM	TRIMETHOPRIM	EXACTX	157	157	100	100	157	WP_001317507.1	trimethoprim-resistant dihydrofolate reductase DfrA5	NA	NA	NA
NA	NZ_CP051702.1	12667	13137	+	dfrA5	trimethoprim-resistant dihydrofolate reductase DfrA5	core	AMR	AMR	TRIMETHOPRIM	TRIMETHOPRIM	EXACTX	157	157	100	100	157	WP_001317507.1	trimethoprim-resistant dihydrofolate reductase DfrA5	NA	NA	NA
NA	NZ_MN334219.1	10171	10641	+	dfrA5	trimethoprim-resistant dihydrofolate reductase DfrA5	core	AMR	AMR	TRIMETHOPRIM	TRIMETHOPRIM	EXACTX	157	157	100	100	157	WP_001317507.1	trimethoprim-resistant dihydrofolate reductase DfrA5	NA	NA
NA	NZ_MN334220.1	10171	10641	+	dfrA5	trimethoprim-resistant dihydrofolate reductase DfrA5	core	AMR	AMR	TRIMETHOPRIM	TRIMETHOPRIM	EXACTX	157	157	100	100	157	WP_001317507.1	trimethoprim-resistant dihydrofolate reductase DfrA5	NA	NA
NA	NZ_CP076314.1	19614	20348	-	erm(B)	23S rRNA (adenine(2058)-N(6))-methyltransferase Erm(B)	core	AMR	AMR	MACROLIDE	MACROLIDE	BLASTX	245	245	100	99.59	245	WP_002321849.1	23S rRNA (adenine(2058)-N(6))-methyltransferase Erm(B)	NA	NA	NA
NA	NZ_MF344576.1	15413	16147	+	erm(B)	23S rRNA (adenine(2058)-N(6))-methyltransferase Erm(B)	core	AMR	AMR	MACROLIDE	MACROLIDE	BLASTX	245	245	100	99.59	245	WP_002321849.1	23S rRNA (adenine(2058)-N(6))-methyltransferase Erm(B)	NA	NA	NA
NA	NZ_CP069659.1	33408	34619	+	floR	chloramphenicol/florfenicol efflux MFS transporter FloR	core	AMR	AMR	PHENICOL	CHLORAMPHENICOL/FLORFENICOL	BLASTX	404	404	100	99.75	404	WP_011453054.1	chloramphenicol/florfenicol efflux MFS transporter FloR	NA	NA	NA
NA	NC_025138.1	106479	107381	-	mph(A)	Mph(A) family macrolide 2'-phosphotransferase	core	AMR	AMR	MACROLIDE	MACROLIDE	EXACTX	301	301	100	100	301	WP_000219391.1	Mph(A) family macrolide 2'-phosphotransferase	NA	NA	NA
NA	NZ_CP054380.1	111350	112252	-	mph(A)	Mph(A) family macrolide 2'-phosphotransferase	core	AMR	AMR	MACROLIDE	MACROLIDE	EXACTX	301	301	100	100	301	WP_000219391.1	Mph(A) family macrolide 2'-phosphotransferase	NA	NA	NA
NA	NZ_MN335638.1	14117	15019	-	mph(A)	Mph(A) family macrolide 2'-phosphotransferase	core	AMR	AMR	MACROLIDE	MACROLIDE	EXACTX	301	301	100	100	301	WP_000219391.1	Mph(A) family macrolide 2'-phosphotransferase	NA	NA
NA	NZ_CP058363.1	66826	67707	+	mph(E)	Mph(E) family macrolide 2'-phosphotransferase	core	AMR	AMR	MACROLIDE	MACROLIDE	EXACTX	294	294	100	100	294	WP_000155092.1	Mph(E) family macrolide 2'-phosphotransferase	NA	NA	NA
NA	NZ_CP058363.1	65295	66767	+	msr(E)	ABC-F type ribosomal protection protein Msr(E)	core	AMR	AMR	MACROLIDE	MACROLIDE	EXACTX	491	491	100	100	491	WP_000052512.1	ABC-F type ribosomal protection protein Msr(E)	NA	NA	NA
NA	NZ_AP022263.1	10504	11157	-	qnrS1	quinolone resistance pentapeptide repeat protein QnrS1	core	AMR	AMR	QUINOLONE	QUINOLONE	ALLELEX	218	218	100	100	218	WP_001516695.1	quinolone resistance pentapeptide repeat protein QnrS1	NA	NA	NA
NA	NZ_MF078004.1	93666	94319	+	qnrS1	quinolone resistance pentapeptide repeat protein QnrS1	core	AMR	AMR	QUINOLONE	QUINOLONE	ALLELEX	218	218	100	100	218	WP_001516695.1	quinolone resistance pentapeptide repeat protein QnrS1	NA	NA	NA
NA	NZ_MT754289.1	81087	81740	-	qnrS1	quinolone resistance pentapeptide repeat protein QnrS1	core	AMR	AMR	QUINOLONE	QUINOLONE	ALLELEX	218	218	100	100	218	WP_001516695.1	quinolone resistance pentapeptide repeat protein QnrS1	NA	NA
NA	NZ_CP049846.1	39833	40354	+	sat2	streptothricin N-acetyltransferase Sat2	core	AMR	AMR	STREPTOTHRICIN	STREPTOTHRICIN	EXACTX	174	174	100	100	174	WP_000704156.1	streptothricin N-acetyltransferase Sat2	NA	NA	NA
NA	NZ_CP054380.1	40872	41393	+	sat2	streptothricin N-acetyltransferase Sat2	core	AMR	AMR	STREPTOTHRICIN	STREPTOTHRICIN	EXACTX	174	174	100	100	174	WP_000704156.1	streptothricin N-acetyltransferase Sat2	NA	NA	NA
NA	NZ_CP069452.1	91495	92016	+	sat2	streptothricin N-acetyltransferase Sat2	core	AMR	AMR	STREPTOTHRICIN	STREPTOTHRICIN	EXACTX	174	174	100	100	174	WP_000704156.1	streptothricin N-acetyltransferase Sat2	NA	NA	NA
NA	NZ_JAHBCK010000004.1	39833	40354	+	sat2	streptothricin N-acetyltransferase Sat2	core	AMR	AMR	STREPTOTHRICIN	STREPTOTHRICIN	EXACTX	174	174	100	100	174	WP_000704156.1	streptothricin N-acetyltransferase Sat2	NA	NA	NA
NA	NC_032099.1	93492	94328	+	sul1	sulfonamide-resistant dihydropteroate synthase Sul1	core	AMR	AMR	SULFONAMIDE	SULFONAMIDE	EXACTX	279	279	100	100	279	WP_000259031.1	sulfonamide-resistant dihydropteroate synthase Sul1	NA	NA	NA
NA	NZ_AP022090.1	16065	16901	-	sul1	sulfonamide-resistant dihydropteroate synthase Sul1	core	AMR	AMR	SULFONAMIDE	SULFONAMIDE	EXACTX	279	279	100	100	279	WP_000259031.1	sulfonamide-resistant dihydropteroate synthase Sul1	NA	NA	NA
NA	NZ_CP035813.1	67809	68645	-	sul1	sulfonamide-resistant dihydropteroate synthase Sul1	core	AMR	AMR	SULFONAMIDE	SULFONAMIDE	EXACTX	279	279	100	100	279	WP_000259031.1	sulfonamide-resistant dihydropteroate synthase Sul1	NA	NA	NA
NA	NZ_CP051702.1	13665	14501	+	sul1	sulfonamide-resistant dihydropteroate synthase Sul1	core	AMR	AMR	SULFONAMIDE	SULFONAMIDE	EXACTX	279	279	100	100	279	WP_000259031.1	sulfonamide-resistant dihydropteroate synthase Sul1	NA	NA	NA
NA	NZ_CP056076.1	23276	24112	+	sul1	sulfonamide-resistant dihydropteroate synthase Sul1	core	AMR	AMR	SULFONAMIDE	SULFONAMIDE	EXACTX	279	279	100	100	279	WP_000259031.1	sulfonamide-resistant dihydropteroate synthase Sul1	NA	NA	NA
NA	NZ_CP058363.1	58039	58875	+	sul1	sulfonamide-resistant dihydropteroate synthase Sul1	core	AMR	AMR	SULFONAMIDE	SULFONAMIDE	EXACTX	279	279	100	100	279	WP_000259031.1	sulfonamide-resistant dihydropteroate synthase Sul1	NA	NA	NA
NA	NZ_KT754167.1	33919	34755	-	sul1	sulfonamide-resistant dihydropteroate synthase Sul1	core	AMR	AMR	SULFONAMIDE	SULFONAMIDE	EXACTX	279	279	100	100	279	WP_000259031.1	sulfonamide-resistant dihydropteroate synthase Sul1	NA	NA	NA
NA	NZ_MK758104.1	23442	24278	+	sul1	sulfonamide-resistant dihydropteroate synthase Sul1	core	AMR	AMR	SULFONAMIDE	SULFONAMIDE	EXACTX	279	279	100	100	279	WP_000259032.1	sulfonamide-resistant dihydropteroate synthase Sul1	NA	NA
NA	NZ_MW390545.1	67827	68663	-	sul1	sulfonamide-resistant dihydropteroate synthase Sul1	core	AMR	AMR	SULFONAMIDE	SULFONAMIDE	EXACTX	279	279	100	100	279	WP_000259031.1	sulfonamide-resistant dihydropteroate synthase Sul1	NA	NA
NA	NC_014843.1	60319	61131	+	sul2	sulfonamide-resistant dihydropteroate synthase Sul2	core	AMR	AMR	SULFONAMIDE	SULFONAMIDE	BLASTX	271	271	100	98.52	271	WP_001043260.1	sulfonamide-resistant dihydropteroate synthase Sul2	NA	NA	NA
NA	NC_018995.1	38084	38896	-	sul2	sulfonamide-resistant dihydropteroate synthase Sul2	core	AMR	AMR	SULFONAMIDE	SULFONAMIDE	EXACTX	271	271	100	100	271	WP_001043260.1	sulfonamide-resistant dihydropteroate synthase Sul2	NA	NA	NA
NA	NC_022371.1	45019	45831	-	sul2	sulfonamide-resistant dihydropteroate synthase Sul2	core	AMR	AMR	SULFONAMIDE	SULFONAMIDE	EXACTX	271	271	100	100	271	WP_001043260.1	sulfonamide-resistant dihydropteroate synthase Sul2	NA	NA	NA
NA	NC_022992.1	16864	17676	+	sul2	sulfonamide-resistant dihydropteroate synthase Sul2	core	AMR	AMR	SULFONAMIDE	SULFONAMIDE	EXACTX	271	271	100	100	271	WP_001043265.1	sulfonamide-resistant dihydropteroate synthase Sul2	NA	NA	NA
NA	NC_022996.1	16864	17676	+	sul2	sulfonamide-resistant dihydropteroate synthase Sul2	core	AMR	AMR	SULFONAMIDE	SULFONAMIDE	EXACTX	271	271	100	100	271	WP_001043265.1	sulfonamide-resistant dihydropteroate synthase Sul2	NA	NA	NA
NA	NZ_AP018797.1	14679	15491	+	sul2	sulfonamide-resistant dihydropteroate synthase Sul2	core	AMR	AMR	SULFONAMIDE	SULFONAMIDE	EXACTX	271	271	100	100	271	WP_001043265.1	sulfonamide-resistant dihydropteroate synthase Sul2	NA	NA	NA
NA	NZ_AP018803.1	12865	13677	+	sul2	sulfonamide-resistant dihydropteroate synthase Sul2	core	AMR	AMR	SULFONAMIDE	SULFONAMIDE	EXACTX	271	271	100	100	271	WP_001043265.1	sulfonamide-resistant dihydropteroate synthase Sul2	NA	NA	NA
NA	NZ_AP019762.1	13008	13820	-	sul2	sulfonamide-resistant dihydropteroate synthase Sul2	core	AMR	AMR	SULFONAMIDE	SULFONAMIDE	EXACTX	271	271	100	100	271	WP_001043265.1	sulfonamide-resistant dihydropteroate synthase Sul2	NA	NA	NA
NA	NZ_CP013024.1	49876	50688	+	sul2	sulfonamide-resistant dihydropteroate synthase Sul2	core	AMR	AMR	SULFONAMIDE	SULFONAMIDE	EXACTX	271	271	100	100	271	WP_001043265.1	sulfonamide-resistant dihydropteroate synthase Sul2	NA	NA	NA
NA	NZ_CP019011.1	62508	63005	+	sul2	sulfonamide-resistant dihydropteroate synthase Sul2	core	AMR	AMR	SULFONAMIDE	SULFONAMIDE	PARTIALX	166	271	61.25	100	166	WP_001043260.1	sulfonamide-resistant dihydropteroate synthase Sul2	NA	NA	NA
NA	NZ_CP024254.1	80554	81111	+	sul2	sulfonamide-resistant dihydropteroate synthase Sul2	core	AMR	AMR	SULFONAMIDE	SULFONAMIDE	PARTIALX	186	271	68.63	98.39	186	WP_001043260.1	sulfonamide-resistant dihydropteroate synthase Sul2	NA	NA	NA
NA	NZ_CP027600.1	91378	92190	-	sul2	sulfonamide-resistant dihydropteroate synthase Sul2	core	AMR	AMR	SULFONAMIDE	SULFONAMIDE	EXACTX	271	271	100	100	271	WP_001043265.1	sulfonamide-resistant dihydropteroate synthase Sul2	NA	NA	NA
NA	NZ_CP035871.1	60277	61089	+	sul2	sulfonamide-resistant dihydropteroate synthase Sul2	core	AMR	AMR	SULFONAMIDE	SULFONAMIDE	EXACTX	271	271	100	100	271	WP_001043260.1	sulfonamide-resistant dihydropteroate synthase Sul2	NA	NA	NA
NA	NZ_CP049846.1	53011	53823	-	sul2	sulfonamide-resistant dihydropteroate synthase Sul2	core	AMR	AMR	SULFONAMIDE	SULFONAMIDE	EXACTX	271	271	100	100	271	WP_001043260.1	sulfonamide-resistant dihydropteroate synthase Sul2	NA	NA	NA
NA	NZ_CP051702.1	39303	40115	-	sul2	sulfonamide-resistant dihydropteroate synthase Sul2	core	AMR	AMR	SULFONAMIDE	SULFONAMIDE	EXACTX	271	271	100	100	271	WP_001043260.1	sulfonamide-resistant dihydropteroate synthase Sul2	NA	NA	NA
NA	NZ_CP051713.1	40581	41393	-	sul2	sulfonamide-resistant dihydropteroate synthase Sul2	core	AMR	AMR	SULFONAMIDE	SULFONAMIDE	EXACTX	271	271	100	100	271	WP_001043260.1	sulfonamide-resistant dihydropteroate synthase Sul2	NA	NA	NA
NA	NZ_CP054380.1	57504	58316	-	sul2	sulfonamide-resistant dihydropteroate synthase Sul2	core	AMR	AMR	SULFONAMIDE	SULFONAMIDE	EXACTX	271	271	100	100	271	WP_001043260.1	sulfonamide-resistant dihydropteroate synthase Sul2	NA	NA	NA
NA	NZ_CP058360.1	49029	49841	-	sul2	sulfonamide-resistant dihydropteroate synthase Sul2	core	AMR	AMR	SULFONAMIDE	SULFONAMIDE	EXACTX	271	271	100	100	271	WP_001043260.1	sulfonamide-resistant dihydropteroate synthase Sul2	NA	NA	NA
NA	NZ_CP058363.1	93995	94807	-	sul2	sulfonamide-resistant dihydropteroate synthase Sul2	core	AMR	AMR	SULFONAMIDE	SULFONAMIDE	EXACTX	271	271	100	100	271	WP_001043260.1	sulfonamide-resistant dihydropteroate synthase Sul2	NA	NA	NA
NA	NZ_CP069452.1	1288	2100	-	sul2	sulfonamide-resistant dihydropteroate synthase Sul2	core	AMR	AMR	SULFONAMIDE	SULFONAMIDE	EXACTX	271	271	100	100	271	WP_001043260.1	sulfonamide-resistant dihydropteroate synthase Sul2	NA	NA	NA
NA	NZ_CP069659.1	42234	43046	-	sul2	sulfonamide-resistant dihydropteroate synthase Sul2	core	AMR	AMR	SULFONAMIDE	SULFONAMIDE	EXACTX	271	271	100	100	271	WP_001043260.1	sulfonamide-resistant dihydropteroate synthase Sul2	NA	NA	NA
NA	NZ_CP076314.1	88774	89586	+	sul2	sulfonamide-resistant dihydropteroate synthase Sul2	core	AMR	AMR	SULFONAMIDE	SULFONAMIDE	EXACTX	271	271	100	100	271	WP_001043260.1	sulfonamide-resistant dihydropteroate synthase Sul2	NA	NA	NA
NA	NZ_JAHBCK010000004.1	54906	55718	-	sul2	sulfonamide-resistant dihydropteroate synthase Sul2	core	AMR	AMR	SULFONAMIDE	SULFONAMIDE	EXACTX	271	271	100	100	271	WP_001043260.1	sulfonamide-resistant dihydropteroate synthase Sul2	NA	NA	NA
NA	NZ_KU932021.1	42052	42864	+	sul2	sulfonamide-resistant dihydropteroate synthase Sul2	core	AMR	AMR	SULFONAMIDE	SULFONAMIDE	EXACTX	271	271	100	100	271	WP_001043260.1	sulfonamide-resistant dihydropteroate synthase Sul2	NA	NA	NA
NA	NZ_LT985300.1	27606	28418	-	sul2	sulfonamide-resistant dihydropteroate synthase Sul2	core	AMR	AMR	SULFONAMIDE	SULFONAMIDE	EXACTX	271	271	100	100	271	WP_001043260.1	sulfonamide-resistant dihydropteroate synthase Sul2	NA	NA	NA
NA	NZ_MH287044.1	45251	46063	-	sul2	sulfonamide-resistant dihydropteroate synthase Sul2	core	AMR	AMR	SULFONAMIDE	SULFONAMIDE	EXACTX	271	271	100	100	271	WP_001043260.1	sulfonamide-resistant dihydropteroate synthase Sul2	NA	NA	NA
NA	NZ_MH618673.1	41299	42111	-	sul2	sulfonamide-resistant dihydropteroate synthase Sul2	core	AMR	AMR	SULFONAMIDE	SULFONAMIDE	EXACTX	271	271	100	100	271	WP_001043260.1	sulfonamide-resistant dihydropteroate synthase Sul2	NA	NA	NA
NA	NZ_MK396099.1	61197	62009	+	sul2	sulfonamide-resistant dihydropteroate synthase Sul2	core	AMR	AMR	SULFONAMIDE	SULFONAMIDE	EXACTX	271	271	100	100	271	WP_001043260.1	sulfonamide-resistant dihydropteroate synthase Sul2	NA	NA	NA
NA	NZ_MK455767.1	61197	62009	+	sul2	sulfonamide-resistant dihydropteroate synthase Sul2	core	AMR	AMR	SULFONAMIDE	SULFONAMIDE	EXACTX	271	271	100	100	271	WP_001043260.1	sulfonamide-resistant dihydropteroate synthase Sul2	NA	NA	NA
NA	NC_022992.1	30092	31288	+	tet(A)	tetracycline efflux MFS transporter Tet(A)	core	AMR	AMR	TETRACYCLINE	TETRACYCLINE	EXACTX	399	399	100	100	399	WP_000804064.1	tetracycline efflux MFS transporter Tet(A)	NA	NA	NA
NA	NC_022996.1	29932	31128	+	tet(A)	tetracycline efflux MFS transporter Tet(A)	core	AMR	AMR	TETRACYCLINE	TETRACYCLINE	EXACTX	399	399	100	100	399	WP_000804064.1	tetracycline efflux MFS transporter Tet(A)	NA	NA	NA
NA	NZ_AP017613.1	50025	51221	+	tet(A)	tetracycline efflux MFS transporter Tet(A)	core	AMR	AMR	TETRACYCLINE	TETRACYCLINE	EXACTX	399	399	100	100	399	WP_000804064.1	tetracycline efflux MFS transporter Tet(A)	NA	NA	NA
NA	NZ_AP018797.1	27908	29104	+	tet(A)	tetracycline efflux MFS transporter Tet(A)	core	AMR	AMR	TETRACYCLINE	TETRACYCLINE	EXACTX	399	399	100	100	399	WP_000804064.1	tetracycline efflux MFS transporter Tet(A)	NA	NA	NA
NA	NZ_AP018803.1	29660	30856	+	tet(A)	tetracycline efflux MFS transporter Tet(A)	core	AMR	AMR	TETRACYCLINE	TETRACYCLINE	EXACTX	399	399	100	100	399	WP_000804064.1	tetracycline efflux MFS transporter Tet(A)	NA	NA	NA
NA	NZ_AP019762.1	24528	25724	+	tet(A)	tetracycline efflux MFS transporter Tet(A)	core	AMR	AMR	TETRACYCLINE	TETRACYCLINE	EXACTX	399	399	100	100	399	WP_000804064.1	tetracycline efflux MFS transporter Tet(A)	NA	NA	NA
NA	NZ_CP013024.1	63015	64211	+	tet(A)	tetracycline efflux MFS transporter Tet(A)	core	AMR	AMR	TETRACYCLINE	TETRACYCLINE	EXACTX	399	399	100	100	399	WP_000804064.1	tetracycline efflux MFS transporter Tet(A)	NA	NA	NA
NA	NZ_CP027600.1	102918	104114	+	tet(A)	tetracycline efflux MFS transporter Tet(A)	core	AMR	AMR	TETRACYCLINE	TETRACYCLINE	EXACTX	399	399	100	100	399	WP_000804064.1	tetracycline efflux MFS transporter Tet(A)	NA	NA	NA
NA	NZ_CP040455.1	79612	80808	+	tet(A)	tetracycline efflux MFS transporter Tet(A)	core	AMR	AMR	TETRACYCLINE	TETRACYCLINE	EXACTX	399	399	100	100	399	WP_000804064.1	tetracycline efflux MFS transporter Tet(A)	NA	NA	NA
NA	NZ_CP056076.1	36632	37828	+	tet(A)	tetracycline efflux MFS transporter Tet(A)	core	AMR	AMR	TETRACYCLINE	TETRACYCLINE	EXACTX	399	399	100	100	399	WP_000804064.1	tetracycline efflux MFS transporter Tet(A)	NA	NA	NA
NA	NZ_MN334220.1	19570	20766	+	tet(A)	tetracycline efflux MFS transporter Tet(A)	core	AMR	AMR	TETRACYCLINE	TETRACYCLINE	EXACTX	399	399	100	100	399	WP_000804064.1	tetracycline efflux MFS transporter Tet(A)	NA	NA
NA	NZ_MN335638.1	23910	25106	+	tet(A)	tetracycline efflux MFS transporter Tet(A)	core	AMR	AMR	TETRACYCLINE	TETRACYCLINE	BLASTX	399	399	100	99.75	399	WP_000804064.1	tetracycline efflux MFS transporter Tet(A)	NA	NA
NA	NZ_MW390545.1	54111	55307	-	tet(A)	tetracycline efflux MFS transporter Tet(A)	core	AMR	AMR	TETRACYCLINE	TETRACYCLINE	EXACTX	399	399	100	100	399	WP_000804064.1	tetracycline efflux MFS transporter Tet(A)	NA	NA
NA	NC_032099.1	80885	82087	+	tet(B)	tetracycline efflux MFS transporter Tet(B)	core	AMR	AMR	TETRACYCLINE	TETRACYCLINE	EXACTX	401	401	100	100	401	WP_001089064.1	tetracycline efflux MFS transporter Tet(B)	NA	NA	NA
NA	NZ_CP024254.1	18376	19578	-	tet(B)	tetracycline efflux MFS transporter Tet(B)	core	AMR	AMR	TETRACYCLINE	TETRACYCLINE	EXACTX	401	401	100	100	401	WP_001089068.1	tetracycline efflux MFS transporter Tet(B)	NA	NA	NA
NA	NZ_CP035871.1	93897	95099	-	tet(B)	tetracycline efflux MFS transporter Tet(B)	core	AMR	AMR	TETRACYCLINE	TETRACYCLINE	EXACTX	401	401	100	100	401	WP_001089068.1	tetracycline efflux MFS transporter Tet(B)	NA	NA	NA
NA	NZ_CP035877.1	26807	28009	+	tet(B)	tetracycline efflux MFS transporter Tet(B)	core	AMR	AMR	TETRACYCLINE	TETRACYCLINE	EXACTX	401	401	100	100	401	WP_001089068.1	tetracycline efflux MFS transporter Tet(B)	NA	NA	NA
NA	NZ_CP054380.1	47745	48947	+	tet(B)	tetracycline efflux MFS transporter Tet(B)	core	AMR	AMR	TETRACYCLINE	TETRACYCLINE	EXACTX	401	401	100	100	401	WP_001089068.1	tetracycline efflux MFS transporter Tet(B)	NA	NA	NA
NA	NZ_CP069452.1	101047	102249	+	tet(B)	tetracycline efflux MFS transporter Tet(B)	core	AMR	AMR	TETRACYCLINE	TETRACYCLINE	EXACTX	401	401	100	100	401	WP_001089068.1	tetracycline efflux MFS transporter Tet(B)	NA	NA	NA
NA	NZ_JAHBCK010000004.1	45147	46349	+	tet(B)	tetracycline efflux MFS transporter Tet(B)	core	AMR	AMR	TETRACYCLINE	TETRACYCLINE	EXACTX	401	401	100	100	401	WP_001089068.1	tetracycline efflux MFS transporter Tet(B)	NA	NA	NA
NA	NZ_KT754167.1	46160	47362	-	tet(B)	tetracycline efflux MFS transporter Tet(B)	core	AMR	AMR	TETRACYCLINE	TETRACYCLINE	EXACTX	401	401	100	100	401	WP_001089064.1	tetracycline efflux MFS transporter Tet(B)	NA	NA	NA
NA	NZ_MK758104.1	19294	20496	+	tet(B)	tetracycline efflux MFS transporter Tet(B)	core	AMR	AMR	TETRACYCLINE	TETRACYCLINE	EXACTX	401	401	100	100	401	WP_001089072.1	tetracycline efflux MFS transporter Tet(B)	NA	NA
NA	NZ_CP035813.1	73226	74413	+	tet(C)	tetracycline efflux MFS transporter Tet(C)	core	AMR	AMR	TETRACYCLINE	TETRACYCLINE	EXACTX	396	396	100	100	396	WP_001297013.1	tetracycline efflux MFS transporter Tet(C)	NA	NA	NA
NA	NC_032099.1	93151	93495	+	qacEdelta1	quaternary ammonium compound efflux SMR transporter QacE delta 1	core	STRESS	BIOCIDE	QUATERNARY AMMONIUM	QUATERNARY AMMONIUM	ALLELEX	115	115	100	100	115	WP_000679427.1	quaternary ammonium compound efflux SMR transporter QacE delta 1	NA	NA	NA
NA	NZ_AP022090.1	16898	17242	-	qacEdelta1	quaternary ammonium compound efflux SMR transporter QacE delta 1	core	STRESS	BIOCIDE	QUATERNARY AMMONIUM	QUATERNARY AMMONIUM	ALLELEX	115	115	100	100	115	WP_000679427.1	quaternary ammonium compound efflux SMR transporter QacE delta 1	NA	NA	NA
NA	NZ_CP035813.1	68642	68986	-	qacEdelta1	quaternary ammonium compound efflux SMR transporter QacE delta 1	core	STRESS	BIOCIDE	QUATERNARY AMMONIUM	QUATERNARY AMMONIUM	ALLELEX	115	115	100	100	115	WP_000679427.1	quaternary ammonium compound efflux SMR transporter QacE delta 1	NA	NA	NA
NA	NZ_CP051702.1	13324	13668	+	qacEdelta1	quaternary ammonium compound efflux SMR transporter QacE delta 1	core	STRESS	BIOCIDE	QUATERNARY AMMONIUM	QUATERNARY AMMONIUM	ALLELEX	115	115	100	100	115	WP_000679427.1	quaternary ammonium compound efflux SMR transporter QacE delta 1	NA	NA	NA
NA	NZ_CP056076.1	22935	23279	+	qacEdelta1	quaternary ammonium compound efflux SMR transporter QacE delta 1	core	STRESS	BIOCIDE	QUATERNARY AMMONIUM	QUATERNARY AMMONIUM	ALLELEX	115	115	100	100	115	WP_000679427.1	quaternary ammonium compound efflux SMR transporter QacE delta 1	NA	NA	NA
NA	NZ_CP058363.1	57698	58042	+	qacEdelta1	quaternary ammonium compound efflux SMR transporter QacE delta 1	core	STRESS	BIOCIDE	QUATERNARY AMMONIUM	QUATERNARY AMMONIUM	ALLELEX	115	115	100	100	115	WP_000679427.1	quaternary ammonium compound efflux SMR transporter QacE delta 1	NA	NA	NA
NA	NZ_KT754167.1	34752	35096	-	qacEdelta1	quaternary ammonium compound efflux SMR transporter QacE delta 1	core	STRESS	BIOCIDE	QUATERNARY AMMONIUM	QUATERNARY AMMONIUM	ALLELEX	115	115	100	100	115	WP_000679427.1	quaternary ammonium compound efflux SMR transporter QacE delta 1	NA	NA	NA
NA	NZ_MK758104.1	23101	23445	+	qacEdelta1	quaternary ammonium compound efflux SMR transporter QacE delta 1	core	STRESS	BIOCIDE	QUATERNARY AMMONIUM	QUATERNARY AMMONIUM	ALLELEX	115	115	100	100	115	WP_000679427.1	quaternary ammonium compound efflux SMR transporter QacE delta 1	NA	NA
NA	NZ_MW390545.1	68660	69004	-	qacEdelta1	quaternary ammonium compound efflux SMR transporter QacE delta 1	core	STRESS	BIOCIDE	QUATERNARY AMMONIUM	QUATERNARY AMMONIUM	ALLELEX	115	115	100	100	115	WP_000679427.1	quaternary ammonium compound efflux SMR transporter QacE delta 1	NA	NA
NA	NC_022992.1	26459	26878	-	merC	organomercurial transporter MerC	plus	STRESS	METAL	MERCURY	ORGANOMERCURY	EXACTX	140	140	100	100	140	AAC33908.1	organomercurial transporter MerC	NA	NA	NA
NA	NC_022996.1	26459	26878	-	merC	organomercurial transporter MerC	plus	STRESS	METAL	MERCURY	ORGANOMERCURY	EXACTX	140	140	100	100	140	AAC33908.1	organomercurial transporter MerC	NA	NA	NA
NA	NC_032099.1	104831	105250	-	merC	organomercurial transporter MerC	plus	STRESS	METAL	MERCURY	ORGANOMERCURY	EXACTX	140	140	100	100	140	AAC33908.1	organomercurial transporter MerC	NA	NA	NA
NA	NZ_AP017613.1	46392	46811	-	merC	organomercurial transporter MerC	plus	STRESS	METAL	MERCURY	ORGANOMERCURY	EXACTX	140	140	100	100	140	AAC33908.1	organomercurial transporter MerC	NA	NA	NA
NA	NZ_AP018797.1	24275	24694	-	merC	organomercurial transporter MerC	plus	STRESS	METAL	MERCURY	ORGANOMERCURY	EXACTX	140	140	100	100	140	AAC33908.1	organomercurial transporter MerC	NA	NA	NA
NA	NZ_AP018803.1	22371	22790	-	merC	organomercurial transporter MerC	plus	STRESS	METAL	MERCURY	ORGANOMERCURY	EXACTX	140	140	100	100	140	AAC33908.1	organomercurial transporter MerC	NA	NA	NA
NA	NZ_AP019762.1	20895	21314	-	merC	organomercurial transporter MerC	plus	STRESS	METAL	MERCURY	ORGANOMERCURY	EXACTX	140	140	100	100	140	AAC33908.1	organomercurial transporter MerC	NA	NA	NA
NA	NZ_CP013024.1	59382	59801	-	merC	organomercurial transporter MerC	plus	STRESS	METAL	MERCURY	ORGANOMERCURY	EXACTX	140	140	100	100	140	AAC33908.1	organomercurial transporter MerC	NA	NA	NA
NA	NZ_CP027600.1	99285	99704	-	merC	organomercurial transporter MerC	plus	STRESS	METAL	MERCURY	ORGANOMERCURY	EXACTX	140	140	100	100	140	AAC33908.1	organomercurial transporter MerC	NA	NA	NA
NA	NZ_CP040455.1	75979	76398	-	merC	organomercurial transporter MerC	plus	STRESS	METAL	MERCURY	ORGANOMERCURY	EXACTX	140	140	100	100	140	AAC33908.1	organomercurial transporter MerC	NA	NA	NA
NA	NZ_CP054380.1	117534	117953	-	merC	organomercurial transporter MerC	plus	STRESS	METAL	MERCURY	ORGANOMERCURY	BLASTX	140	140	100	99.29	140	AAC33908.1	organomercurial transporter MerC	NA	NA	NA
NA	NZ_CP056076.1	32999	33418	-	merC	organomercurial transporter MerC	plus	STRESS	METAL	MERCURY	ORGANOMERCURY	EXACTX	140	140	100	100	140	AAC33908.1	organomercurial transporter MerC	NA	NA	NA
NA	NZ_KT754167.1	22997	23416	+	merC	organomercurial transporter MerC	plus	STRESS	METAL	MERCURY	ORGANOMERCURY	EXACTX	140	140	100	100	140	AAC33908.1	organomercurial transporter MerC	NA	NA	NA
NA	NZ_MN334220.1	15937	16356	-	merC	organomercurial transporter MerC	plus	STRESS	METAL	MERCURY	ORGANOMERCURY	EXACTX	140	140	100	100	140	AAC33908.1	organomercurial transporter MerC	NA	NA
NA	NZ_MN335638.1	20277	20696	-	merC	organomercurial transporter MerC	plus	STRESS	METAL	MERCURY	ORGANOMERCURY	EXACTX	140	140	100	100	140	AAC33908.1	organomercurial transporter MerC	NA	NA
NA	NZ_MW390545.1	58521	58940	+	merC	organomercurial transporter MerC	plus	STRESS	METAL	MERCURY	ORGANOMERCURY	EXACTX	140	140	100	100	140	AAC33908.1	organomercurial transporter MerC	NA	NA
NA	NC_022992.1	26917	27189	-	merP	mercury resistance system periplasmic binding protein MerP	plus	STRESS	METAL	MERCURY	MERCURY	BLASTX	91	91	100	90.11	91	AAC38219.1	mercury resistance system periplasmic binding protein MerP	NA	NA	NA
NA	NC_022996.1	26917	27189	-	merP	mercury resistance system periplasmic binding protein MerP	plus	STRESS	METAL	MERCURY	MERCURY	BLASTX	91	91	100	90.11	91	AAC38219.1	mercury resistance system periplasmic binding protein MerP	NA	NA	NA
NA	NC_032099.1	105289	105561	-	merP	mercury resistance system periplasmic binding protein MerP	plus	STRESS	METAL	MERCURY	MERCURY	BLASTX	91	91	100	90.11	91	AAC38219.1	mercury resistance system periplasmic binding protein MerP	NA	NA	NA
NA	NZ_AP017613.1	46850	47122	-	merP	mercury resistance system periplasmic binding protein MerP	plus	STRESS	METAL	MERCURY	MERCURY	BLASTX	91	91	100	90.11	91	AAC38219.1	mercury resistance system periplasmic binding protein MerP	NA	NA	NA
NA	NZ_AP018797.1	24733	25005	-	merP	mercury resistance system periplasmic binding protein MerP	plus	STRESS	METAL	MERCURY	MERCURY	BLASTX	91	91	100	90.11	91	AAC38219.1	mercury resistance system periplasmic binding protein MerP	NA	NA	NA
NA	NZ_AP018803.1	26620	26757	-	merP	mercury resistance system periplasmic binding protein MerP	plus	STRESS	METAL	MERCURY	MERCURY	PARTIALX	46	91	50.55	93.48	46	BAA20336.1	mercury resistance system periplasmic binding protein MerP	NA	NA	NA
NA	NZ_AP019762.1	21353	21625	-	merP	mercury resistance system periplasmic binding protein MerP	plus	STRESS	METAL	MERCURY	MERCURY	BLASTX	91	91	100	90.11	91	AAC38219.1	mercury resistance system periplasmic binding protein MerP	NA	NA	NA
NA	NZ_CP013024.1	59840	60112	-	merP	mercury resistance system periplasmic binding protein MerP	plus	STRESS	METAL	MERCURY	MERCURY	BLASTX	91	91	100	90.11	91	AAC38219.1	mercury resistance system periplasmic binding protein MerP	NA	NA	NA
NA	NZ_CP027600.1	99743	100015	-	merP	mercury resistance system periplasmic binding protein MerP	plus	STRESS	METAL	MERCURY	MERCURY	BLASTX	91	91	100	90.11	91	AAC38219.1	mercury resistance system periplasmic binding protein MerP	NA	NA	NA
NA	NZ_CP040455.1	76437	76709	-	merP	mercury resistance system periplasmic binding protein MerP	plus	STRESS	METAL	MERCURY	MERCURY	BLASTX	91	91	100	90.11	91	AAC38219.1	mercury resistance system periplasmic binding protein MerP	NA	NA	NA
NA	NZ_CP054380.1	117992	118264	-	merP	mercury resistance system periplasmic binding protein MerP	plus	STRESS	METAL	MERCURY	MERCURY	BLASTX	91	91	100	90.11	91	AAC38219.1	mercury resistance system periplasmic binding protein MerP	NA	NA	NA
NA	NZ_CP056076.1	33457	33729	-	merP	mercury resistance system periplasmic binding protein MerP	plus	STRESS	METAL	MERCURY	MERCURY	BLASTX	91	91	100	90.11	91	AAC38219.1	mercury resistance system periplasmic binding protein MerP	NA	NA	NA
NA	NZ_KT754167.1	22686	22958	+	merP	mercury resistance system periplasmic binding protein MerP	plus	STRESS	METAL	MERCURY	MERCURY	BLASTX	91	91	100	90.11	91	AAC38219.1	mercury resistance system periplasmic binding protein MerP	NA	NA	NA
NA	NZ_MN334220.1	16395	16667	-	merP	mercury resistance system periplasmic binding protein MerP	plus	STRESS	METAL	MERCURY	MERCURY	BLASTX	91	91	100	90.11	91	AAC38219.1	mercury resistance system periplasmic binding protein MerP	NA	NA
NA	NZ_MN335638.1	20735	21007	-	merP	mercury resistance system periplasmic binding protein MerP	plus	STRESS	METAL	MERCURY	MERCURY	BLASTX	91	91	100	90.11	91	AAC38219.1	mercury resistance system periplasmic binding protein MerP	NA	NA
NA	NZ_MW390545.1	58210	58482	+	merP	mercury resistance system periplasmic binding protein MerP	plus	STRESS	METAL	MERCURY	MERCURY	BLASTX	91	91	100	90.11	91	AAC38219.1	mercury resistance system periplasmic binding protein MerP	NA	NA
NA	NC_022992.1	27625	28056	+	merR	mercury resistance transcriptional regulator MerR	plus	STRESS	METAL	MERCURY	MERCURY	BLASTX	144	144	100	93.06	144	CAA77320.1	mercury resistance transcriptional regulator MerR	NA	NA	NA
NA	NC_022996.1	27625	28056	+	merR	mercury resistance transcriptional regulator MerR	plus	STRESS	METAL	MERCURY	MERCURY	BLASTX	144	144	100	93.75	144	CAA77320.1	mercury resistance transcriptional regulator MerR	NA	NA	NA
NA	NC_032099.1	105997	106428	+	merR	mercury resistance transcriptional regulator MerR	plus	STRESS	METAL	MERCURY	MERCURY	BLASTX	144	144	100	93.75	144	CAA77320.1	mercury resistance transcriptional regulator MerR	NA	NA	NA
NA	NZ_AP017613.1	47558	47989	+	merR	mercury resistance transcriptional regulator MerR	plus	STRESS	METAL	MERCURY	MERCURY	BLASTX	144	144	100	93.75	144	CAA77320.1	mercury resistance transcriptional regulator MerR	NA	NA	NA
NA	NZ_AP018797.1	25441	25872	+	merR	mercury resistance transcriptional regulator MerR	plus	STRESS	METAL	MERCURY	MERCURY	BLASTX	144	144	100	93.75	144	CAA77320.1	mercury resistance transcriptional regulator MerR	NA	NA	NA
NA	NZ_AP018803.1	27193	27624	+	merR	mercury resistance transcriptional regulator MerR	plus	STRESS	METAL	MERCURY	MERCURY	BLASTX	144	144	100	93.75	144	CAA77320.1	mercury resistance transcriptional regulator MerR	NA	NA	NA
NA	NZ_AP019762.1	22061	22492	+	merR	mercury resistance transcriptional regulator MerR	plus	STRESS	METAL	MERCURY	MERCURY	BLASTX	144	144	100	93.75	144	CAA77320.1	mercury resistance transcriptional regulator MerR	NA	NA	NA
NA	NZ_CP013024.1	60548	60979	+	merR	mercury resistance transcriptional regulator MerR	plus	STRESS	METAL	MERCURY	MERCURY	BLASTX	144	144	100	93.75	144	CAA77320.1	mercury resistance transcriptional regulator MerR	NA	NA	NA
NA	NZ_CP027600.1	100451	100882	+	merR	mercury resistance transcriptional regulator MerR	plus	STRESS	METAL	MERCURY	MERCURY	BLASTX	144	144	100	93.75	144	CAA77320.1	mercury resistance transcriptional regulator MerR	NA	NA	NA
NA	NZ_CP040455.1	77145	77576	+	merR	mercury resistance transcriptional regulator MerR	plus	STRESS	METAL	MERCURY	MERCURY	BLASTX	144	144	100	93.75	144	CAA77320.1	mercury resistance transcriptional regulator MerR	NA	NA	NA
NA	NZ_CP054380.1	118699	119130	+	merR	mercury resistance transcriptional regulator MerR	plus	STRESS	METAL	MERCURY	MERCURY	BLASTX	144	144	100	93.75	144	CAA77320.1	mercury resistance transcriptional regulator MerR	NA	NA	NA
NA	NZ_CP056076.1	34165	34596	+	merR	mercury resistance transcriptional regulator MerR	plus	STRESS	METAL	MERCURY	MERCURY	BLASTX	144	144	100	93.75	144	CAA77320.1	mercury resistance transcriptional regulator MerR	NA	NA	NA
NA	NZ_KT754167.1	21819	22250	-	merR	mercury resistance transcriptional regulator MerR	plus	STRESS	METAL	MERCURY	MERCURY	BLASTX	144	144	100	93.75	144	CAA77320.1	mercury resistance transcriptional regulator MerR	NA	NA	NA
NA	NZ_MN334220.1	17103	17534	+	merR	mercury resistance transcriptional regulator MerR	plus	STRESS	METAL	MERCURY	MERCURY	BLASTX	144	144	100	93.75	144	CAA77320.1	mercury resistance transcriptional regulator MerR	NA	NA
NA	NZ_MN335638.1	21443	21874	+	merR	mercury resistance transcriptional regulator MerR	plus	STRESS	METAL	MERCURY	MERCURY	BLASTX	144	144	100	93.75	144	CAA77320.1	mercury resistance transcriptional regulator MerR	NA	NA
NA	NZ_MW390545.1	57343	57774	-	merR	mercury resistance transcriptional regulator MerR	plus	STRESS	METAL	MERCURY	MERCURY	BLASTX	144	144	100	93.75	144	CAA77320.1	mercury resistance transcriptional regulator MerR	NA	NA
NA	NC_022992.1	27206	27553	-	merT	mercuric transport protein MerT	plus	STRESS	METAL	MERCURY	MERCURY	EXACTX	116	116	100	100	116	AAB59075.1	mercuric transport protein MerT	NA	NA	NA
NA	NC_022996.1	27206	27553	-	merT	mercuric transport protein MerT	plus	STRESS	METAL	MERCURY	MERCURY	EXACTX	116	116	100	100	116	AAB59075.1	mercuric transport protein MerT	NA	NA	NA
NA	NC_032099.1	105578	105925	-	merT	mercuric transport protein MerT	plus	STRESS	METAL	MERCURY	MERCURY	EXACTX	116	116	100	100	116	AAB59075.1	mercuric transport protein MerT	NA	NA	NA
NA	NZ_AP017613.1	47139	47486	-	merT	mercuric transport protein MerT	plus	STRESS	METAL	MERCURY	MERCURY	EXACTX	116	116	100	100	116	AAB59075.1	mercuric transport protein MerT	NA	NA	NA
NA	NZ_AP018797.1	25022	25369	-	merT	mercuric transport protein MerT	plus	STRESS	METAL	MERCURY	MERCURY	EXACTX	116	116	100	100	116	AAB59075.1	mercuric transport protein MerT	NA	NA	NA
NA	NZ_AP018803.1	26774	27121	-	merT	mercuric transport protein MerT	plus	STRESS	METAL	MERCURY	MERCURY	EXACTX	116	116	100	100	116	AAB59075.1	mercuric transport protein MerT	NA	NA	NA
NA	NZ_AP019762.1	21642	21989	-	merT	mercuric transport protein MerT	plus	STRESS	METAL	MERCURY	MERCURY	EXACTX	116	116	100	100	116	AAB59075.1	mercuric transport protein MerT	NA	NA	NA
NA	NZ_CP013024.1	60129	60476	-	merT	mercuric transport protein MerT	plus	STRESS	METAL	MERCURY	MERCURY	EXACTX	116	116	100	100	116	AAB59075.1	mercuric transport protein MerT	NA	NA	NA
NA	NZ_CP027600.1	100032	100379	-	merT	mercuric transport protein MerT	plus	STRESS	METAL	MERCURY	MERCURY	EXACTX	116	116	100	100	116	AAB59075.1	mercuric transport protein MerT	NA	NA	NA
NA	NZ_CP040455.1	76726	77073	-	merT	mercuric transport protein MerT	plus	STRESS	METAL	MERCURY	MERCURY	EXACTX	116	116	100	100	116	AAB59075.1	mercuric transport protein MerT	NA	NA	NA
NA	NZ_CP054380.1	118281	118586	-	merT	mercuric transport protein MerT	plus	STRESS	METAL	MERCURY	MERCURY	PARTIALX	102	116	87.93	100	102	AAB59075.1	mercuric transport protein MerT	NA	NA	NA
NA	NZ_CP056076.1	33746	34093	-	merT	mercuric transport protein MerT	plus	STRESS	METAL	MERCURY	MERCURY	EXACTX	116	116	100	100	116	AAB59075.1	mercuric transport protein MerT	NA	NA	NA
NA	NZ_KT754167.1	22322	22669	+	merT	mercuric transport protein MerT	plus	STRESS	METAL	MERCURY	MERCURY	EXACTX	116	116	100	100	116	AAB59075.1	mercuric transport protein MerT	NA	NA	NA
NA	NZ_MN334220.1	16684	17031	-	merT	mercuric transport protein MerT	plus	STRESS	METAL	MERCURY	MERCURY	EXACTX	116	116	100	100	116	AAB59075.1	mercuric transport protein MerT	NA	NA
NA	NZ_MN335638.1	21024	21371	-	merT	mercuric transport protein MerT	plus	STRESS	METAL	MERCURY	MERCURY	EXACTX	116	116	100	100	116	AAB59075.1	mercuric transport protein MerT	NA	NA
NA	NZ_MW390545.1	57846	58193	+	merT	mercuric transport protein MerT	plus	STRESS	METAL	MERCURY	MERCURY	EXACTX	116	116	100	100	116	AAB59075.1	mercuric transport protein MerT	NA	NA
NA	NZ_CP033633.1	60778	60891	-	astA	heat-stable enterotoxin EAST1	plus	VIRULENCE	VIRULENCE	NA	NA	BLASTX	38	38	100	97.37	38	AAM88299.1	heat-stable enterotoxin EAST1	NA	NA	NA
NA	NZ_CP033633.1	69667	69780	-	astA	heat-stable enterotoxin EAST1	plus	VIRULENCE	VIRULENCE	NA	NA	EXACTX	38	38	100	100	38	AAM88299.1	heat-stable enterotoxin EAST1	NA	NA	NA
NA	NZ_CP033633.1	74905	75018	-	astA	heat-stable enterotoxin EAST1	plus	VIRULENCE	VIRULENCE	NA	NA	BLASTX	38	38	100	94.74	38	AAM88299.1	heat-stable enterotoxin EAST1	NA	NA	NA
NA	NZ_CP033633.1	131858	131971	+	astA	heat-stable enterotoxin EAST1	plus	VIRULENCE	VIRULENCE	NA	NA	EXACTX	38	38	100	100	38	AAM88299.1	heat-stable enterotoxin EAST1	NA	NA	NA
NA	NZ_CP063494.1	4226	4339	+	astA	heat-stable enterotoxin EAST1	plus	VIRULENCE	VIRULENCE	NA	NA	EXACTX	38	38	100	100	38	AAM88299.1	heat-stable enterotoxin EAST1	NA	NA	NA
NA	NZ_CP063494.1	13114	13227	+	astA	heat-stable enterotoxin EAST1	plus	VIRULENCE	VIRULENCE	NA	NA	EXACTX	38	38	100	100	38	AAM88299.1	heat-stable enterotoxin EAST1	NA	NA	NA
NA	NZ_CP063494.1	78372	78485	-	astA	heat-stable enterotoxin EAST1	plus	VIRULENCE	VIRULENCE	NA	NA	EXACTX	38	38	100	100	38	AAM88299.1	heat-stable enterotoxin EAST1	NA	NA	NA
NA	NZ_CP063494.1	126006	126119	-	astA	heat-stable enterotoxin EAST1	plus	VIRULENCE	VIRULENCE	NA	NA	BLASTX	38	38	100	94.74	38	AAM88299.1	heat-stable enterotoxin EAST1	NA	NA	NA
NA	NZ_CP080158.1	9093	9206	-	astA	heat-stable enterotoxin EAST1	plus	VIRULENCE	VIRULENCE	NA	NA	BLASTX	38	38	100	97.37	38	AAM88299.1	heat-stable enterotoxin EAST1	NA	NA	NA
NA	NZ_CP080158.1	17979	18092	-	astA	heat-stable enterotoxin EAST1	plus	VIRULENCE	VIRULENCE	NA	NA	BLASTX	38	38	100	94.74	38	AAM88299.1	heat-stable enterotoxin EAST1	NA	NA	NA
NA	NZ_CP080166.1	9093	9206	-	astA	heat-stable enterotoxin EAST1	plus	VIRULENCE	VIRULENCE	NA	NA	BLASTX	38	38	100	97.37	38	AAM88299.1	heat-stable enterotoxin EAST1	NA	NA	NA
NA	NZ_CP080166.1	17979	18092	-	astA	heat-stable enterotoxin EAST1	plus	VIRULENCE	VIRULENCE	NA	NA	BLASTX	38	38	100	94.74	38	AAM88299.1	heat-stable enterotoxin EAST1	NA	NA	NA
NA	NZ_CP053733.1	5065	6150	+	capU	putative hexosyltransferase CapU	plus	VIRULENCE	VIRULENCE	NA	NA	BLASTX	362	362	100	98.07	362	AEQ15694.1	putative hexosyltransferase CapU	NA	NA	NA
NA	NZ_CP035852.1	79957	84048	-	eatA	serine protease autotransporter toxin EatA	plus	VIRULENCE	VIRULENCE	NA	NA	BLASTX	1364	1364	100	98.31	1364	CAI79539.1	serine protease autotransporter toxin EatA	NA	NA	NA
NA	NC_012487.1	12583	15576	+	ehxA	enterohemolysin EhxA	plus	VIRULENCE	VIRULENCE	NA	NA	EXACTX	998	998	100	100	998	ACL51961.1	enterohemolysin EhxA	NA	NA	NA
NA	NZ_CP009107.1	93135	96128	-	ehxA	enterohemolysin EhxA	plus	VIRULENCE	VIRULENCE	NA	NA	BLASTX	998	998	100	99.8	998	AAC24352.1	enterohemolysin EhxA	NA	NA	NA
NA	NZ_CP023542.1	93140	96133	-	ehxA	enterohemolysin EhxA	plus	VIRULENCE	VIRULENCE	NA	NA	BLASTX	998	998	100	99.8	998	AAC24352.1	enterohemolysin EhxA	NA	NA	NA
NA	NZ_KM085450.1	93136	96129	-	ehxA	enterohemolysin EhxA	plus	VIRULENCE	VIRULENCE	NA	NA	BLASTX	998	998	100	99.8	998	AAC24352.1	enterohemolysin EhxA	NA	NA	NA
NA	NZ_CP009107.1	38043	42119	+	epeA	serine protease autotransporter EpeA	plus	VIRULENCE	VIRULENCE	NA	NA	BLASTX	1359	1359	100	96.1	1359	AAL18821.1	serine protease autotransporter EpeA	NA	NA	NA
NA	NZ_CP023542.1	38048	42124	+	epeA	serine protease autotransporter EpeA	plus	VIRULENCE	VIRULENCE	NA	NA	BLASTX	1359	1359	100	96.1	1359	AAL18821.1	serine protease autotransporter EpeA	NA	NA	NA
NA	NZ_CP058225.1	91951	96027	-	epeA	serine protease autotransporter EpeA	plus	VIRULENCE	VIRULENCE	NA	NA	BLASTX	1359	1359	100	99.63	1359	AAL18821.1	serine protease autotransporter EpeA	NA	NA	NA
NA	NZ_KM085450.1	38043	42119	+	epeA	serine protease autotransporter EpeA	plus	VIRULENCE	VIRULENCE	NA	NA	BLASTX	1359	1359	100	96.1	1359	AAL18821.1	serine protease autotransporter EpeA	NA	NA	NA
NA	NC_012487.1	57774	61673	+	espP	serine protease autotransporter EspP	plus	VIRULENCE	VIRULENCE	NA	NA	EXACTX	1300	1300	100	100	1300	BAA31836.1	serine protease autotransporter EspP	NA	NA	NA
NA	NZ_CP009107.1	110415	114314	-	espP	serine protease autotransporter EspP	plus	VIRULENCE	VIRULENCE	NA	NA	BLASTX	1300	1300	100	99.62	1300	AAZ76514.1	serine protease autotransporter EspP	NA	NA	NA
NA	NZ_CP023542.1	110420	114319	-	espP	serine protease autotransporter EspP	plus	VIRULENCE	VIRULENCE	NA	NA	BLASTX	1300	1300	100	99.62	1300	AAZ76514.1	serine protease autotransporter EspP	NA	NA	NA
NA	NZ_KM085450.1	110416	114315	-	espP	serine protease autotransporter EspP	plus	VIRULENCE	VIRULENCE	NA	NA	BLASTX	1300	1300	100	99.62	1300	AAZ76514.1	serine protease autotransporter EspP	NA	NA	NA
NA	NZ_CP009107.1	122347	124431	+	iha	bifunctional siderophore receptor/adhesin Iha	plus	VIRULENCE	VIRULENCE	NA	NA	EXACTX	695	695	100	100	695	AAT68782.1	bifunctional siderophore receptor/adhesin Iha	NA	NA	NA
NA	NZ_CP023542.1	122352	124436	+	iha	bifunctional siderophore receptor/adhesin Iha	plus	VIRULENCE	VIRULENCE	NA	NA	EXACTX	695	695	100	100	695	AAT68782.1	bifunctional siderophore receptor/adhesin Iha	NA	NA	NA
NA	NZ_KM085450.1	122348	124432	+	iha	bifunctional siderophore receptor/adhesin Iha	plus	VIRULENCE	VIRULENCE	NA	NA	EXACTX	695	695	100	100	695	AAT68782.1	bifunctional siderophore receptor/adhesin Iha	NA	NA	NA
NA	NZ_CP053733.1	70214	72259	+	ireA	TonB-dependent siderophore receptor IreA	plus	VIRULENCE	VIRULENCE	NA	NA	BLASTX	682	682	100	98.68	682	AAN83596.1	TonB-dependent siderophore receptor IreA	NA	NA	NA
NA	NC_012487.1	164088	166295	+	katP	catalase/peroxidase KatP	plus	VIRULENCE	VIRULENCE	NA	NA	EXACTX	736	736	100	100	736	BAA31832.1	catalase/peroxidase KatP	NA	NA	NA
NA	NZ_CP009107.1	129132	130172	-	subA	subtilase AB5 cytotoxin subunit A	plus	VIRULENCE	VIRULENCE	NA	NA	EXACTX	347	347	100	100	347	AAZ76524.1	subtilase AB5 cytotoxin subunit A	NA	NA	NA
NA	NZ_CP023542.1	129137	130177	-	subA	subtilase AB5 cytotoxin subunit A	plus	VIRULENCE	VIRULENCE	NA	NA	EXACTX	347	347	100	100	347	AAZ76524.1	subtilase AB5 cytotoxin subunit A	NA	NA	NA
NA	NZ_KM085450.1	129133	130173	-	subA	subtilase AB5 cytotoxin subunit A	plus	VIRULENCE	VIRULENCE	NA	NA	EXACTX	347	347	100	100	347	AAZ76524.1	subtilase AB5 cytotoxin subunit A	NA	NA	NA
NA	NZ_CP009107.1	128690	129112	-	subB	subtilase AB5 cytotoxin subunit B	plus	VIRULENCE	VIRULENCE	NA	NA	BLASTX	141	141	100	99.29	141	AAT68784.1	subtilase AB5 cytotoxin subunit B	NA	NA	NA
NA	NZ_CP023542.1	128695	129117	-	subB	subtilase AB5 cytotoxin subunit B	plus	VIRULENCE	VIRULENCE	NA	NA	BLASTX	141	141	100	99.29	141	AAT68784.1	subtilase AB5 cytotoxin subunit B	NA	NA	NA
NA	NZ_KM085450.1	128691	129113	-	subB	subtilase AB5 cytotoxin subunit B	plus	VIRULENCE	VIRULENCE	NA	NA	BLASTX	141	141	100	99.29	141	AAT68784.1	subtilase AB5 cytotoxin subunit B	NA	NA	NA
NA	NC_012487.1	39589	49086	+	toxB	toxin B	plus	VIRULENCE	VIRULENCE	NA	NA	EXACTX	3166	3166	100	100	3166	ACL51990.1	toxin B	NA	NA	NA

## Sheet: IncFIA
Protein identifier	Contig id	Start	Stop	Strand	Gene symbol	Sequence name	Scope	Element type	Element subtype	Class	Subclass	Method	Target length	Reference sequence length	% Coverage of reference sequence	% Identity to reference sequence	Alignment length	Accession of closest sequence	Name of closest sequence	HMM id	HMM description	NA
NA	NZ_CP068571.1	83496	83957	+	aac(3)-Ia	aminoglycoside N-acetyltransferase AAC(3)-Ia	core	AMR	AMR	AMINOGLYCOSIDE	GENTAMICIN	EXACTX	154	154	100	100	154	WP_002089484.1	aminoglycoside N-acetyltransferase AAC(3)-Ia	NA	NA
NA	NZ_MF370216.1	6900	7361	+	aac(3)-Ia	aminoglycoside N-acetyltransferase AAC(3)-Ia	core	AMR	AMR	AMINOGLYCOSIDE	GENTAMICIN	EXACTX	154	154	100	100	154	WP_002089484.1	aminoglycoside N-acetyltransferase AAC(3)-Ia	NA	NA
NA	NZ_AP018456.1	68818	69675	+	aac(3)-IId	aminoglycoside N-acetyltransferase AAC(3)-IId	core	AMR	AMR	AMINOGLYCOSIDE	GENTAMICIN	EXACTX	286	286	100	100	286	WP_000557454.1	aminoglycoside N-acetyltransferase AAC(3)-IId	NA	NA	NA
NA	NZ_AP018458.1	35699	36556	+	aac(3)-IId	aminoglycoside N-acetyltransferase AAC(3)-IId	core	AMR	AMR	AMINOGLYCOSIDE	GENTAMICIN	EXACTX	286	286	100	100	286	WP_000557454.1	aminoglycoside N-acetyltransferase AAC(3)-IId	NA	NA	NA
NA	NZ_CM017095.1	69625	70482	+	aac(3)-IId	aminoglycoside N-acetyltransferase AAC(3)-IId	core	AMR	AMR	AMINOGLYCOSIDE	GENTAMICIN	EXACTX	286	286	100	100	286	WP_000557454.1	aminoglycoside N-acetyltransferase AAC(3)-IId	NA	NA	NA
NA	NZ_CM017147.1	41034	41891	-	aac(3)-IId	aminoglycoside N-acetyltransferase AAC(3)-IId	core	AMR	AMR	AMINOGLYCOSIDE	GENTAMICIN	EXACTX	286	286	100	100	286	WP_000557454.1	aminoglycoside N-acetyltransferase AAC(3)-IId	NA	NA	NA
NA	NZ_CM017148.1	41034	41891	-	aac(3)-IId	aminoglycoside N-acetyltransferase AAC(3)-IId	core	AMR	AMR	AMINOGLYCOSIDE	GENTAMICIN	EXACTX	286	286	100	100	286	WP_000557454.1	aminoglycoside N-acetyltransferase AAC(3)-IId	NA	NA	NA
NA	NZ_CM017180.1	41034	41891	-	aac(3)-IId	aminoglycoside N-acetyltransferase AAC(3)-IId	core	AMR	AMR	AMINOGLYCOSIDE	GENTAMICIN	EXACTX	286	286	100	100	286	WP_000557454.1	aminoglycoside N-acetyltransferase AAC(3)-IId	NA	NA	NA
NA	NZ_CM017181.1	41034	41891	-	aac(3)-IId	aminoglycoside N-acetyltransferase AAC(3)-IId	core	AMR	AMR	AMINOGLYCOSIDE	GENTAMICIN	EXACTX	286	286	100	100	286	WP_000557454.1	aminoglycoside N-acetyltransferase AAC(3)-IId	NA	NA	NA
NA	NZ_CM017248.1	90169	91026	-	aac(3)-IId	aminoglycoside N-acetyltransferase AAC(3)-IId	core	AMR	AMR	AMINOGLYCOSIDE	GENTAMICIN	EXACTX	286	286	100	100	286	WP_000557454.1	aminoglycoside N-acetyltransferase AAC(3)-IId	NA	NA	NA
NA	NZ_CP018982.1	69817	70674	-	aac(3)-IId	aminoglycoside N-acetyltransferase AAC(3)-IId	core	AMR	AMR	AMINOGLYCOSIDE	GENTAMICIN	EXACTX	286	286	100	100	286	WP_000557454.1	aminoglycoside N-acetyltransferase AAC(3)-IId	NA	NA	NA
NA	NZ_CP019009.1	12656	13513	+	aac(3)-IId	aminoglycoside N-acetyltransferase AAC(3)-IId	core	AMR	AMR	AMINOGLYCOSIDE	GENTAMICIN	EXACTX	286	286	100	100	286	WP_000557454.1	aminoglycoside N-acetyltransferase AAC(3)-IId	NA	NA	NA
NA	NZ_CP021690.1	112365	113222	+	aac(3)-IId	aminoglycoside N-acetyltransferase AAC(3)-IId	core	AMR	AMR	AMINOGLYCOSIDE	GENTAMICIN	EXACTX	286	286	100	100	286	WP_000557454.1	aminoglycoside N-acetyltransferase AAC(3)-IId	NA	NA	NA
NA	NZ_CP032202.1	26647	27504	-	aac(3)-IId	aminoglycoside N-acetyltransferase AAC(3)-IId	core	AMR	AMR	AMINOGLYCOSIDE	GENTAMICIN	EXACTX	286	286	100	100	286	WP_000557454.1	aminoglycoside N-acetyltransferase AAC(3)-IId	NA	NA
NA	NZ_CP035468.1	148627	149484	+	aac(3)-IId	aminoglycoside N-acetyltransferase AAC(3)-IId	core	AMR	AMR	AMINOGLYCOSIDE	GENTAMICIN	EXACTX	286	286	100	100	286	WP_000557454.1	aminoglycoside N-acetyltransferase AAC(3)-IId	NA	NA
NA	NZ_KX928752.1	20325	21182	-	aac(3)-IId	aminoglycoside N-acetyltransferase AAC(3)-IId	core	AMR	AMR	AMINOGLYCOSIDE	GENTAMICIN	EXACTX	286	286	100	100	286	WP_000557454.1	aminoglycoside N-acetyltransferase AAC(3)-IId	NA	NA
NA	NZ_LS992169.1	92057	92914	-	aac(3)-IId	aminoglycoside N-acetyltransferase AAC(3)-IId	core	AMR	AMR	AMINOGLYCOSIDE	GENTAMICIN	EXACTX	286	286	100	100	286	WP_000557454.1	aminoglycoside N-acetyltransferase AAC(3)-IId	NA	NA
NA	NZ_MK370988.1	31757	32614	-	aac(3)-IId	aminoglycoside N-acetyltransferase AAC(3)-IId	core	AMR	AMR	AMINOGLYCOSIDE	GENTAMICIN	EXACTX	286	286	100	100	286	WP_000557454.1	aminoglycoside N-acetyltransferase AAC(3)-IId	NA	NA
NA	NZ_MK370988.1	52924	53781	-	aac(3)-IId	aminoglycoside N-acetyltransferase AAC(3)-IId	core	AMR	AMR	AMINOGLYCOSIDE	GENTAMICIN	EXACTX	286	286	100	100	286	WP_000557454.1	aminoglycoside N-acetyltransferase AAC(3)-IId	NA	NA
NA	NZ_CP068571.1	85004	85792	+	aadA1	ANT(3'')-Ia family aminoglycoside nucleotidyltransferase AadA1	core	AMR	AMR	AMINOGLYCOSIDE	STREPTOMYCIN	EXACTX	263	263	100	100	263	WP_001206316.1	ANT(3'')-Ia family aminoglycoside nucleotidyltransferase AadA1	NA	NA
NA	NZ_MF370216.1	8408	9196	+	aadA1	ANT(3'')-Ia family aminoglycoside nucleotidyltransferase AadA1	core	AMR	AMR	AMINOGLYCOSIDE	STREPTOMYCIN	EXACTX	263	263	100	100	263	WP_001206316.1	ANT(3'')-Ia family aminoglycoside nucleotidyltransferase AadA1	NA	NA
NA	NZ_CP085061.1	54064	54852	+	aadA2	ANT(3'')-Ia family aminoglycoside nucleotidyltransferase AadA2	core	AMR	AMR	AMINOGLYCOSIDE	STREPTOMYCIN	EXACTX	263	263	100	100	263	WP_001206356.1	ANT(3'')-Ia family aminoglycoside nucleotidyltransferase AadA2	NA	NA
NA	NZ_AP018456.1	63968	64753	-	aadA5	ANT(3'')-Ia family aminoglycoside nucleotidyltransferase AadA5	core	AMR	AMR	AMINOGLYCOSIDE	STREPTOMYCIN	EXACTX	262	262	100	100	262	WP_000503573.1	ANT(3'')-Ia family aminoglycoside nucleotidyltransferase AadA5	NA	NA	NA
NA	NZ_AP022065.1	114363	115148	-	aadA5	ANT(3'')-Ia family aminoglycoside nucleotidyltransferase AadA5	core	AMR	AMR	AMINOGLYCOSIDE	STREPTOMYCIN	EXACTX	262	262	100	100	262	WP_000503573.1	ANT(3'')-Ia family aminoglycoside nucleotidyltransferase AadA5	NA	NA	NA
NA	NZ_AP022535.1	83150	83935	-	aadA5	ANT(3'')-Ia family aminoglycoside nucleotidyltransferase AadA5	core	AMR	AMR	AMINOGLYCOSIDE	STREPTOMYCIN	EXACTX	262	262	100	100	262	WP_000503573.1	ANT(3'')-Ia family aminoglycoside nucleotidyltransferase AadA5	NA	NA	NA
NA	NZ_CM017061.1	17309	18094	+	aadA5	ANT(3'')-Ia family aminoglycoside nucleotidyltransferase AadA5	core	AMR	AMR	AMINOGLYCOSIDE	STREPTOMYCIN	EXACTX	262	262	100	100	262	WP_000503573.1	ANT(3'')-Ia family aminoglycoside nucleotidyltransferase AadA5	NA	NA	NA
NA	NZ_CM017076.1	24528	25313	+	aadA5	ANT(3'')-Ia family aminoglycoside nucleotidyltransferase AadA5	core	AMR	AMR	AMINOGLYCOSIDE	STREPTOMYCIN	EXACTX	262	262	100	100	262	WP_000503573.1	ANT(3'')-Ia family aminoglycoside nucleotidyltransferase AadA5	NA	NA	NA
NA	NZ_CM017081.1	21661	22446	-	aadA5	ANT(3'')-Ia family aminoglycoside nucleotidyltransferase AadA5	core	AMR	AMR	AMINOGLYCOSIDE	STREPTOMYCIN	EXACTX	262	262	100	100	262	WP_000503573.1	ANT(3'')-Ia family aminoglycoside nucleotidyltransferase AadA5	NA	NA	NA
NA	NZ_CM017095.1	43670	44455	+	aadA5	ANT(3'')-Ia family aminoglycoside nucleotidyltransferase AadA5	core	AMR	AMR	AMINOGLYCOSIDE	STREPTOMYCIN	EXACTX	262	262	100	100	262	WP_000503573.1	ANT(3'')-Ia family aminoglycoside nucleotidyltransferase AadA5	NA	NA	NA
NA	NZ_CM017099.1	24054	24839	+	aadA5	ANT(3'')-Ia family aminoglycoside nucleotidyltransferase AadA5	core	AMR	AMR	AMINOGLYCOSIDE	STREPTOMYCIN	EXACTX	262	262	100	100	262	WP_000503573.1	ANT(3'')-Ia family aminoglycoside nucleotidyltransferase AadA5	NA	NA	NA
NA	NZ_CM017127.1	43670	44455	+	aadA5	ANT(3'')-Ia family aminoglycoside nucleotidyltransferase AadA5	core	AMR	AMR	AMINOGLYCOSIDE	STREPTOMYCIN	EXACTX	262	262	100	100	262	WP_000503573.1	ANT(3'')-Ia family aminoglycoside nucleotidyltransferase AadA5	NA	NA	NA
NA	NZ_CM017147.1	59571	60356	-	aadA5	ANT(3'')-Ia family aminoglycoside nucleotidyltransferase AadA5	core	AMR	AMR	AMINOGLYCOSIDE	STREPTOMYCIN	EXACTX	262	262	100	100	262	WP_000503573.1	ANT(3'')-Ia family aminoglycoside nucleotidyltransferase AadA5	NA	NA	NA
NA	NZ_CM017148.1	59571	60356	-	aadA5	ANT(3'')-Ia family aminoglycoside nucleotidyltransferase AadA5	core	AMR	AMR	AMINOGLYCOSIDE	STREPTOMYCIN	EXACTX	262	262	100	100	262	WP_000503573.1	ANT(3'')-Ia family aminoglycoside nucleotidyltransferase AadA5	NA	NA	NA
NA	NZ_CM017180.1	59571	60356	-	aadA5	ANT(3'')-Ia family aminoglycoside nucleotidyltransferase AadA5	core	AMR	AMR	AMINOGLYCOSIDE	STREPTOMYCIN	EXACTX	262	262	100	100	262	WP_000503573.1	ANT(3'')-Ia family aminoglycoside nucleotidyltransferase AadA5	NA	NA	NA
NA	NZ_CM017181.1	59571	60356	-	aadA5	ANT(3'')-Ia family aminoglycoside nucleotidyltransferase AadA5	core	AMR	AMR	AMINOGLYCOSIDE	STREPTOMYCIN	EXACTX	262	262	100	100	262	WP_000503573.1	ANT(3'')-Ia family aminoglycoside nucleotidyltransferase AadA5	NA	NA	NA
NA	NZ_CM017240.1	43397	44182	+	aadA5	ANT(3'')-Ia family aminoglycoside nucleotidyltransferase AadA5	core	AMR	AMR	AMINOGLYCOSIDE	STREPTOMYCIN	EXACTX	262	262	100	100	262	WP_000503573.1	ANT(3'')-Ia family aminoglycoside nucleotidyltransferase AadA5	NA	NA	NA
NA	NZ_CM017242.1	29008	29793	+	aadA5	ANT(3'')-Ia family aminoglycoside nucleotidyltransferase AadA5	core	AMR	AMR	AMINOGLYCOSIDE	STREPTOMYCIN	EXACTX	262	262	100	100	262	WP_000503573.1	ANT(3'')-Ia family aminoglycoside nucleotidyltransferase AadA5	NA	NA	NA
NA	NZ_CM017248.1	79586	80371	-	aadA5	ANT(3'')-Ia family aminoglycoside nucleotidyltransferase AadA5	core	AMR	AMR	AMINOGLYCOSIDE	STREPTOMYCIN	EXACTX	262	262	100	100	262	WP_000503573.1	ANT(3'')-Ia family aminoglycoside nucleotidyltransferase AadA5	NA	NA	NA
NA	NZ_CP018982.1	87479	88264	-	aadA5	ANT(3'')-Ia family aminoglycoside nucleotidyltransferase AadA5	core	AMR	AMR	AMINOGLYCOSIDE	STREPTOMYCIN	EXACTX	262	262	100	100	262	WP_000503573.1	ANT(3'')-Ia family aminoglycoside nucleotidyltransferase AadA5	NA	NA	NA
NA	NZ_CP018998.1	1391	2176	-	aadA5	ANT(3'')-Ia family aminoglycoside nucleotidyltransferase AadA5	core	AMR	AMR	AMINOGLYCOSIDE	STREPTOMYCIN	EXACTX	262	262	100	100	262	WP_000503573.1	ANT(3'')-Ia family aminoglycoside nucleotidyltransferase AadA5	NA	NA	NA
NA	NZ_CP019009.1	120269	121054	+	aadA5	ANT(3'')-Ia family aminoglycoside nucleotidyltransferase AadA5	core	AMR	AMR	AMINOGLYCOSIDE	STREPTOMYCIN	EXACTX	262	262	100	100	262	WP_000503573.1	ANT(3'')-Ia family aminoglycoside nucleotidyltransferase AadA5	NA	NA	NA
NA	NZ_CP020117.1	57855	58640	-	aadA5	ANT(3'')-Ia family aminoglycoside nucleotidyltransferase AadA5	core	AMR	AMR	AMINOGLYCOSIDE	STREPTOMYCIN	EXACTX	262	262	100	100	262	WP_000503573.1	ANT(3'')-Ia family aminoglycoside nucleotidyltransferase AadA5	NA	NA	NA
NA	NZ_CP021180.1	27332	28117	+	aadA5	ANT(3'')-Ia family aminoglycoside nucleotidyltransferase AadA5	core	AMR	AMR	AMINOGLYCOSIDE	STREPTOMYCIN	EXACTX	262	262	100	100	262	WP_000503573.1	ANT(3'')-Ia family aminoglycoside nucleotidyltransferase AadA5	NA	NA	NA
NA	NZ_CP021690.1	94775	95560	+	aadA5	ANT(3'')-Ia family aminoglycoside nucleotidyltransferase AadA5	core	AMR	AMR	AMINOGLYCOSIDE	STREPTOMYCIN	EXACTX	262	262	100	100	262	WP_000503573.1	ANT(3'')-Ia family aminoglycoside nucleotidyltransferase AadA5	NA	NA	NA
NA	NZ_CP021871.1	32972	33757	+	aadA5	ANT(3'')-Ia family aminoglycoside nucleotidyltransferase AadA5	core	AMR	AMR	AMINOGLYCOSIDE	STREPTOMYCIN	EXACTX	262	262	100	100	262	WP_000503573.1	ANT(3'')-Ia family aminoglycoside nucleotidyltransferase AadA5	NA	NA	NA
NA	NZ_CP023827.1	98896	99681	+	aadA5	ANT(3'')-Ia family aminoglycoside nucleotidyltransferase AadA5	core	AMR	AMR	AMINOGLYCOSIDE	STREPTOMYCIN	EXACTX	262	262	100	100	262	WP_000503573.1	ANT(3'')-Ia family aminoglycoside nucleotidyltransferase AadA5	NA	NA
NA	NZ_CP028484.1	26063	26848	-	aadA5	ANT(3'')-Ia family aminoglycoside nucleotidyltransferase AadA5	core	AMR	AMR	AMINOGLYCOSIDE	STREPTOMYCIN	EXACTX	262	262	100	100	262	WP_000503573.1	ANT(3'')-Ia family aminoglycoside nucleotidyltransferase AadA5	NA	NA
NA	NZ_CP032202.1	49650	50435	-	aadA5	ANT(3'')-Ia family aminoglycoside nucleotidyltransferase AadA5	core	AMR	AMR	AMINOGLYCOSIDE	STREPTOMYCIN	EXACTX	262	262	100	100	262	WP_000503573.1	ANT(3'')-Ia family aminoglycoside nucleotidyltransferase AadA5	NA	NA
NA	NZ_CP035468.1	131232	132017	+	aadA5	ANT(3'')-Ia family aminoglycoside nucleotidyltransferase AadA5	core	AMR	AMR	AMINOGLYCOSIDE	STREPTOMYCIN	EXACTX	262	262	100	100	262	WP_000503573.1	ANT(3'')-Ia family aminoglycoside nucleotidyltransferase AadA5	NA	NA
NA	NZ_CP035478.1	131232	132017	+	aadA5	ANT(3'')-Ia family aminoglycoside nucleotidyltransferase AadA5	core	AMR	AMR	AMINOGLYCOSIDE	STREPTOMYCIN	EXACTX	262	262	100	100	262	WP_000503573.1	ANT(3'')-Ia family aminoglycoside nucleotidyltransferase AadA5	NA	NA
NA	NZ_CP035517.1	87191	87976	+	aadA5	ANT(3'')-Ia family aminoglycoside nucleotidyltransferase AadA5	core	AMR	AMR	AMINOGLYCOSIDE	STREPTOMYCIN	EXACTX	262	262	100	100	262	WP_000503573.1	ANT(3'')-Ia family aminoglycoside nucleotidyltransferase AadA5	NA	NA
NA	NZ_CP051616.1	43669	44454	+	aadA5	ANT(3'')-Ia family aminoglycoside nucleotidyltransferase AadA5	core	AMR	AMR	AMINOGLYCOSIDE	STREPTOMYCIN	EXACTX	262	262	100	100	262	WP_000503573.1	ANT(3'')-Ia family aminoglycoside nucleotidyltransferase AadA5	NA	NA
NA	NZ_CP063516.1	43496	44281	-	aadA5	ANT(3'')-Ia family aminoglycoside nucleotidyltransferase AadA5	core	AMR	AMR	AMINOGLYCOSIDE	STREPTOMYCIN	EXACTX	262	262	100	100	262	WP_000503573.1	ANT(3'')-Ia family aminoglycoside nucleotidyltransferase AadA5	NA	NA
NA	NZ_LC520270.1	43651	44436	+	aadA5	ANT(3'')-Ia family aminoglycoside nucleotidyltransferase AadA5	core	AMR	AMR	AMINOGLYCOSIDE	STREPTOMYCIN	EXACTX	262	262	100	100	262	WP_000503573.1	ANT(3'')-Ia family aminoglycoside nucleotidyltransferase AadA5	NA	NA
NA	NZ_LC520276.1	14967	15752	+	aadA5	ANT(3'')-Ia family aminoglycoside nucleotidyltransferase AadA5	core	AMR	AMR	AMINOGLYCOSIDE	STREPTOMYCIN	EXACTX	262	262	100	100	262	WP_000503573.1	ANT(3'')-Ia family aminoglycoside nucleotidyltransferase AadA5	NA	NA
NA	NZ_LC520277.1	15410	16195	-	aadA5	ANT(3'')-Ia family aminoglycoside nucleotidyltransferase AadA5	core	AMR	AMR	AMINOGLYCOSIDE	STREPTOMYCIN	EXACTX	262	262	100	100	262	WP_000503573.1	ANT(3'')-Ia family aminoglycoside nucleotidyltransferase AadA5	NA	NA
NA	NZ_LC520283.1	44159	44944	+	aadA5	ANT(3'')-Ia family aminoglycoside nucleotidyltransferase AadA5	core	AMR	AMR	AMINOGLYCOSIDE	STREPTOMYCIN	EXACTX	262	262	100	100	262	WP_000503573.1	ANT(3'')-Ia family aminoglycoside nucleotidyltransferase AadA5	NA	NA
NA	NZ_LC520284.1	33751	34536	+	aadA5	ANT(3'')-Ia family aminoglycoside nucleotidyltransferase AadA5	core	AMR	AMR	AMINOGLYCOSIDE	STREPTOMYCIN	EXACTX	262	262	100	100	262	WP_000503573.1	ANT(3'')-Ia family aminoglycoside nucleotidyltransferase AadA5	NA	NA
NA	NZ_LC520285.1	43651	44436	+	aadA5	ANT(3'')-Ia family aminoglycoside nucleotidyltransferase AadA5	core	AMR	AMR	AMINOGLYCOSIDE	STREPTOMYCIN	EXACTX	262	262	100	100	262	WP_000503573.1	ANT(3'')-Ia family aminoglycoside nucleotidyltransferase AadA5	NA	NA
NA	NZ_LC520286.1	23917	24702	+	aadA5	ANT(3'')-Ia family aminoglycoside nucleotidyltransferase AadA5	core	AMR	AMR	AMINOGLYCOSIDE	STREPTOMYCIN	EXACTX	262	262	100	100	262	WP_000503573.1	ANT(3'')-Ia family aminoglycoside nucleotidyltransferase AadA5	NA	NA
NA	NZ_LC520287.1	43651	44436	+	aadA5	ANT(3'')-Ia family aminoglycoside nucleotidyltransferase AadA5	core	AMR	AMR	AMINOGLYCOSIDE	STREPTOMYCIN	EXACTX	262	262	100	100	262	WP_000503573.1	ANT(3'')-Ia family aminoglycoside nucleotidyltransferase AadA5	NA	NA
NA	NZ_LC520288.1	44479	45264	+	aadA5	ANT(3'')-Ia family aminoglycoside nucleotidyltransferase AadA5	core	AMR	AMR	AMINOGLYCOSIDE	STREPTOMYCIN	EXACTX	262	262	100	100	262	WP_000503573.1	ANT(3'')-Ia family aminoglycoside nucleotidyltransferase AadA5	NA	NA
NA	NZ_LC520289.1	7668	8453	+	aadA5	ANT(3'')-Ia family aminoglycoside nucleotidyltransferase AadA5	core	AMR	AMR	AMINOGLYCOSIDE	STREPTOMYCIN	EXACTX	262	262	100	100	262	WP_000503573.1	ANT(3'')-Ia family aminoglycoside nucleotidyltransferase AadA5	NA	NA
NA	NZ_LR890300.1	43651	44436	+	aadA5	ANT(3'')-Ia family aminoglycoside nucleotidyltransferase AadA5	core	AMR	AMR	AMINOGLYCOSIDE	STREPTOMYCIN	EXACTX	262	262	100	100	262	WP_000503573.1	ANT(3'')-Ia family aminoglycoside nucleotidyltransferase AadA5	NA	NA
NA	NZ_LR890467.1	43651	44436	+	aadA5	ANT(3'')-Ia family aminoglycoside nucleotidyltransferase AadA5	core	AMR	AMR	AMINOGLYCOSIDE	STREPTOMYCIN	EXACTX	262	262	100	100	262	WP_000503573.1	ANT(3'')-Ia family aminoglycoside nucleotidyltransferase AadA5	NA	NA
NA	NZ_LR890563.1	48217	49002	+	aadA5	ANT(3'')-Ia family aminoglycoside nucleotidyltransferase AadA5	core	AMR	AMR	AMINOGLYCOSIDE	STREPTOMYCIN	EXACTX	262	262	100	100	262	WP_000503573.1	ANT(3'')-Ia family aminoglycoside nucleotidyltransferase AadA5	NA	NA
NA	NZ_LS992169.1	144223	145008	-	aadA5	ANT(3'')-Ia family aminoglycoside nucleotidyltransferase AadA5	core	AMR	AMR	AMINOGLYCOSIDE	STREPTOMYCIN	EXACTX	262	262	100	100	262	WP_000503573.1	ANT(3'')-Ia family aminoglycoside nucleotidyltransferase AadA5	NA	NA
NA	NZ_MG886288.1	22219	23004	-	aadA5	ANT(3'')-Ia family aminoglycoside nucleotidyltransferase AadA5	core	AMR	AMR	AMINOGLYCOSIDE	STREPTOMYCIN	EXACTX	262	262	100	100	262	WP_000503573.1	ANT(3'')-Ia family aminoglycoside nucleotidyltransferase AadA5	NA	NA
NA	NZ_MK370989.1	29689	30474	-	aadA5	ANT(3'')-Ia family aminoglycoside nucleotidyltransferase AadA5	core	AMR	AMR	AMINOGLYCOSIDE	STREPTOMYCIN	EXACTX	262	262	100	100	262	WP_000503573.1	ANT(3'')-Ia family aminoglycoside nucleotidyltransferase AadA5	NA	NA
NA	NZ_MK370991.1	166335	167120	-	aadA5	ANT(3'')-Ia family aminoglycoside nucleotidyltransferase AadA5	core	AMR	AMR	AMINOGLYCOSIDE	STREPTOMYCIN	EXACTX	262	262	100	100	262	WP_000503573.1	ANT(3'')-Ia family aminoglycoside nucleotidyltransferase AadA5	NA	NA
NA	NZ_MK370988.1	33744	34556	-	aph(3')-Ia	aminoglycoside O-phosphotransferase APH(3')-Ia	core	AMR	AMR	AMINOGLYCOSIDE	KANAMYCIN	EXACTX	271	271	100	100	271	WP_000018329.1	aminoglycoside O-phosphotransferase APH(3')-Ia	NA	NA
NA	NZ_MK370988.1	54911	55723	-	aph(3')-Ia	aminoglycoside O-phosphotransferase APH(3')-Ia	core	AMR	AMR	AMINOGLYCOSIDE	KANAMYCIN	EXACTX	271	271	100	100	271	WP_000018329.1	aminoglycoside O-phosphotransferase APH(3')-Ia	NA	NA
NA	NZ_MK370991.1	149233	150045	-	aph(3')-Ia	aminoglycoside O-phosphotransferase APH(3')-Ia	core	AMR	AMR	AMINOGLYCOSIDE	KANAMYCIN	EXACTX	271	271	100	100	271	WP_000018329.1	aminoglycoside O-phosphotransferase APH(3')-Ia	NA	NA
NA	NZ_AP018456.1	53316	54140	-	aph(3'')-Ib	aminoglycoside O-phosphotransferase APH(3'')-Ib	core	AMR	AMR	AMINOGLYCOSIDE	STREPTOMYCIN	EXACTX	275	275	100	100	275	WP_109545041.1	aminoglycoside O-phosphotransferase APH(3'')-Ib	NA	NA	NA
NA	NZ_AP022065.1	103711	104535	-	aph(3'')-Ib	aminoglycoside O-phosphotransferase APH(3'')-Ib	core	AMR	AMR	AMINOGLYCOSIDE	STREPTOMYCIN	EXACTX	275	275	100	100	275	WP_109545041.1	aminoglycoside O-phosphotransferase APH(3'')-Ib	NA	NA	NA
NA	NZ_AP022535.1	68047	68871	+	aph(3'')-Ib	aminoglycoside O-phosphotransferase APH(3'')-Ib	core	AMR	AMR	AMINOGLYCOSIDE	STREPTOMYCIN	EXACTX	275	275	100	100	275	WP_109545041.1	aminoglycoside O-phosphotransferase APH(3'')-Ib	NA	NA	NA
NA	NZ_CM017061.1	27922	28746	+	aph(3'')-Ib	aminoglycoside O-phosphotransferase APH(3'')-Ib	core	AMR	AMR	AMINOGLYCOSIDE	STREPTOMYCIN	EXACTX	275	275	100	100	275	WP_109545041.1	aminoglycoside O-phosphotransferase APH(3'')-Ib	NA	NA	NA
NA	NZ_CM017076.1	35141	35965	+	aph(3'')-Ib	aminoglycoside O-phosphotransferase APH(3'')-Ib	core	AMR	AMR	AMINOGLYCOSIDE	STREPTOMYCIN	EXACTX	275	275	100	100	275	WP_109545041.1	aminoglycoside O-phosphotransferase APH(3'')-Ib	NA	NA	NA
NA	NZ_CM017081.1	11009	11833	-	aph(3'')-Ib	aminoglycoside O-phosphotransferase APH(3'')-Ib	core	AMR	AMR	AMINOGLYCOSIDE	STREPTOMYCIN	EXACTX	275	275	100	100	275	WP_109545041.1	aminoglycoside O-phosphotransferase APH(3'')-Ib	NA	NA	NA
NA	NZ_CM017095.1	54283	55107	+	aph(3'')-Ib	aminoglycoside O-phosphotransferase APH(3'')-Ib	core	AMR	AMR	AMINOGLYCOSIDE	STREPTOMYCIN	EXACTX	275	275	100	100	275	WP_109545041.1	aminoglycoside O-phosphotransferase APH(3'')-Ib	NA	NA	NA
NA	NZ_CM017099.1	34258	35082	-	aph(3'')-Ib	aminoglycoside O-phosphotransferase APH(3'')-Ib	core	AMR	AMR	AMINOGLYCOSIDE	STREPTOMYCIN	EXACTX	275	275	100	100	275	WP_109545041.1	aminoglycoside O-phosphotransferase APH(3'')-Ib	NA	NA	NA
NA	NZ_CM017127.1	54292	55116	+	aph(3'')-Ib	aminoglycoside O-phosphotransferase APH(3'')-Ib	core	AMR	AMR	AMINOGLYCOSIDE	STREPTOMYCIN	EXACTX	275	275	100	100	275	WP_109545041.1	aminoglycoside O-phosphotransferase APH(3'')-Ib	NA	NA	NA
NA	NZ_CM017147.1	48919	49743	-	aph(3'')-Ib	aminoglycoside O-phosphotransferase APH(3'')-Ib	core	AMR	AMR	AMINOGLYCOSIDE	STREPTOMYCIN	EXACTX	275	275	100	100	275	WP_109545041.1	aminoglycoside O-phosphotransferase APH(3'')-Ib	NA	NA	NA
NA	NZ_CM017148.1	48919	49743	-	aph(3'')-Ib	aminoglycoside O-phosphotransferase APH(3'')-Ib	core	AMR	AMR	AMINOGLYCOSIDE	STREPTOMYCIN	EXACTX	275	275	100	100	275	WP_109545041.1	aminoglycoside O-phosphotransferase APH(3'')-Ib	NA	NA	NA
NA	NZ_CM017180.1	48919	49743	-	aph(3'')-Ib	aminoglycoside O-phosphotransferase APH(3'')-Ib	core	AMR	AMR	AMINOGLYCOSIDE	STREPTOMYCIN	EXACTX	275	275	100	100	275	WP_109545041.1	aminoglycoside O-phosphotransferase APH(3'')-Ib	NA	NA	NA
NA	NZ_CM017181.1	48919	49743	-	aph(3'')-Ib	aminoglycoside O-phosphotransferase APH(3'')-Ib	core	AMR	AMR	AMINOGLYCOSIDE	STREPTOMYCIN	EXACTX	275	275	100	100	275	WP_109545041.1	aminoglycoside O-phosphotransferase APH(3'')-Ib	NA	NA	NA
NA	NZ_CM017240.1	54010	54834	+	aph(3'')-Ib	aminoglycoside O-phosphotransferase APH(3'')-Ib	core	AMR	AMR	AMINOGLYCOSIDE	STREPTOMYCIN	EXACTX	275	275	100	100	275	WP_109545041.1	aminoglycoside O-phosphotransferase APH(3'')-Ib	NA	NA	NA
NA	NZ_CM017242.1	39620	40444	+	aph(3'')-Ib	aminoglycoside O-phosphotransferase APH(3'')-Ib	core	AMR	AMR	AMINOGLYCOSIDE	STREPTOMYCIN	EXACTX	275	275	100	100	275	WP_109545041.1	aminoglycoside O-phosphotransferase APH(3'')-Ib	NA	NA	NA
NA	NZ_CM017248.1	71644	72468	+	aph(3'')-Ib	aminoglycoside O-phosphotransferase APH(3'')-Ib	core	AMR	AMR	AMINOGLYCOSIDE	STREPTOMYCIN	EXACTX	275	275	100	100	275	WP_109545041.1	aminoglycoside O-phosphotransferase APH(3'')-Ib	NA	NA	NA
NA	NZ_CP018982.1	76827	77651	-	aph(3'')-Ib	aminoglycoside O-phosphotransferase APH(3'')-Ib	core	AMR	AMR	AMINOGLYCOSIDE	STREPTOMYCIN	EXACTX	275	275	100	100	275	WP_109545041.1	aminoglycoside O-phosphotransferase APH(3'')-Ib	NA	NA	NA
NA	NZ_CP018998.1	89744	90568	-	aph(3'')-Ib	aminoglycoside O-phosphotransferase APH(3'')-Ib	core	AMR	AMR	AMINOGLYCOSIDE	STREPTOMYCIN	EXACTX	275	275	100	100	275	WP_109545041.1	aminoglycoside O-phosphotransferase APH(3'')-Ib	NA	NA	NA
NA	NZ_CP019009.1	1	801	+	aph(3'')-Ib	aminoglycoside O-phosphotransferase APH(3'')-Ib	core	AMR	AMR	AMINOGLYCOSIDE	STREPTOMYCIN	EXACTX	267	267	100	100	267	WP_001082319.1	aminoglycoside O-phosphotransferase APH(3'')-Ib	NA	NA	NA
NA	NZ_CP020117.1	47203	48027	-	aph(3'')-Ib	aminoglycoside O-phosphotransferase APH(3'')-Ib	core	AMR	AMR	AMINOGLYCOSIDE	STREPTOMYCIN	EXACTX	275	275	100	100	275	WP_109545041.1	aminoglycoside O-phosphotransferase APH(3'')-Ib	NA	NA	NA
NA	NZ_CP021180.1	37945	38769	+	aph(3'')-Ib	aminoglycoside O-phosphotransferase APH(3'')-Ib	core	AMR	AMR	AMINOGLYCOSIDE	STREPTOMYCIN	EXACTX	275	275	100	100	275	WP_109545041.1	aminoglycoside O-phosphotransferase APH(3'')-Ib	NA	NA	NA
NA	NZ_CP021690.1	105388	106212	+	aph(3'')-Ib	aminoglycoside O-phosphotransferase APH(3'')-Ib	core	AMR	AMR	AMINOGLYCOSIDE	STREPTOMYCIN	EXACTX	275	275	100	100	275	WP_109545041.1	aminoglycoside O-phosphotransferase APH(3'')-Ib	NA	NA	NA
NA	NZ_CP021871.1	43585	44409	+	aph(3'')-Ib	aminoglycoside O-phosphotransferase APH(3'')-Ib	core	AMR	AMR	AMINOGLYCOSIDE	STREPTOMYCIN	EXACTX	275	275	100	100	275	WP_109545041.1	aminoglycoside O-phosphotransferase APH(3'')-Ib	NA	NA	NA
NA	NZ_CP023827.1	109509	110333	+	aph(3'')-Ib	aminoglycoside O-phosphotransferase APH(3'')-Ib	core	AMR	AMR	AMINOGLYCOSIDE	STREPTOMYCIN	EXACTX	275	275	100	100	275	WP_109545041.1	aminoglycoside O-phosphotransferase APH(3'')-Ib	NA	NA
NA	NZ_CP028484.1	15411	16235	-	aph(3'')-Ib	aminoglycoside O-phosphotransferase APH(3'')-Ib	core	AMR	AMR	AMINOGLYCOSIDE	STREPTOMYCIN	EXACTX	275	275	100	100	275	WP_109545041.1	aminoglycoside O-phosphotransferase APH(3'')-Ib	NA	NA
NA	NZ_CP032202.1	38998	39822	-	aph(3'')-Ib	aminoglycoside O-phosphotransferase APH(3'')-Ib	core	AMR	AMR	AMINOGLYCOSIDE	STREPTOMYCIN	EXACTX	275	275	100	100	275	WP_109545041.1	aminoglycoside O-phosphotransferase APH(3'')-Ib	NA	NA
NA	NZ_CP035468.1	141845	142669	+	aph(3'')-Ib	aminoglycoside O-phosphotransferase APH(3'')-Ib	core	AMR	AMR	AMINOGLYCOSIDE	STREPTOMYCIN	EXACTX	275	275	100	100	275	WP_109545041.1	aminoglycoside O-phosphotransferase APH(3'')-Ib	NA	NA
NA	NZ_CP035478.1	141845	142669	+	aph(3'')-Ib	aminoglycoside O-phosphotransferase APH(3'')-Ib	core	AMR	AMR	AMINOGLYCOSIDE	STREPTOMYCIN	EXACTX	275	275	100	100	275	WP_109545041.1	aminoglycoside O-phosphotransferase APH(3'')-Ib	NA	NA
NA	NZ_CP035517.1	97804	98628	+	aph(3'')-Ib	aminoglycoside O-phosphotransferase APH(3'')-Ib	core	AMR	AMR	AMINOGLYCOSIDE	STREPTOMYCIN	EXACTX	275	275	100	100	275	WP_109545041.1	aminoglycoside O-phosphotransferase APH(3'')-Ib	NA	NA
NA	NZ_CP051616.1	54282	55106	+	aph(3'')-Ib	aminoglycoside O-phosphotransferase APH(3'')-Ib	core	AMR	AMR	AMINOGLYCOSIDE	STREPTOMYCIN	EXACTX	275	275	100	100	275	WP_109545041.1	aminoglycoside O-phosphotransferase APH(3'')-Ib	NA	NA
NA	NZ_CP063516.1	32844	33668	-	aph(3'')-Ib	aminoglycoside O-phosphotransferase APH(3'')-Ib	core	AMR	AMR	AMINOGLYCOSIDE	STREPTOMYCIN	EXACTX	275	275	100	100	275	WP_109545041.1	aminoglycoside O-phosphotransferase APH(3'')-Ib	NA	NA
NA	NZ_CP072982.1	80742	81323	+	aph(3'')-Ib	aminoglycoside O-phosphotransferase APH(3'')-Ib	core	AMR	AMR	AMINOGLYCOSIDE	STREPTOMYCIN	PARTIAL_CONTIG_ENDX	194	275	70.55	100	194	WP_109545041.1	aminoglycoside O-phosphotransferase APH(3'')-Ib	NA	NA
NA	NZ_LC520269.1	42174	42998	+	aph(3'')-Ib	aminoglycoside O-phosphotransferase APH(3'')-Ib	core	AMR	AMR	AMINOGLYCOSIDE	STREPTOMYCIN	EXACTX	275	275	100	100	275	WP_109545041.1	aminoglycoside O-phosphotransferase APH(3'')-Ib	NA	NA
NA	NZ_LC520270.1	54264	55088	+	aph(3'')-Ib	aminoglycoside O-phosphotransferase APH(3'')-Ib	core	AMR	AMR	AMINOGLYCOSIDE	STREPTOMYCIN	EXACTX	275	275	100	100	275	WP_109545041.1	aminoglycoside O-phosphotransferase APH(3'')-Ib	NA	NA
NA	NZ_LC520273.1	42185	43009	+	aph(3'')-Ib	aminoglycoside O-phosphotransferase APH(3'')-Ib	core	AMR	AMR	AMINOGLYCOSIDE	STREPTOMYCIN	EXACTX	275	275	100	100	275	WP_109545041.1	aminoglycoside O-phosphotransferase APH(3'')-Ib	NA	NA
NA	NZ_LC520278.1	18966	19790	-	aph(3'')-Ib	aminoglycoside O-phosphotransferase APH(3'')-Ib	core	AMR	AMR	AMINOGLYCOSIDE	STREPTOMYCIN	EXACTX	275	275	100	100	275	WP_109545041.1	aminoglycoside O-phosphotransferase APH(3'')-Ib	NA	NA
NA	NZ_LC520282.1	30274	31098	+	aph(3'')-Ib	aminoglycoside O-phosphotransferase APH(3'')-Ib	core	AMR	AMR	AMINOGLYCOSIDE	STREPTOMYCIN	EXACTX	275	275	100	100	275	WP_109545041.1	aminoglycoside O-phosphotransferase APH(3'')-Ib	NA	NA
NA	NZ_LC520283.1	54772	55596	+	aph(3'')-Ib	aminoglycoside O-phosphotransferase APH(3'')-Ib	core	AMR	AMR	AMINOGLYCOSIDE	STREPTOMYCIN	EXACTX	275	275	100	100	275	WP_109545041.1	aminoglycoside O-phosphotransferase APH(3'')-Ib	NA	NA
NA	NZ_LC520284.1	48826	49650	-	aph(3'')-Ib	aminoglycoside O-phosphotransferase APH(3'')-Ib	core	AMR	AMR	AMINOGLYCOSIDE	STREPTOMYCIN	EXACTX	275	275	100	100	275	WP_109545041.1	aminoglycoside O-phosphotransferase APH(3'')-Ib	NA	NA
NA	NZ_LC520285.1	54264	55088	+	aph(3'')-Ib	aminoglycoside O-phosphotransferase APH(3'')-Ib	core	AMR	AMR	AMINOGLYCOSIDE	STREPTOMYCIN	EXACTX	275	275	100	100	275	WP_109545041.1	aminoglycoside O-phosphotransferase APH(3'')-Ib	NA	NA
NA	NZ_LC520286.1	34530	35354	+	aph(3'')-Ib	aminoglycoside O-phosphotransferase APH(3'')-Ib	core	AMR	AMR	AMINOGLYCOSIDE	STREPTOMYCIN	EXACTX	275	275	100	100	275	WP_109545041.1	aminoglycoside O-phosphotransferase APH(3'')-Ib	NA	NA
NA	NZ_LC520287.1	54264	55088	+	aph(3'')-Ib	aminoglycoside O-phosphotransferase APH(3'')-Ib	core	AMR	AMR	AMINOGLYCOSIDE	STREPTOMYCIN	EXACTX	275	275	100	100	275	WP_109545041.1	aminoglycoside O-phosphotransferase APH(3'')-Ib	NA	NA
NA	NZ_LC520288.1	59554	60378	-	aph(3'')-Ib	aminoglycoside O-phosphotransferase APH(3'')-Ib	core	AMR	AMR	AMINOGLYCOSIDE	STREPTOMYCIN	EXACTX	275	275	100	100	275	WP_109545041.1	aminoglycoside O-phosphotransferase APH(3'')-Ib	NA	NA
NA	NZ_LC520289.1	18281	19105	+	aph(3'')-Ib	aminoglycoside O-phosphotransferase APH(3'')-Ib	core	AMR	AMR	AMINOGLYCOSIDE	STREPTOMYCIN	EXACTX	275	275	100	100	275	WP_109545041.1	aminoglycoside O-phosphotransferase APH(3'')-Ib	NA	NA
NA	NZ_LR890300.1	54264	55088	+	aph(3'')-Ib	aminoglycoside O-phosphotransferase APH(3'')-Ib	core	AMR	AMR	AMINOGLYCOSIDE	STREPTOMYCIN	EXACTX	275	275	100	100	275	WP_109545041.1	aminoglycoside O-phosphotransferase APH(3'')-Ib	NA	NA
NA	NZ_LR890467.1	54264	55088	+	aph(3'')-Ib	aminoglycoside O-phosphotransferase APH(3'')-Ib	core	AMR	AMR	AMINOGLYCOSIDE	STREPTOMYCIN	EXACTX	275	275	100	100	275	WP_109545041.1	aminoglycoside O-phosphotransferase APH(3'')-Ib	NA	NA
NA	NZ_LR890563.1	58830	59654	+	aph(3'')-Ib	aminoglycoside O-phosphotransferase APH(3'')-Ib	core	AMR	AMR	AMINOGLYCOSIDE	STREPTOMYCIN	EXACTX	275	275	100	100	275	WP_109545041.1	aminoglycoside O-phosphotransferase APH(3'')-Ib	NA	NA
NA	NZ_LS992169.1	133571	134395	-	aph(3'')-Ib	aminoglycoside O-phosphotransferase APH(3'')-Ib	core	AMR	AMR	AMINOGLYCOSIDE	STREPTOMYCIN	EXACTX	275	275	100	100	275	WP_109545041.1	aminoglycoside O-phosphotransferase APH(3'')-Ib	NA	NA
NA	NZ_MG886288.1	11567	12391	-	aph(3'')-Ib	aminoglycoside O-phosphotransferase APH(3'')-Ib	core	AMR	AMR	AMINOGLYCOSIDE	STREPTOMYCIN	EXACTX	275	275	100	100	275	WP_109545041.1	aminoglycoside O-phosphotransferase APH(3'')-Ib	NA	NA
NA	NZ_MK370988.1	19037	19861	-	aph(3'')-Ib	aminoglycoside O-phosphotransferase APH(3'')-Ib	core	AMR	AMR	AMINOGLYCOSIDE	STREPTOMYCIN	EXACTX	275	275	100	100	275	WP_109545041.1	aminoglycoside O-phosphotransferase APH(3'')-Ib	NA	NA
NA	NZ_MK370989.1	19037	19861	-	aph(3'')-Ib	aminoglycoside O-phosphotransferase APH(3'')-Ib	core	AMR	AMR	AMINOGLYCOSIDE	STREPTOMYCIN	EXACTX	275	275	100	100	275	WP_109545041.1	aminoglycoside O-phosphotransferase APH(3'')-Ib	NA	NA
NA	NZ_MK370991.1	2706	3530	+	aph(3'')-Ib	aminoglycoside O-phosphotransferase APH(3'')-Ib	core	AMR	AMR	AMINOGLYCOSIDE	STREPTOMYCIN	EXACTX	275	275	100	100	275	WP_109545041.1	aminoglycoside O-phosphotransferase APH(3'')-Ib	NA	NA
NA	NZ_MK370991.1	254980	255804	-	aph(3'')-Ib	aminoglycoside O-phosphotransferase APH(3'')-Ib	core	AMR	AMR	AMINOGLYCOSIDE	STREPTOMYCIN	EXACTX	275	275	100	100	275	WP_109545041.1	aminoglycoside O-phosphotransferase APH(3'')-Ib	NA	NA
NA	NZ_AP018456.1	52480	53313	-	aph(6)-Id	aminoglycoside O-phosphotransferase APH(6)-Id	core	AMR	AMR	AMINOGLYCOSIDE	STREPTOMYCIN	EXACTX	278	278	100	100	278	WP_000480972.1	aminoglycoside O-phosphotransferase APH(6)-Id	NA	NA	NA
NA	NZ_AP022065.1	102875	103708	-	aph(6)-Id	aminoglycoside O-phosphotransferase APH(6)-Id	core	AMR	AMR	AMINOGLYCOSIDE	STREPTOMYCIN	EXACTX	278	278	100	100	278	WP_000480972.1	aminoglycoside O-phosphotransferase APH(6)-Id	NA	NA	NA
NA	NZ_AP022535.1	68874	69707	+	aph(6)-Id	aminoglycoside O-phosphotransferase APH(6)-Id	core	AMR	AMR	AMINOGLYCOSIDE	STREPTOMYCIN	EXACTX	278	278	100	100	278	WP_000480972.1	aminoglycoside O-phosphotransferase APH(6)-Id	NA	NA	NA
NA	NZ_CM017061.1	28749	29582	+	aph(6)-Id	aminoglycoside O-phosphotransferase APH(6)-Id	core	AMR	AMR	AMINOGLYCOSIDE	STREPTOMYCIN	EXACTX	278	278	100	100	278	WP_000480972.1	aminoglycoside O-phosphotransferase APH(6)-Id	NA	NA	NA
NA	NZ_CM017076.1	35968	36801	+	aph(6)-Id	aminoglycoside O-phosphotransferase APH(6)-Id	core	AMR	AMR	AMINOGLYCOSIDE	STREPTOMYCIN	EXACTX	278	278	100	100	278	WP_000480972.1	aminoglycoside O-phosphotransferase APH(6)-Id	NA	NA	NA
NA	NZ_CM017081.1	10173	11006	-	aph(6)-Id	aminoglycoside O-phosphotransferase APH(6)-Id	core	AMR	AMR	AMINOGLYCOSIDE	STREPTOMYCIN	EXACTX	278	278	100	100	278	WP_000480972.1	aminoglycoside O-phosphotransferase APH(6)-Id	NA	NA	NA
NA	NZ_CM017095.1	55110	55670	+	aph(6)-Id	aminoglycoside O-phosphotransferase APH(6)-Id	core	AMR	AMR	AMINOGLYCOSIDE	STREPTOMYCIN	PARTIALX	187	278	67.27	100	187	WP_000480972.1	aminoglycoside O-phosphotransferase APH(6)-Id	NA	NA	NA
NA	NZ_CM017099.1	33422	34255	-	aph(6)-Id	aminoglycoside O-phosphotransferase APH(6)-Id	core	AMR	AMR	AMINOGLYCOSIDE	STREPTOMYCIN	EXACTX	278	278	100	100	278	WP_000480972.1	aminoglycoside O-phosphotransferase APH(6)-Id	NA	NA	NA
NA	NZ_CM017127.1	55119	55952	+	aph(6)-Id	aminoglycoside O-phosphotransferase APH(6)-Id	core	AMR	AMR	AMINOGLYCOSIDE	STREPTOMYCIN	EXACTX	278	278	100	100	278	WP_000480972.1	aminoglycoside O-phosphotransferase APH(6)-Id	NA	NA	NA
NA	NZ_CM017147.1	48083	48916	-	aph(6)-Id	aminoglycoside O-phosphotransferase APH(6)-Id	core	AMR	AMR	AMINOGLYCOSIDE	STREPTOMYCIN	EXACTX	278	278	100	100	278	WP_000480972.1	aminoglycoside O-phosphotransferase APH(6)-Id	NA	NA	NA
NA	NZ_CM017148.1	48083	48916	-	aph(6)-Id	aminoglycoside O-phosphotransferase APH(6)-Id	core	AMR	AMR	AMINOGLYCOSIDE	STREPTOMYCIN	EXACTX	278	278	100	100	278	WP_000480972.1	aminoglycoside O-phosphotransferase APH(6)-Id	NA	NA	NA
NA	NZ_CM017180.1	48083	48916	-	aph(6)-Id	aminoglycoside O-phosphotransferase APH(6)-Id	core	AMR	AMR	AMINOGLYCOSIDE	STREPTOMYCIN	EXACTX	278	278	100	100	278	WP_000480972.1	aminoglycoside O-phosphotransferase APH(6)-Id	NA	NA	NA
NA	NZ_CM017181.1	48083	48916	-	aph(6)-Id	aminoglycoside O-phosphotransferase APH(6)-Id	core	AMR	AMR	AMINOGLYCOSIDE	STREPTOMYCIN	EXACTX	278	278	100	100	278	WP_000480972.1	aminoglycoside O-phosphotransferase APH(6)-Id	NA	NA	NA
NA	NZ_CM017240.1	54837	55670	+	aph(6)-Id	aminoglycoside O-phosphotransferase APH(6)-Id	core	AMR	AMR	AMINOGLYCOSIDE	STREPTOMYCIN	EXACTX	278	278	100	100	278	WP_000480972.1	aminoglycoside O-phosphotransferase APH(6)-Id	NA	NA	NA
NA	NZ_CM017242.1	40447	41280	+	aph(6)-Id	aminoglycoside O-phosphotransferase APH(6)-Id	core	AMR	AMR	AMINOGLYCOSIDE	STREPTOMYCIN	EXACTX	278	278	100	100	278	WP_000480972.1	aminoglycoside O-phosphotransferase APH(6)-Id	NA	NA	NA
NA	NZ_CM017248.1	72471	73304	+	aph(6)-Id	aminoglycoside O-phosphotransferase APH(6)-Id	core	AMR	AMR	AMINOGLYCOSIDE	STREPTOMYCIN	EXACTX	278	278	100	100	278	WP_000480972.1	aminoglycoside O-phosphotransferase APH(6)-Id	NA	NA	NA
NA	NZ_CP018982.1	75991	76824	-	aph(6)-Id	aminoglycoside O-phosphotransferase APH(6)-Id	core	AMR	AMR	AMINOGLYCOSIDE	STREPTOMYCIN	EXACTX	278	278	100	100	278	WP_000480972.1	aminoglycoside O-phosphotransferase APH(6)-Id	NA	NA	NA
NA	NZ_CP018998.1	88908	89741	-	aph(6)-Id	aminoglycoside O-phosphotransferase APH(6)-Id	core	AMR	AMR	AMINOGLYCOSIDE	STREPTOMYCIN	EXACTX	278	278	100	100	278	WP_000480972.1	aminoglycoside O-phosphotransferase APH(6)-Id	NA	NA	NA
NA	NZ_CP019009.1	804	1637	+	aph(6)-Id	aminoglycoside O-phosphotransferase APH(6)-Id	core	AMR	AMR	AMINOGLYCOSIDE	STREPTOMYCIN	EXACTX	278	278	100	100	278	WP_000480972.1	aminoglycoside O-phosphotransferase APH(6)-Id	NA	NA	NA
NA	NZ_CP020117.1	46367	47200	-	aph(6)-Id	aminoglycoside O-phosphotransferase APH(6)-Id	core	AMR	AMR	AMINOGLYCOSIDE	STREPTOMYCIN	EXACTX	278	278	100	100	278	WP_000480972.1	aminoglycoside O-phosphotransferase APH(6)-Id	NA	NA	NA
NA	NZ_CP021180.1	38772	39605	+	aph(6)-Id	aminoglycoside O-phosphotransferase APH(6)-Id	core	AMR	AMR	AMINOGLYCOSIDE	STREPTOMYCIN	EXACTX	278	278	100	100	278	WP_000480972.1	aminoglycoside O-phosphotransferase APH(6)-Id	NA	NA	NA
NA	NZ_CP021690.1	106215	107048	+	aph(6)-Id	aminoglycoside O-phosphotransferase APH(6)-Id	core	AMR	AMR	AMINOGLYCOSIDE	STREPTOMYCIN	EXACTX	278	278	100	100	278	WP_000480972.1	aminoglycoside O-phosphotransferase APH(6)-Id	NA	NA	NA
NA	NZ_CP021871.1	44412	45245	+	aph(6)-Id	aminoglycoside O-phosphotransferase APH(6)-Id	core	AMR	AMR	AMINOGLYCOSIDE	STREPTOMYCIN	EXACTX	278	278	100	100	278	WP_000480972.1	aminoglycoside O-phosphotransferase APH(6)-Id	NA	NA	NA
NA	NZ_CP023827.1	110336	111169	+	aph(6)-Id	aminoglycoside O-phosphotransferase APH(6)-Id	core	AMR	AMR	AMINOGLYCOSIDE	STREPTOMYCIN	EXACTX	278	278	100	100	278	WP_000480972.1	aminoglycoside O-phosphotransferase APH(6)-Id	NA	NA
NA	NZ_CP028484.1	14575	15408	-	aph(6)-Id	aminoglycoside O-phosphotransferase APH(6)-Id	core	AMR	AMR	AMINOGLYCOSIDE	STREPTOMYCIN	EXACTX	278	278	100	100	278	WP_000480972.1	aminoglycoside O-phosphotransferase APH(6)-Id	NA	NA
NA	NZ_CP032202.1	38162	38995	-	aph(6)-Id	aminoglycoside O-phosphotransferase APH(6)-Id	core	AMR	AMR	AMINOGLYCOSIDE	STREPTOMYCIN	EXACTX	278	278	100	100	278	WP_000480972.1	aminoglycoside O-phosphotransferase APH(6)-Id	NA	NA
NA	NZ_CP035468.1	142672	143505	+	aph(6)-Id	aminoglycoside O-phosphotransferase APH(6)-Id	core	AMR	AMR	AMINOGLYCOSIDE	STREPTOMYCIN	EXACTX	278	278	100	100	278	WP_000480972.1	aminoglycoside O-phosphotransferase APH(6)-Id	NA	NA
NA	NZ_CP035478.1	142672	143505	+	aph(6)-Id	aminoglycoside O-phosphotransferase APH(6)-Id	core	AMR	AMR	AMINOGLYCOSIDE	STREPTOMYCIN	EXACTX	278	278	100	100	278	WP_000480972.1	aminoglycoside O-phosphotransferase APH(6)-Id	NA	NA
NA	NZ_CP035517.1	98631	99464	+	aph(6)-Id	aminoglycoside O-phosphotransferase APH(6)-Id	core	AMR	AMR	AMINOGLYCOSIDE	STREPTOMYCIN	EXACTX	278	278	100	100	278	WP_000480972.1	aminoglycoside O-phosphotransferase APH(6)-Id	NA	NA
NA	NZ_CP051616.1	55109	55942	+	aph(6)-Id	aminoglycoside O-phosphotransferase APH(6)-Id	core	AMR	AMR	AMINOGLYCOSIDE	STREPTOMYCIN	EXACTX	278	278	100	100	278	WP_000480972.1	aminoglycoside O-phosphotransferase APH(6)-Id	NA	NA
NA	NZ_CP063516.1	32008	32841	-	aph(6)-Id	aminoglycoside O-phosphotransferase APH(6)-Id	core	AMR	AMR	AMINOGLYCOSIDE	STREPTOMYCIN	EXACTX	278	278	100	100	278	WP_000480972.1	aminoglycoside O-phosphotransferase APH(6)-Id	NA	NA
NA	NZ_CP072982.1	246	1079	+	aph(6)-Id	aminoglycoside O-phosphotransferase APH(6)-Id	core	AMR	AMR	AMINOGLYCOSIDE	STREPTOMYCIN	EXACTX	278	278	100	100	278	WP_000480972.1	aminoglycoside O-phosphotransferase APH(6)-Id	NA	NA
NA	NZ_LC520267.1	3709	4542	+	aph(6)-Id	aminoglycoside O-phosphotransferase APH(6)-Id	core	AMR	AMR	AMINOGLYCOSIDE	STREPTOMYCIN	EXACTX	278	278	100	100	278	WP_000480972.1	aminoglycoside O-phosphotransferase APH(6)-Id	NA	NA
NA	NZ_LC520269.1	43001	43834	+	aph(6)-Id	aminoglycoside O-phosphotransferase APH(6)-Id	core	AMR	AMR	AMINOGLYCOSIDE	STREPTOMYCIN	EXACTX	278	278	100	100	278	WP_000480972.1	aminoglycoside O-phosphotransferase APH(6)-Id	NA	NA
NA	NZ_LC520270.1	55091	55924	+	aph(6)-Id	aminoglycoside O-phosphotransferase APH(6)-Id	core	AMR	AMR	AMINOGLYCOSIDE	STREPTOMYCIN	EXACTX	278	278	100	100	278	WP_000480972.1	aminoglycoside O-phosphotransferase APH(6)-Id	NA	NA
NA	NZ_LC520273.1	43012	43845	+	aph(6)-Id	aminoglycoside O-phosphotransferase APH(6)-Id	core	AMR	AMR	AMINOGLYCOSIDE	STREPTOMYCIN	EXACTX	278	278	100	100	278	WP_000480972.1	aminoglycoside O-phosphotransferase APH(6)-Id	NA	NA
NA	NZ_LC520278.1	18130	18963	-	aph(6)-Id	aminoglycoside O-phosphotransferase APH(6)-Id	core	AMR	AMR	AMINOGLYCOSIDE	STREPTOMYCIN	EXACTX	278	278	100	100	278	WP_000480972.1	aminoglycoside O-phosphotransferase APH(6)-Id	NA	NA
NA	NZ_LC520282.1	31101	31934	+	aph(6)-Id	aminoglycoside O-phosphotransferase APH(6)-Id	core	AMR	AMR	AMINOGLYCOSIDE	STREPTOMYCIN	EXACTX	278	278	100	100	278	WP_000480972.1	aminoglycoside O-phosphotransferase APH(6)-Id	NA	NA
NA	NZ_LC520283.1	55599	56432	+	aph(6)-Id	aminoglycoside O-phosphotransferase APH(6)-Id	core	AMR	AMR	AMINOGLYCOSIDE	STREPTOMYCIN	EXACTX	278	278	100	100	278	WP_000480972.1	aminoglycoside O-phosphotransferase APH(6)-Id	NA	NA
NA	NZ_LC520284.1	47990	48823	-	aph(6)-Id	aminoglycoside O-phosphotransferase APH(6)-Id	core	AMR	AMR	AMINOGLYCOSIDE	STREPTOMYCIN	EXACTX	278	278	100	100	278	WP_000480972.1	aminoglycoside O-phosphotransferase APH(6)-Id	NA	NA
NA	NZ_LC520285.1	55091	55924	+	aph(6)-Id	aminoglycoside O-phosphotransferase APH(6)-Id	core	AMR	AMR	AMINOGLYCOSIDE	STREPTOMYCIN	EXACTX	278	278	100	100	278	WP_000480972.1	aminoglycoside O-phosphotransferase APH(6)-Id	NA	NA
NA	NZ_LC520286.1	35357	36190	+	aph(6)-Id	aminoglycoside O-phosphotransferase APH(6)-Id	core	AMR	AMR	AMINOGLYCOSIDE	STREPTOMYCIN	EXACTX	278	278	100	100	278	WP_000480972.1	aminoglycoside O-phosphotransferase APH(6)-Id	NA	NA
NA	NZ_LC520287.1	55091	55924	+	aph(6)-Id	aminoglycoside O-phosphotransferase APH(6)-Id	core	AMR	AMR	AMINOGLYCOSIDE	STREPTOMYCIN	EXACTX	278	278	100	100	278	WP_000480972.1	aminoglycoside O-phosphotransferase APH(6)-Id	NA	NA
NA	NZ_LC520288.1	58718	59551	-	aph(6)-Id	aminoglycoside O-phosphotransferase APH(6)-Id	core	AMR	AMR	AMINOGLYCOSIDE	STREPTOMYCIN	EXACTX	278	278	100	100	278	WP_000480972.1	aminoglycoside O-phosphotransferase APH(6)-Id	NA	NA
NA	NZ_LC520289.1	19108	19941	+	aph(6)-Id	aminoglycoside O-phosphotransferase APH(6)-Id	core	AMR	AMR	AMINOGLYCOSIDE	STREPTOMYCIN	EXACTX	278	278	100	100	278	WP_000480972.1	aminoglycoside O-phosphotransferase APH(6)-Id	NA	NA
NA	NZ_LR890300.1	55091	55924	+	aph(6)-Id	aminoglycoside O-phosphotransferase APH(6)-Id	core	AMR	AMR	AMINOGLYCOSIDE	STREPTOMYCIN	EXACTX	278	278	100	100	278	WP_000480972.1	aminoglycoside O-phosphotransferase APH(6)-Id	NA	NA
NA	NZ_LR890467.1	55091	55924	+	aph(6)-Id	aminoglycoside O-phosphotransferase APH(6)-Id	core	AMR	AMR	AMINOGLYCOSIDE	STREPTOMYCIN	EXACTX	278	278	100	100	278	WP_000480972.1	aminoglycoside O-phosphotransferase APH(6)-Id	NA	NA
NA	NZ_LR890563.1	59657	60490	+	aph(6)-Id	aminoglycoside O-phosphotransferase APH(6)-Id	core	AMR	AMR	AMINOGLYCOSIDE	STREPTOMYCIN	EXACTX	278	278	100	100	278	WP_000480972.1	aminoglycoside O-phosphotransferase APH(6)-Id	NA	NA
NA	NZ_LS992169.1	132735	133568	-	aph(6)-Id	aminoglycoside O-phosphotransferase APH(6)-Id	core	AMR	AMR	AMINOGLYCOSIDE	STREPTOMYCIN	EXACTX	278	278	100	100	278	WP_000480972.1	aminoglycoside O-phosphotransferase APH(6)-Id	NA	NA
NA	NZ_MG886288.1	10731	11564	-	aph(6)-Id	aminoglycoside O-phosphotransferase APH(6)-Id	core	AMR	AMR	AMINOGLYCOSIDE	STREPTOMYCIN	EXACTX	278	278	100	100	278	WP_000480972.1	aminoglycoside O-phosphotransferase APH(6)-Id	NA	NA
NA	NZ_MK370988.1	18201	19034	-	aph(6)-Id	aminoglycoside O-phosphotransferase APH(6)-Id	core	AMR	AMR	AMINOGLYCOSIDE	STREPTOMYCIN	EXACTX	278	278	100	100	278	WP_000480972.1	aminoglycoside O-phosphotransferase APH(6)-Id	NA	NA
NA	NZ_MK370989.1	18201	19034	-	aph(6)-Id	aminoglycoside O-phosphotransferase APH(6)-Id	core	AMR	AMR	AMINOGLYCOSIDE	STREPTOMYCIN	EXACTX	278	278	100	100	278	WP_000480972.1	aminoglycoside O-phosphotransferase APH(6)-Id	NA	NA
NA	NZ_MK370991.1	3533	4366	+	aph(6)-Id	aminoglycoside O-phosphotransferase APH(6)-Id	core	AMR	AMR	AMINOGLYCOSIDE	STREPTOMYCIN	EXACTX	278	278	100	100	278	WP_000480972.1	aminoglycoside O-phosphotransferase APH(6)-Id	NA	NA
NA	NZ_MK370991.1	254144	254977	-	aph(6)-Id	aminoglycoside O-phosphotransferase APH(6)-Id	core	AMR	AMR	AMINOGLYCOSIDE	STREPTOMYCIN	EXACTX	278	278	100	100	278	WP_000480972.1	aminoglycoside O-phosphotransferase APH(6)-Id	NA	NA
NA	NZ_CP068571.1	178016	179011	-	aph(7'')-Ia	aminoglycoside O-phosphotransferase APH(7'')-Ia	core	AMR	AMR	AMINOGLYCOSIDE	HYGROMYCIN	BLASTX	332	332	100	98.8	332	WP_063842185.1	aminoglycoside O-phosphotransferase APH(7'')-Ia	NA	NA
NA	NZ_CM017199.1	41103	41975	-	blaCTX-M-134	class A extended-spectrum beta-lactamase CTX-M-134	core	AMR	AMR	BETA-LACTAM	CEPHALOSPORIN	ALLELEX	291	291	100	100	291	WP_063859952.1	class A extended-spectrum beta-lactamase CTX-M-134	NA	NA	NA
NA	NZ_LR890563.1	22008	22880	-	blaCTX-M-14	class A extended-spectrum beta-lactamase CTX-M-14	core	AMR	AMR	BETA-LACTAM	CEPHALOSPORIN	ALLELEX	291	291	100	100	291	WP_001617865.1	class A extended-spectrum beta-lactamase CTX-M-14	NA	NA
NA	NZ_LR890563.1	67451	68323	-	blaCTX-M-14	class A extended-spectrum beta-lactamase CTX-M-14	core	AMR	AMR	BETA-LACTAM	CEPHALOSPORIN	ALLELEX	291	291	100	100	291	WP_001617865.1	class A extended-spectrum beta-lactamase CTX-M-14	NA	NA
NA	NZ_JAGEVC010000002.1	36705	37577	+	blaCTX-M-15	class A extended-spectrum beta-lactamase CTX-M-15	core	AMR	AMR	BETA-LACTAM	CEPHALOSPORIN	ALLELEX	291	291	100	100	291	WP_000239590.1	class A extended-spectrum beta-lactamase CTX-M-15	NA	NA
NA	NZ_AP021999.1	86435	87307	+	blaCTX-M-27	class A extended-spectrum beta-lactamase CTX-M-27	core	AMR	AMR	BETA-LACTAM	CEPHALOSPORIN	ALLELEX	291	291	100	100	291	WP_032277257.1	class A extended-spectrum beta-lactamase CTX-M-27	NA	NA	NA
NA	NZ_AP022033.1	86441	87313	+	blaCTX-M-27	class A extended-spectrum beta-lactamase CTX-M-27	core	AMR	AMR	BETA-LACTAM	CEPHALOSPORIN	ALLELEX	291	291	100	100	291	WP_032277257.1	class A extended-spectrum beta-lactamase CTX-M-27	NA	NA	NA
NA	NZ_AP022045.1	61524	62396	+	blaCTX-M-27	class A extended-spectrum beta-lactamase CTX-M-27	core	AMR	AMR	BETA-LACTAM	CEPHALOSPORIN	ALLELEX	291	291	100	100	291	WP_032277257.1	class A extended-spectrum beta-lactamase CTX-M-27	NA	NA	NA
NA	NZ_AP022065.1	98166	99038	+	blaCTX-M-27	class A extended-spectrum beta-lactamase CTX-M-27	core	AMR	AMR	BETA-LACTAM	CEPHALOSPORIN	ALLELEX	291	291	100	100	291	WP_032277257.1	class A extended-spectrum beta-lactamase CTX-M-27	NA	NA	NA
NA	NZ_AP022535.1	73533	74405	-	blaCTX-M-27	class A extended-spectrum beta-lactamase CTX-M-27	core	AMR	AMR	BETA-LACTAM	CEPHALOSPORIN	ALLELEX	291	291	100	100	291	WP_032277257.1	class A extended-spectrum beta-lactamase CTX-M-27	NA	NA	NA
NA	NZ_CM017061.1	33419	34291	-	blaCTX-M-27	class A extended-spectrum beta-lactamase CTX-M-27	core	AMR	AMR	BETA-LACTAM	CEPHALOSPORIN	ALLELEX	291	291	100	100	291	WP_032277257.1	class A extended-spectrum beta-lactamase CTX-M-27	NA	NA	NA
NA	NZ_CM017076.1	40638	41510	-	blaCTX-M-27	class A extended-spectrum beta-lactamase CTX-M-27	core	AMR	AMR	BETA-LACTAM	CEPHALOSPORIN	ALLELEX	291	291	100	100	291	WP_032277257.1	class A extended-spectrum beta-lactamase CTX-M-27	NA	NA	NA
NA	NZ_CM017081.1	5464	6336	+	blaCTX-M-27	class A extended-spectrum beta-lactamase CTX-M-27	core	AMR	AMR	BETA-LACTAM	CEPHALOSPORIN	ALLELEX	291	291	100	100	291	WP_032277257.1	class A extended-spectrum beta-lactamase CTX-M-27	NA	NA	NA
NA	NZ_CM017099.1	40992	41864	-	blaCTX-M-27	class A extended-spectrum beta-lactamase CTX-M-27	core	AMR	AMR	BETA-LACTAM	CEPHALOSPORIN	ALLELEX	291	291	100	100	291	WP_032277257.1	class A extended-spectrum beta-lactamase CTX-M-27	NA	NA	NA
NA	NZ_CM017127.1	67673	68545	-	blaCTX-M-27	class A extended-spectrum beta-lactamase CTX-M-27	core	AMR	AMR	BETA-LACTAM	CEPHALOSPORIN	ALLELEX	291	291	100	100	291	WP_032277257.1	class A extended-spectrum beta-lactamase CTX-M-27	NA	NA	NA
NA	NZ_CM017245.1	11401	12273	-	blaCTX-M-27	class A extended-spectrum beta-lactamase CTX-M-27	core	AMR	AMR	BETA-LACTAM	CEPHALOSPORIN	ALLELEX	291	291	100	100	291	WP_032277257.1	class A extended-spectrum beta-lactamase CTX-M-27	NA	NA	NA
NA	NZ_CM017249.1	42480	43352	-	blaCTX-M-27	class A extended-spectrum beta-lactamase CTX-M-27	core	AMR	AMR	BETA-LACTAM	CEPHALOSPORIN	ALLELEX	291	291	100	100	291	WP_032277257.1	class A extended-spectrum beta-lactamase CTX-M-27	NA	NA	NA
NA	NZ_CM017263.1	18228	19100	-	blaCTX-M-27	class A extended-spectrum beta-lactamase CTX-M-27	core	AMR	AMR	BETA-LACTAM	CEPHALOSPORIN	ALLELEX	291	291	100	100	291	WP_032277257.1	class A extended-spectrum beta-lactamase CTX-M-27	NA	NA	NA
NA	NZ_CM017265.1	18238	19110	-	blaCTX-M-27	class A extended-spectrum beta-lactamase CTX-M-27	core	AMR	AMR	BETA-LACTAM	CEPHALOSPORIN	ALLELEX	291	291	100	100	291	WP_032277257.1	class A extended-spectrum beta-lactamase CTX-M-27	NA	NA	NA
NA	NZ_CP018969.1	72696	73568	-	blaCTX-M-27	class A extended-spectrum beta-lactamase CTX-M-27	core	AMR	AMR	BETA-LACTAM	CEPHALOSPORIN	ALLELEX	291	291	100	100	291	WP_032277257.1	class A extended-spectrum beta-lactamase CTX-M-27	NA	NA	NA
NA	NZ_CP021180.1	125693	126565	+	blaCTX-M-27	class A extended-spectrum beta-lactamase CTX-M-27	core	AMR	AMR	BETA-LACTAM	CEPHALOSPORIN	ALLELEX	291	291	100	100	291	WP_032277257.1	class A extended-spectrum beta-lactamase CTX-M-27	NA	NA	NA
NA	NZ_CP021871.1	49082	49954	-	blaCTX-M-27	class A extended-spectrum beta-lactamase CTX-M-27	core	AMR	AMR	BETA-LACTAM	CEPHALOSPORIN	ALLELEX	291	291	100	100	291	WP_032277257.1	class A extended-spectrum beta-lactamase CTX-M-27	NA	NA	NA
NA	NZ_CP023827.1	119366	120238	-	blaCTX-M-27	class A extended-spectrum beta-lactamase CTX-M-27	core	AMR	AMR	BETA-LACTAM	CEPHALOSPORIN	ALLELEX	291	291	100	100	291	WP_032277257.1	class A extended-spectrum beta-lactamase CTX-M-27	NA	NA
NA	NZ_CP051616.1	59779	60651	-	blaCTX-M-27	class A extended-spectrum beta-lactamase CTX-M-27	core	AMR	AMR	BETA-LACTAM	CEPHALOSPORIN	ALLELEX	291	291	100	100	291	WP_032277257.1	class A extended-spectrum beta-lactamase CTX-M-27	NA	NA
NA	NZ_CP062981.1	6672	7544	-	blaCTX-M-27	class A extended-spectrum beta-lactamase CTX-M-27	core	AMR	AMR	BETA-LACTAM	CEPHALOSPORIN	ALLELEX	291	291	100	100	291	WP_032277257.1	class A extended-spectrum beta-lactamase CTX-M-27	NA	NA
NA	NZ_CP072982.1	6021	6893	+	blaCTX-M-27	class A extended-spectrum beta-lactamase CTX-M-27	core	AMR	AMR	BETA-LACTAM	CEPHALOSPORIN	ALLELEX	291	291	100	100	291	WP_032277257.1	class A extended-spectrum beta-lactamase CTX-M-27	NA	NA
NA	NZ_LC520267.1	8379	9251	-	blaCTX-M-27	class A extended-spectrum beta-lactamase CTX-M-27	core	AMR	AMR	BETA-LACTAM	CEPHALOSPORIN	ALLELEX	291	291	100	100	291	WP_032277257.1	class A extended-spectrum beta-lactamase CTX-M-27	NA	NA
NA	NZ_LC520268.1	8974	9846	-	blaCTX-M-27	class A extended-spectrum beta-lactamase CTX-M-27	core	AMR	AMR	BETA-LACTAM	CEPHALOSPORIN	ALLELEX	291	291	100	100	291	WP_032277257.1	class A extended-spectrum beta-lactamase CTX-M-27	NA	NA
NA	NZ_LC520269.1	48980	49852	-	blaCTX-M-27	class A extended-spectrum beta-lactamase CTX-M-27	core	AMR	AMR	BETA-LACTAM	CEPHALOSPORIN	ALLELEX	291	291	100	100	291	WP_032277257.1	class A extended-spectrum beta-lactamase CTX-M-27	NA	NA
NA	NZ_LC520270.1	59761	60633	-	blaCTX-M-27	class A extended-spectrum beta-lactamase CTX-M-27	core	AMR	AMR	BETA-LACTAM	CEPHALOSPORIN	ALLELEX	291	291	100	100	291	WP_032277257.1	class A extended-spectrum beta-lactamase CTX-M-27	NA	NA
NA	NZ_LC520271.1	41231	42103	-	blaCTX-M-27	class A extended-spectrum beta-lactamase CTX-M-27	core	AMR	AMR	BETA-LACTAM	CEPHALOSPORIN	ALLELEX	291	291	100	100	291	WP_032277257.1	class A extended-spectrum beta-lactamase CTX-M-27	NA	NA
NA	NZ_LC520273.1	48991	49863	-	blaCTX-M-27	class A extended-spectrum beta-lactamase CTX-M-27	core	AMR	AMR	BETA-LACTAM	CEPHALOSPORIN	ALLELEX	291	291	100	100	291	WP_032277257.1	class A extended-spectrum beta-lactamase CTX-M-27	NA	NA
NA	NZ_LC520274.1	76566	77438	-	blaCTX-M-27	class A extended-spectrum beta-lactamase CTX-M-27	core	AMR	AMR	BETA-LACTAM	CEPHALOSPORIN	ALLELEX	291	291	100	100	291	WP_032277257.1	class A extended-spectrum beta-lactamase CTX-M-27	NA	NA
NA	NZ_LC520274.1	83937	84809	-	blaCTX-M-27	class A extended-spectrum beta-lactamase CTX-M-27	core	AMR	AMR	BETA-LACTAM	CEPHALOSPORIN	ALLELEX	291	291	100	100	291	WP_032277257.1	class A extended-spectrum beta-lactamase CTX-M-27	NA	NA
NA	NZ_LC520274.1	91315	92187	-	blaCTX-M-27	class A extended-spectrum beta-lactamase CTX-M-27	core	AMR	AMR	BETA-LACTAM	CEPHALOSPORIN	ALLELEX	291	291	100	100	291	WP_032277257.1	class A extended-spectrum beta-lactamase CTX-M-27	NA	NA
NA	NZ_LC520274.1	98687	99559	-	blaCTX-M-27	class A extended-spectrum beta-lactamase CTX-M-27	core	AMR	AMR	BETA-LACTAM	CEPHALOSPORIN	ALLELEX	291	291	100	100	291	WP_032277257.1	class A extended-spectrum beta-lactamase CTX-M-27	NA	NA
NA	NZ_LC520274.1	106054	106926	-	blaCTX-M-27	class A extended-spectrum beta-lactamase CTX-M-27	core	AMR	AMR	BETA-LACTAM	CEPHALOSPORIN	ALLELEX	291	291	100	100	291	WP_032277257.1	class A extended-spectrum beta-lactamase CTX-M-27	NA	NA
NA	NZ_LC520276.1	22413	23285	-	blaCTX-M-27	class A extended-spectrum beta-lactamase CTX-M-27	core	AMR	AMR	BETA-LACTAM	CEPHALOSPORIN	ALLELEX	291	291	100	100	291	WP_032277257.1	class A extended-spectrum beta-lactamase CTX-M-27	NA	NA
NA	NZ_LC520277.1	44646	45518	-	blaCTX-M-27	class A extended-spectrum beta-lactamase CTX-M-27	core	AMR	AMR	BETA-LACTAM	CEPHALOSPORIN	ALLELEX	291	291	100	100	291	WP_032277257.1	class A extended-spectrum beta-lactamase CTX-M-27	NA	NA
NA	NZ_LC520278.1	30848	31720	-	blaCTX-M-27	class A extended-spectrum beta-lactamase CTX-M-27	core	AMR	AMR	BETA-LACTAM	CEPHALOSPORIN	ALLELEX	291	291	100	100	291	WP_032277257.1	class A extended-spectrum beta-lactamase CTX-M-27	NA	NA
NA	NZ_LC520280.1	17178	18050	+	blaCTX-M-27	class A extended-spectrum beta-lactamase CTX-M-27	core	AMR	AMR	BETA-LACTAM	CEPHALOSPORIN	ALLELEX	291	291	100	100	291	WP_032277257.1	class A extended-spectrum beta-lactamase CTX-M-27	NA	NA
NA	NZ_LC520282.1	35719	36591	-	blaCTX-M-27	class A extended-spectrum beta-lactamase CTX-M-27	core	AMR	AMR	BETA-LACTAM	CEPHALOSPORIN	ALLELEX	291	291	100	100	291	WP_032277257.1	class A extended-spectrum beta-lactamase CTX-M-27	NA	NA
NA	NZ_LC520283.1	60269	61141	-	blaCTX-M-27	class A extended-spectrum beta-lactamase CTX-M-27	core	AMR	AMR	BETA-LACTAM	CEPHALOSPORIN	ALLELEX	291	291	100	100	291	WP_032277257.1	class A extended-spectrum beta-lactamase CTX-M-27	NA	NA
NA	NZ_LC520284.1	43281	44153	+	blaCTX-M-27	class A extended-spectrum beta-lactamase CTX-M-27	core	AMR	AMR	BETA-LACTAM	CEPHALOSPORIN	ALLELEX	291	291	100	100	291	WP_032277257.1	class A extended-spectrum beta-lactamase CTX-M-27	NA	NA
NA	NZ_LC520285.1	59761	60633	-	blaCTX-M-27	class A extended-spectrum beta-lactamase CTX-M-27	core	AMR	AMR	BETA-LACTAM	CEPHALOSPORIN	ALLELEX	291	291	100	100	291	WP_032277257.1	class A extended-spectrum beta-lactamase CTX-M-27	NA	NA
NA	NZ_LC520286.1	40027	40899	-	blaCTX-M-27	class A extended-spectrum beta-lactamase CTX-M-27	core	AMR	AMR	BETA-LACTAM	CEPHALOSPORIN	ALLELEX	291	291	100	100	291	WP_032277257.1	class A extended-spectrum beta-lactamase CTX-M-27	NA	NA
NA	NZ_LC520287.1	59761	60633	-	blaCTX-M-27	class A extended-spectrum beta-lactamase CTX-M-27	core	AMR	AMR	BETA-LACTAM	CEPHALOSPORIN	ALLELEX	291	291	100	100	291	WP_032277257.1	class A extended-spectrum beta-lactamase CTX-M-27	NA	NA
NA	NZ_LC520288.1	54009	54881	+	blaCTX-M-27	class A extended-spectrum beta-lactamase CTX-M-27	core	AMR	AMR	BETA-LACTAM	CEPHALOSPORIN	ALLELEX	291	291	100	100	291	WP_032277257.1	class A extended-spectrum beta-lactamase CTX-M-27	NA	NA
NA	NZ_LC520289.1	23778	24650	-	blaCTX-M-27	class A extended-spectrum beta-lactamase CTX-M-27	core	AMR	AMR	BETA-LACTAM	CEPHALOSPORIN	ALLELEX	291	291	100	100	291	WP_032277257.1	class A extended-spectrum beta-lactamase CTX-M-27	NA	NA
NA	NZ_LR890300.1	70410	71282	-	blaCTX-M-27	class A extended-spectrum beta-lactamase CTX-M-27	core	AMR	AMR	BETA-LACTAM	CEPHALOSPORIN	ALLELEX	291	291	100	100	291	WP_032277257.1	class A extended-spectrum beta-lactamase CTX-M-27	NA	NA
NA	NZ_LR890467.1	70410	71282	-	blaCTX-M-27	class A extended-spectrum beta-lactamase CTX-M-27	core	AMR	AMR	BETA-LACTAM	CEPHALOSPORIN	ALLELEX	291	291	100	100	291	WP_032277257.1	class A extended-spectrum beta-lactamase CTX-M-27	NA	NA
NA	NZ_LR890694.1	27658	28530	-	blaCTX-M-27	class A extended-spectrum beta-lactamase CTX-M-27	core	AMR	AMR	BETA-LACTAM	CEPHALOSPORIN	ALLELEX	291	291	100	100	291	WP_032277257.1	class A extended-spectrum beta-lactamase CTX-M-27	NA	NA
NA	NZ_MG886288.1	6022	6894	+	blaCTX-M-27	class A extended-spectrum beta-lactamase CTX-M-27	core	AMR	AMR	BETA-LACTAM	CEPHALOSPORIN	ALLELEX	291	291	100	100	291	WP_032277257.1	class A extended-spectrum beta-lactamase CTX-M-27	NA	NA
NA	NZ_MK370988.1	37303	37767	+	blaKPC	KPC family carbapenem-hydrolyzing class A beta-lactamase	core	AMR	AMR	BETA-LACTAM	CARBAPENEM	PARTIALX	155	291	52.23	90.97	155	WP_063860636.1	inhibitor-resistant class A extended-spectrum beta-lactamase KPC-14	NA	NA
NA	NZ_MK370988.1	37709	38182	+	blaKPC	KPC family carbapenem-hydrolyzing class A beta-lactamase	core	AMR	AMR	BETA-LACTAM	CARBAPENEM	PARTIALX	158	293	53.92	100	158	WP_004199234.1	carbapenem-hydrolyzing class A beta-lactamase KPC-2	NA	NA
NA	NZ_CP069560.1	27907	28785	+	blaKPC-2	carbapenem-hydrolyzing class A beta-lactamase KPC-2	core	AMR	AMR	BETA-LACTAM	CARBAPENEM	ALLELEX	293	293	100	100	293	WP_004199234.1	carbapenem-hydrolyzing class A beta-lactamase KPC-2	NA	NA
NA	NZ_KX928752.1	31795	32673	+	blaKPC-2	carbapenem-hydrolyzing class A beta-lactamase KPC-2	core	AMR	AMR	BETA-LACTAM	CARBAPENEM	ALLELEX	293	293	100	100	293	WP_004199234.1	carbapenem-hydrolyzing class A beta-lactamase KPC-2	NA	NA
NA	NZ_MK370988.1	58477	59355	+	blaKPC-2	carbapenem-hydrolyzing class A beta-lactamase KPC-2	core	AMR	AMR	BETA-LACTAM	CARBAPENEM	ALLELEX	293	293	100	100	293	WP_004199234.1	carbapenem-hydrolyzing class A beta-lactamase KPC-2	NA	NA
NA	NZ_MK370991.1	112139	113017	-	blaKPC-2	carbapenem-hydrolyzing class A beta-lactamase KPC-2	core	AMR	AMR	BETA-LACTAM	CARBAPENEM	ALLELEX	293	293	100	100	293	WP_004199234.1	carbapenem-hydrolyzing class A beta-lactamase KPC-2	NA	NA
NA	NZ_MK370991.1	137418	138296	-	blaKPC-2	carbapenem-hydrolyzing class A beta-lactamase KPC-2	core	AMR	AMR	BETA-LACTAM	CARBAPENEM	ALLELEX	293	293	100	100	293	WP_004199234.1	carbapenem-hydrolyzing class A beta-lactamase KPC-2	NA	NA
NA	NZ_MK370991.1	152792	153670	+	blaKPC-2	carbapenem-hydrolyzing class A beta-lactamase KPC-2	core	AMR	AMR	BETA-LACTAM	CARBAPENEM	ALLELEX	293	293	100	100	293	WP_004199234.1	carbapenem-hydrolyzing class A beta-lactamase KPC-2	NA	NA
NA	NZ_CP085061.1	60515	61324	-	blaNDM-5	subclass B1 metallo-beta-lactamase NDM-5	core	AMR	AMR	BETA-LACTAM	CARBAPENEM	ALLELEX	270	270	100	100	270	WP_023408309.1	subclass B1 metallo-beta-lactamase NDM-5	NA	NA
NA	NZ_CP069560.1	34661	35482	+	blaOXA	class D beta-lactamase	core	AMR	AMR	BETA-LACTAM	BETA-LACTAM	INTERNAL_STOP	274	274	100	99.64	274	WP_000722315.1	oxacillin-hydrolyzing class D beta-lactamase OXA-9	NA	NA
NA	NZ_JAGEVC010000002.1	37971	38570	+	blaOXA	OXA-1 family class D beta-lactamase	core	AMR	AMR	BETA-LACTAM	BETA-LACTAM	PARTIALX	200	276	72.46	99.5	200	WP_001334766.1	oxacillin-hydrolyzing class D beta-lactamase OXA-1	NA	NA
NA	NZ_CM017127.1	63670	64152	-	blaTEM	TEM family class A beta-lactamase	core	AMR	AMR	BETA-LACTAM	BETA-LACTAM	PARTIALX	161	286	57.69	92.73	165	WP_063864883.1	inhibitor-resistant class A broad-spectrum beta-lactamase TEM-185	NA	NA	NA
NA	NZ_AP018456.1	70850	71707	+	blaTEM-1	class A broad-spectrum beta-lactamase TEM-1	core	AMR	AMR	BETA-LACTAM	BETA-LACTAM	ALLELEX	286	286	100	100	286	WP_000027057.1	class A broad-spectrum beta-lactamase TEM-1	NA	NA	NA
NA	NZ_AP018457.1	12430	13287	+	blaTEM-1	class A broad-spectrum beta-lactamase TEM-1	core	AMR	AMR	BETA-LACTAM	BETA-LACTAM	ALLELEX	286	286	100	100	286	WP_000027057.1	class A broad-spectrum beta-lactamase TEM-1	NA	NA	NA
NA	NZ_AP018458.1	31495	32352	-	blaTEM-1	class A broad-spectrum beta-lactamase TEM-1	core	AMR	AMR	BETA-LACTAM	BETA-LACTAM	ALLELEX	286	286	100	100	286	WP_000027057.1	class A broad-spectrum beta-lactamase TEM-1	NA	NA	NA
NA	NZ_CM017095.1	71600	72457	+	blaTEM-1	class A broad-spectrum beta-lactamase TEM-1	core	AMR	AMR	BETA-LACTAM	BETA-LACTAM	ALLELEX	286	286	100	100	286	WP_000027057.1	class A broad-spectrum beta-lactamase TEM-1	NA	NA	NA
NA	NZ_CM017147.1	14356	15213	+	blaTEM-1	class A broad-spectrum beta-lactamase TEM-1	core	AMR	AMR	BETA-LACTAM	BETA-LACTAM	ALLELEX	286	286	100	100	286	WP_000027057.1	class A broad-spectrum beta-lactamase TEM-1	NA	NA	NA
NA	NZ_CM017148.1	14356	15213	+	blaTEM-1	class A broad-spectrum beta-lactamase TEM-1	core	AMR	AMR	BETA-LACTAM	BETA-LACTAM	ALLELEX	286	286	100	100	286	WP_000027057.1	class A broad-spectrum beta-lactamase TEM-1	NA	NA	NA
NA	NZ_CM017180.1	14356	15213	+	blaTEM-1	class A broad-spectrum beta-lactamase TEM-1	core	AMR	AMR	BETA-LACTAM	BETA-LACTAM	ALLELEX	286	286	100	100	286	WP_000027057.1	class A broad-spectrum beta-lactamase TEM-1	NA	NA	NA
NA	NZ_CM017181.1	14356	15213	+	blaTEM-1	class A broad-spectrum beta-lactamase TEM-1	core	AMR	AMR	BETA-LACTAM	BETA-LACTAM	ALLELEX	286	286	100	100	286	WP_000027057.1	class A broad-spectrum beta-lactamase TEM-1	NA	NA	NA
NA	NZ_CM017218.1	2909	3766	-	blaTEM-1	class A broad-spectrum beta-lactamase TEM-1	core	AMR	AMR	BETA-LACTAM	BETA-LACTAM	ALLELEX	286	286	100	100	286	WP_000027057.1	class A broad-spectrum beta-lactamase TEM-1	NA	NA	NA
NA	NZ_CM017248.1	88137	88994	-	blaTEM-1	class A broad-spectrum beta-lactamase TEM-1	core	AMR	AMR	BETA-LACTAM	BETA-LACTAM	ALLELEX	286	286	100	100	286	WP_000027057.1	class A broad-spectrum beta-lactamase TEM-1	NA	NA	NA
NA	NZ_CP018982.1	67785	68642	-	blaTEM-1	class A broad-spectrum beta-lactamase TEM-1	core	AMR	AMR	BETA-LACTAM	BETA-LACTAM	ALLELEX	286	286	100	100	286	WP_000027057.1	class A broad-spectrum beta-lactamase TEM-1	NA	NA	NA
NA	NZ_CP019009.1	14688	15545	+	blaTEM-1	class A broad-spectrum beta-lactamase TEM-1	core	AMR	AMR	BETA-LACTAM	BETA-LACTAM	ALLELEX	286	286	100	100	286	WP_000027057.1	class A broad-spectrum beta-lactamase TEM-1	NA	NA	NA
NA	NZ_CP020117.1	40992	41849	-	blaTEM-1	class A broad-spectrum beta-lactamase TEM-1	core	AMR	AMR	BETA-LACTAM	BETA-LACTAM	ALLELEX	286	286	100	100	286	WP_000027057.1	class A broad-spectrum beta-lactamase TEM-1	NA	NA	NA
NA	NZ_CP027537.1	60257	61114	+	blaTEM-1	class A broad-spectrum beta-lactamase TEM-1	core	AMR	AMR	BETA-LACTAM	BETA-LACTAM	ALLELEX	286	286	100	100	286	WP_000027057.1	class A broad-spectrum beta-lactamase TEM-1	NA	NA
NA	NZ_CP028484.1	8937	9794	-	blaTEM-1	class A broad-spectrum beta-lactamase TEM-1	core	AMR	AMR	BETA-LACTAM	BETA-LACTAM	ALLELEX	286	286	100	100	286	WP_000027057.1	class A broad-spectrum beta-lactamase TEM-1	NA	NA
NA	NZ_CP029422.1	1512	2369	-	blaTEM-1	class A broad-spectrum beta-lactamase TEM-1	core	AMR	AMR	BETA-LACTAM	BETA-LACTAM	ALLELEX	286	286	100	100	286	WP_000027057.1	class A broad-spectrum beta-lactamase TEM-1	NA	NA
[truncated: 441 more rows]

## Sheet: IncFIB
Protein identifier	Contig id	Start	Stop	Strand	Gene symbol	Sequence name	Scope	Element type	Element subtype	Class	Subclass	Method	Target length	Reference sequence length	% Coverage of reference sequence	% Identity to reference sequence	Alignment length	Accession of closest sequence	Name of closest sequence	HMM id	HMM description	NA
[truncated: 579 more rows]

[truncated: 12 more sheets: IncFIIA, IncFIC, IncHI1, IncHI2, IncI1, IncK, IncM, IncN, IncP, IncW, IncAC_validation, Validation]
