# Supplementary material for: In silico analyses of diversity and dissemination of antimicrobial resistance genes and mobile genetics elements, for plasmids of enteric pathogens
Source: Front Microbiol. 2023 Jan 26;13:1095128. doi: 10.3389/fmicb.2022.1095128 (PMC9908598; doi:10.3389/fmicb.2022.1095128)
Supplement: Supplementary file 4 [file Table_4.XLSX]

## Sheet: Sheet1
Supplemental Table S4. Numbers of antimicrobial resistance genes detected in 100A representative sequences for each plasmid replicon type identified using AMRFinderPlus
AMR GENES	PRODUCTS	Resistance Genes Compounds	IncA/C	IncBO	IncFIA	IncFIB	IncFIIA	IncFIC	IncHI1	IncHI2	IncI1	IncK	IncM	IncN	IncP	IncWA
aac(3)-Ia	aminoglycoside N-acetyltransferase AAC(3)-Ia	Gentamicin			2					1			6
aac(3)-Ib	aminoglycoside N-acetyltransferase AAC(3)-Ib	Gentamicin								2
aac(3)-IId	aminoglycoside N-acetyltransferase AAC(3)-IId	Gentamicin	12		17	6		6	23	7	4		1	6	7
aac(3)-IIe	aminoglycoside N-acetyltransferase AAC(3)-IId	Gentamicin	9	1		7	1	3	1	4		1	4	2	9
aac(3)-IIg	aminoglycoside N-acetyltransferase AAC(3)-IIg	Gentamicin								20				2
aac(3)-IVa	aminoglycoside N-acetyltransferase AAC(3)-IVa	Apramycin/Gentamicin/ Tobramycin				1	2	4	2		2	2	1	17	8
aac(3)-VIa	aminoglycoside N-acetyltransferase AAC(3)-VIa	Gentamicin		2						2	7				7
aac(6')-Ia	aminoglycoside 6'-N-acetyltransferase AAC(6')-Iae	Aminoglycoside											1			1
aac(6')-Ib	AAC(6')-Ib family aminoglycoside 6'-N-acetyltransferase	Aminoglycoside	14						2	2			6			4
aac(6')-Ib3	aminoglycoside N-acetyltransferase AAC(6')-Ib3	Amikacin/ Kanamycin/ Tobramycin	36			3				13			8	1
aac(6')-Ib4	aminoglycoside N-acetyltransferase AAC(6')-Ib4	Gentamicin								15			5	1	5
aac(6')-Ib-cr5	fluoroquinolone-acetylating aminoglycoside 6'-N-acetyltransferase AAC(6')-Ib-cr5	Amikacin/ Kanamycin/ Tobramycin /Quinolone	11	2		11		1		14		2	10	13
aac(6')-II	aminoglycoside N-acetyltransferase AAC(6')-IIc	Aminoglycoside	7							28			1	2
aacA34	aminoglycoside 6'-N-acetyltransferase AacA34	β-Lactam	1
aadA1	ANT(3'')-Ia family aminoglycoside nucleotidyltransferase AadA1	Gentamicin	23	9	2	3	2	5	20	27	20	9	16	26	60
aadA11	ANT(3'')-Ia family aminoglycoside nucleotidyltransferase AadA11	Streptomycin											1
aadA12	ANT(3'')-Ia family aminoglycoside nucleotidyltransferase AadA12	Streptomycin													1
aadA13	ANT(3'')-Ia family aminoglycoside nucleotidyltransferase AadA13	Streptomycin								2						1
aadA15	ANT(3'')-Ia family aminoglycoside nucleotidyltransferase AadA15	Streptomycin	1
aadA16	ANT(3'')-Ia family aminoglycoside nucleotidyltransferase AadA16	Streptomycin	1							1			1	1
aadA2	ANT(3'')-Ia family aminoglycoside nucleotidyltransferase AadA2	Streptomycin	29	2	1	13	2	6	16	34	13	1	3	29	26	1
aadA22	ANT(3'')-Ia family aminoglycoside nucleotidyltransferase AadA22	Streptomycin		1			1	1	17		5	1		6	1
aadA25	ANT(3'')-Ia family aminoglycoside nucleotidyltransferase AadA25	Streptomycin							1
aadA5	ANT(3'')-Ia family aminoglycoside nucleotidyltransferase AadA5	Streptomycin			48	13		4	10	2			1	9	3
aadA7	ANT(3'')-Ia family aminoglycoside nucleotidyltransferase AadA7	Streptomycin								4
aadA8	ANT(3'')-Ia family aminoglycoside nucleotidyltransferase AadA8	Streptomycin							1
ant(2'')-Ia	aminoglycoside nucleotidyltransferase ANT(2'')-Ia	Bleomycin	14							11			18
aph(3')-Ia	aminoglycoside O-phosphotransferase APH(3')-Ia	Streptomycin	12	8	3	2	2	10	23	17	3	3	7	24	29
aph(3'')-Ib	aminoglycoside O-phosphotransferase APH(3'')-Ib	Streptomycin	14	22	53	20	8	16	49	47	7	17	40	41	45	2
aph(3')-IIa	aminoglycoside O-phosphotransferase APH(3')-IIa	Kanamycin						1	5		1			12
aph(3')-VI	APH(3')-VI family aminoglycoside O-phosphotransferase	Sulfonamide	4
aph(3')-VIa	aminoglycoside O-phosphotransferase APH(3')-VIa	Sulfonamide	4									1
aph(3')-VIb	aminoglycoside O-phosphotransferase APH(3')-VIb	Amikacin/ Kanamycin											14
aph(3')-XV	aminoglycoside O-phosphotransferase APH(3')-XV	Amikacin/ Kanamycin								1
aph(4)-Ia	aminoglycoside O-phosphotransferase APH(4)-Ia	Hygromycin				1	2	4	2		2		1	16	8
aph(6)-Ic	aminoglycoside O-phosphotransferase APH(6)-Ic	Streptomycin						1
aph(6)-Id	aminoglycoside O-phosphotransferase APH(6)-Id	Streptomycin	20	22	54	20	8	1	49	47	7	17	11	41	43	2
aph(7)-Ia	aminoglycoside O-phosphotransferase APH(7)-Ia	Streptomycin			1
aphA16	APH(3') family aminoglycoside O-phosphotransferase AphA16	Amikacin/ Kanamycin											5
armA	ArmA family 16S rRNA (guanine(1405)-N(7))-methyltransferase	Gentamicin	20	1					1	1		1		4	1
arr	NAD(+)--rifampin ADP-ribosyltransferase	Rifamycin								20			1	3
arr-2	NAD(+)--rifampin ADP-ribosyltransferase Arr-2	Rifamycin	8				1		2	9	1			4
arr-3	NAD(+)--rifampin ADP-ribosyltransferase Arr-3	Rifamycin	5					1					4	13
blaACC-1	cephalosporin-hydrolyzing class C beta-lactamase ACC-1	Cephalosporin								15
blaACC-4	cephalosporin-hydrolyzing class C beta-lactamase ACC-4	Cephalosporin		1								1
blaAFM-1	subclass B1 metallo-beta-lactamase AFM-1	Carbapenem														1
blaCARB-2	PSE family carbenicillin-hydrolyzing class A beta-lactamase CARB-2	β-Lactam												1
blaCMY-2	class C beta-lactamase CMY-2	Cephalosporin	6	13					1		20	14			5
blaCMY-4	class C beta-lactamase CMY-4	Cephalosporin	12	2								2
blaCMY-6	class C beta-lactamase CMY-6	Cephalosporin	34			1
blaCTX-M	class A extended-spectrum beta-lactamase CTX-M family	Cephalosporin				1				4			2
blaCTX-M-1	class A extended-spectrum beta-lactamase CTX-M-1	Cephalosporin		2					12		1	1		11	4
blaCTX-M-101	class A extended-spectrum beta-lactamase CTX-M-101	Cephalosporin									1
blaCTX-M-134	class A extended-spectrum beta-lactamase CTX-M-134	Cephalosporin			1
blaCTX-M-14	class A extended-spectrum beta-lactamase CTX-M-14	Cephalosporin	2	2	2	3	1	3	1	2	10	6	20	7
blaCTX-M-15	class A extended-spectrum beta-lactamase CTX-M-15	Cephalosporin	11	5	11	12			2	5	3	4	3	2
blaCTX-M-2	class A extended-spectrum beta-lactamase CTX-M-2	Cephalosporin							1		1				2
blaCTX-M-27	class A extended-spectrum beta-lactamase CTX-M-27	Cephalosporin			48										1
blaCTX-M-3	class A extended-spectrum beta-lactamase CTX-M-3	Cephalosporin		1								1	1	1
blaCTX-M-32	class A extended-spectrum beta-lactamase CTX-M-32	Cephalosporin		1								1		1
blaCTX-M-55	class A extended-spectrum beta-lactamase CTX-M-55	Cephalosporin	2			1		5	3		8			18
blaCTX-M-63	class A extended-spectrum beta-lactamase CTX-M-63	Cephalosporin												1
blaCTX-M-65	class A extended-spectrum beta-lactamase CTX-M-65	Cephalosporin						3			1			8	7
blaCTX-M-8	class A extended-spectrum beta-lactamase CTX-M-8	Cephalosporin											1	1
blaCTX-M-9	class A extended-spectrum beta-lactamase CTX-M-9	Cephalosporin								6
blaDHA	DHA family class C beta-lactamase	Cephalosporin	9							1
blaDHA-1	class C beta-lactamase DHA-1	Cephalosporin								9			2	2
blaDHA-27	class C beta-lactamase DHA-27	Cephalosporin								1
blaFOX-7	cephalosporin-hydrolyzing class C beta-lactamase FOX-7	Cephalosporin											1
blaGES	GES family class A beta-lactamase	Cephalosporin														1
blaGES-24	carbapenem-hydrolyzing class A beta-lactamase GES-24	Cephalosporin	7
blaIMP-1	subclass B1 metallo-beta-lactamase IMP-1	Carbapenem								5						1
blaIMP-14	subclass B1 metallo-beta-lactamase IMP-14	Carbapenem	1
blaIMP-4	subclass B1 metallo-beta-lactamase IMP-4	Carbapenem								2				4	5	1
blaIMP-68	subclass B1 metallo-beta-lactamase IMP-68	Carbapenem											1
blaKPC	carbapenem-hydrolyzing class A beta-lactamase KPC family	Carbapenem			2
blaKPC-2	carbapenem-hydrolyzing class A beta-lactamase KPC-2	Carbapenem	1		6					1			8	1
blaKPC-4	carbapenem-hydrolyzing class A beta-lactamase KPC-4	Carbapenem								1			1
blaLAP-2	class A beta-lactamase LAP-2	β-Lactam							1	1
blaNDM-1	subclass B1 metallo-beta-lactamase NDM-1	Carbapenem	54			3			1	4				1		1
blaNDM-15	subclass B1 metallo-beta-lactamase NDM-15	Carbapenem
blaNDM-5	subclass B1 metallo-beta-lactamase NDM-5	Carbapenem			1	9		3	7		2			1	3
blaNDM-7	subclass B1 metallo-beta-lactamase NDM-7	Carbapenem	1
blaNDM-9	subclass B1 metallo-beta-lactamase NDM-9	Carbapenem												1
blaOXA-1	oxacillin-hydrolyzing class D beta-lactamase OXA-1	β-Lactam	10	2	2	11		1		16		2	10	12
blaOXA-10	oxacillin-hydrolyzing class D beta-lactamase OXA-10	β-Lactam	11				1		2		1			4
blaOXA-101	OXA-10 family class D beta-lactamase OXA-101	β-Lactam														1
blaOXA-129	OXA-5 family class D beta-lactamase OXA-129	β-Lactam								1
blaOXA-181	OXA-48 family class D beta-lactamase OXA-181	β-Lactam						1
blaOXA-2	oxacillin-hydrolyzing class D beta-lactamase OXA-2	β-Lactam		2								2	6
blaOXA-4	oxacillin-hydrolyzing class D beta-lactamase OXA-4	β-Lactam	3
blaOXA-48	carbapenem-hydrolyzing class D beta-lactamase OXA-48	β-Lactam											20
blaOXA-9	oxacillin-hydrolyzing class D beta-lactamase OXA-9	β-Lactam	6						2				4
blaSCO	SCO family class A beta-lactamase	β-Lactam											1
blaSCO-1	class A beta-lactamase SCO-1	β-Lactam		1								1
blaSFO-1	class A extended-spectrum beta-lactamase SFO-1	β-Lactam								3					1
blaSHV-11	class A extended-spectrum beta-lactamase SHV-11	β-Lactam	1
blaSHV-12	class A extended-spectrum beta-lactamase SHV-12	β-Lactam	1							30			4	1
blaSHV-18	class A extended-spectrum beta-lactamase SHV-18	β-Lactam											2
blaSHV-2	class A extended-spectrum beta-lactamase SHV-2a	β-Lactam	1										1
blaSHV-30	class A extended-spectrum beta-lactamase SHV-30	β-Lactam											13
blaSHV-5	class A extended-spectrum beta-lactamase SHV-5	β-Lactam											3
blaSHV-7	class A extended-spectrum beta-lactamase SHV-7	β-Lactam	2										5
blaTEM	TEM family class A beta-lactamase	β-Lactam			1	2		2	4	2			3	18	2
blaTEM-1	class A broad-spectrum beta-lactamase TEM-1	β-Lactam	20	26	31	20	15	16	60	37	8	20	23	44	56	1
blaTEM-135	class A broad-spectrum beta-lactamase TEM-135	β-Lactam												3
blaTEM-190	class A beta-lactamase TEM-190	β-Lactam						1
blaTEM-2	class A broad-spectrum beta-lactamase TEM-2	β-Lactam	1												1
blaTEM-3	class A broad-spectrum beta-lactamase TEM-3	β-Lactam											1
blaTEM-20	class A extended-spectrum beta-lactamase TEM-20	β-Lactam			7
blaTEM-32	inhibitor-resistant class A broad-spectrum beta-lactamase TEM-32	β-Lactam		1								1
blaVEB-5	class A extended-spectrum beta-lactamase VEB-5	β-Lactam	1
blaVIM-1	subclass B1 metallo-beta-lactamase VIM-1	β-Lactam	8							11
blaVIM-4	subclass B1 metallo-beta-lactamase VIM-4	Carbapenem								5			2
ble	bleomycin binding protein Ble-MBL	Bleomycin	52		1	9		4	7	3	3			14	3	2
bleO	bleomycin binding protein	Bleomycin				1		5	4	1			1	23	3
catA1	type A-1 chloramphenicol O-acetyltransferase	Chloramphenicol	2	3	2			2	41	15		2	3		14
catA2	type A-2 chloramphenicol O-acetyltransferase CatII	Chloramphenicol	4				4			30			1	4
catB3	type B-3 chloramphenicol O-acetyltransferase CatB3	Chloramphenicol	9	2	1	11		1		17		2	10	13	5	1
cfr	23S rRNA (adenine(2503)-C(8))-methyltransferase Cfr	Macrolide												3
cmlA1	chloramphenicol efflux MFS transporter CmlA1	Chloramphenicol				3	1		8	2	10		1	20	11
cmlA5	chloramphenicol efflux MFS transporter CmlA5	Chloramphenicol	12				1		2	2	1			4
dfrA1	trimethoprim-resistant dihydrofolate reductase DfrA1	Trimethoprim	8	4		2		2	2	4	2	4	1	1	27
dfrA10	trimethoprim-resistant dihydrofolate reductase DfrA10	Trimethoprim	2
dfrA12	trimethoprim-resistant dihydrofolate reductase DfrA12	Trimethoprim	19	1	1	12	2	6	16	4	5	1	1	19	15
dfrA14	trimethoprim-resistant dihydrofolate reductase DfrA14	Trimethoprim	9	2		6	1	10	3	12	1	2	4	16	10	1
dfrA15	trimethoprim-resistant dihydrofolate reductase DfrA15	Trimethoprim							1		1			1	5
dfrA16	trimethoprim-resistant dihydrofolate reductase DfrA16	Trimethoprim	1							7				1
dfrA17	trimethoprim-resistant dihydrofolate reductase DfrA17	Trimethoprim			48	16		7	10	1				9	3
dfrA19	trimethoprim-resistant dihydrofolate reductase DfrA19	Trimethoprim								26			1
dfrA21	trimethoprim-resistant dihydrofolate reductase DfrA21	Trimethoprim								1
dfrA22	trimethoprim-resistant dihydrofolate reductase DfrA22	Trimethoprim											1
dfrA23	trimethoprim-resistant dihydrofolate reductase DfrA23	Trimethoprim								2
dfrA25	trimethoprim-resistant dihydrofolate reductase DfrA25	Trimethoprim			4
dfrA27	trimethoprim-resistant dihydrofolate reductase DfrA27	Trimethoprim	1							1			1	1
dfrA35	trimethoprim-resistant dihydrofolate reductase DfrA35	Trimethoprim													4
dfrA3b	trimethoprim-resistant dihydrofolate reductase DfrA3b	Trimethoprim											3
dfrA5	trimethoprim-resistant dihydrofolate reductase DfrA5	Trimethoprim		6								4			2
dfrA7	trimethoprim-resistant dihydrofolate reductase DfrA7	Trimethoprim					3		20						1
dfrA8	trimethoprim-resistant dihydrofolate reductase DfrA8	Trimethoprim								1					8
dfrB2	trimethoprim-resistant dihydrofolate reductase DfrB2	Trimethoprim														1
ere(A)	EreA family erythromycin esterase	Trimethoprim								21				2
erm(42)	23S rRNA (adenine(2058)-N(6))-methyltransferase Erm(42)	Trimethoprim	1
erm(B)	23S rRNA (adenine(2058)-N(6))-methyltransferase Erm(B)	Trimethoprim		2	3	3			2		6	2
floR	chloramphenicol/florfenicol efflux MFS transporter FloR	Chloramphenicol	3	1		7	1	9	31	4	6	1	2	36	12	1
fosA	FosA3/FosA4 family fosfomycin resistance glutathione transferase	Fosfomycin					1
fosA3	fosfomycin resistance glutathione transferase FosA3	Fosfomycin				2		4	2	3	1			23	5
fosA4	fosfomycin resistance glutathione transferase FosA4	Fosfomycin							2					3
fosL	fosfomycin resistance glutathione transferase FosL	Fosfomycin							1
lnu(F)	lincosamide nucleotidyltransferase Lnu(F)	Lincosamide					1	1	1		1			7
lnu(G)	lincosamide nucleotidyltransferase Lnu(G)	Lincosamide							16					1
mcr-1.1	phosphoethanolamine--lipid A transferase MCR-1.1	Colistin						1	8					17	10
mcr-2.3	phosphoethanolamine--lipid A transferase MCR-2.3	Colistin												1
mcr-3.1	phosphoethanolamine--lipid A transferase MCR-3.1	Colistin							1				1
mcr-3.2	phosphoethanolamine--lipid A transferase MCR-3.2	Colistin												1
mcr-3.40	phosphoethanolamine--lipid A transferase MCR-3.40	Colistin												1
mcr-5.1	phosphoethanolamine--lipid A transferase MCR-5.1	Colistin				1			3					1	1
mcr-9.1	phosphoethanolamine--lipid A transferase MCR-9.1	Colistin								64			1
mef(B)	macrolide efflux MFS transporter Mef(B)	Macrolide							5		1			5	1
mph(A)	Mph(A) family macrolide 2'-phosphotransferase	Macrolide	16	3	55	21		7	12	10	3	2	3	34	16
mph(B)	Mph(B) family macrolide 2'-phosphotransferase	Macrolide													6
mph(E)	Mph(E) family macrolide 2'-phosphotransferase	Macrolide	19	1					1	12		1			1	1
msr(E)	ABC-F type ribosomal protection protein Msr(E)	Macrolide	19	1					1	12		1				1
oqxA	multidrug efflux RND transporter periplasmic adaptor subunit OqxA	Quinolone				1		4	1	1				18	2
oqxA2	multidrug efflux RND transporter periplasmic adaptor subunit OqxA2	Quinolone												7
oqxB	multidrug efflux RND transporter permease subunit OqxB	Quinolone				1		4	1	1				20	2
oqxB2	multidrug efflux RND transporter permease subunit OqxB2	Quinolone												5
qepA1	fluoroquinolone efflux MFS transporter QepA1	Quinolone			1									5
qnrA1	quinolone resistance pentapeptide repeat protein QnrA1	Sulfonamide	14							23			1
qnrA9	quinolone resistance pentapeptide repeat protein QnrA9	Quinolone								1
qnrB19	quinolone resistance pentapeptide repeat protein QnrB19	Quinolone											4
qnrB1	quinolone resistance pentapeptide repeat protein QnrB1	Quinolone	3							8
qnrB2	quinolone resistance pentapeptide repeat protein QnrB2	Quinolone								5
qnrB4	quinolone resistance pentapeptide repeat protein QnrB4	Quinolone								10			2	2
qnrB6	quinolone resistance pentapeptide repeat protein QnrB6	Quinolone	1							2				1
qnrB9	quinolone resistance pentapeptide repeat protein QnrB9	Quinolone	4
qnrE1	quinolone resistance pentapeptide repeat protein QnrE1	Quinolone											3
qnrS	QnrS family quinolone resistance pentapeptide repeat protein	Quinolone											11	1
qnrS1	quinolone resistance pentapeptide repeat protein QnrS1	Quinolone	1	3		2	1	4	26	5	1	3	5	16	2
qnrS2	quinolone resistance pentapeptide repeat protein QnrS2	Quinolone							1					3
qnrS11	quinolone resistance pentapeptide repeat protein QnrS11	Quinolone													1
rmtB	RmtB family 16S rRNA (guanine(1405)-N(7))-methyltransferase	Aminoglycoside												1
rmtB1	16S rRNA (guanine(1405)-N(7))-methyltransferase RmtB1	Aminoglycoside			2						2			8	1
rmtC	RmtC family 16S rRNA (guanine(1405)-N(7))-methyltransferase	Aminoglycoside	34			1				1
rmtD1	16S rRNA (guanine(1405)-N(7))-methyltransferase RmtD1	Aminoglycoside											2
sat2	streptothricin N-acetyltransferase Sat2	Streptothricin		4								4			1
sul1	sulfonamide-resistant dihydropteroate synthase Sul1	Sulfonamide	121C	9	54	26	4	8	40	147C	9	8	34	34	74	6
sul2	sulfonamide-resistant dihydropteroate synthase Sul2	Sulfonamide	7	29	53	19	6	17	49	18	5	21	4	44	32
sul3	sulfonamide-resistant dihydropteroate synthase Sul3	Sulfonamide				4	1	5	14		10			22	12
tet(A)	tetracycline efflux MFS transporter Tet(A)	Tetracycline	5	13	54	44	8	20	13	18	9	8	7	55	100	1
tet(B)	tetracycline efflux MFS transporter Tet(B)	Tetracycline	1	9	2	5		4	58	18	3	7	2		1
tet(C)	tetracycline efflux MFS transporter Tet(C)	Tetracycline		1				1		2						1
tet(D)	tetracycline efflux MFS transporter Tet(D)	Tetracycline	2							25				3
tet(M)	tetracycline resistance ribosomal protection protein Tet(M)	Tetracycline				1	1		8		1			9	2
tet(X)	tetracycline-inactivating monooxygenase Tet(X)	Tetracycline							15					1
AFor IncW there were only nine plasmids that met the inclusion criteria and were analyzed
BThe colors are based on a progression of the numbers of specific genes detected in a plasmid type moving from a darker green for the lowest number (1) detected to lighter green to yellow to orange and red for the highest number of genes.
CPlease note that some plasmids have more than one copy of an individual gene, which can lead to having numbers greater than 100.
