# Supplementary material for: In silico analyses of diversity and dissemination of antimicrobial resistance genes and mobile genetics elements, for plasmids of enteric pathogens
Source: Front Microbiol. 2023 Jan 26;13:1095128. doi: 10.3389/fmicb.2022.1095128 (PMC9908598; doi:10.3389/fmicb.2022.1095128)
Supplement: Supplementary file 5 [file Table_5.XLSX]

## Sheet: Sheet1
Supplemental Table S5: Transposons detected (orange box) in the representative plasmid types using TnCentral
Representative Transposon	IncAC	IncBO	IncFIA	IncFIB	IncFIC	IncFII	IncHI1	IncHI2	IncI1	IncK	IncM	IncN	IncP	IncW
Tn1	X	X	X	X	X	X	X	X	X	X	X	X	X	X
Tn2	X	X	X	X	X	X	X	X	X	X	X	X	X	X
Tn3	X	X	X	X	X	X	X	X	X	X	X	X	X	X
Tn4	X	X	X	X	X	X	X	X	X	X	X	X	X	X
Tn5	X			X	X				X			X		X
Tn7	X	X	X	X	X	X	X	X	X	X	X	X	X	X
Tn10	X	X	X	X	X	X	X	X	X	X	X	X	X
Tn20	X	X	X	X	X	X	X	X	X	X	X	X	X	X
Tn21	X	X	X	X	X	X	X	X	X	X	X	X	X	X
Tn125	X	X	X	X	X	X	X	X	X	X	X	X	X	X
Tn163					X			X			X		X	X
Tn402	X	X	X	X	X	X	X	X	X	X	X	X	X	X
Tn501	X	X	X	X	X	X	X	X	X	X	X	X	X	X
Tn502	X	X	X	X	X	X	X	X	X	X	X	X	X	X
Tn511	X	X	X	X	X	X	X	X	X	X	X	X	X	X
Tn512	X	X	X	X	X	X	X	X	X	X	X	X	X	X
Tn551		X	X	X	X		X		X	X		X
Tn554							X		X	X		X
Tn558							X					X
Tn559							X					X
Tn903	X	X	X	X	X	X	X	X	X	X	X	X	X
Tn1000	X	X	X	X	X	X	X	X	X	X	X	X	X	X
Tn1071	X							X			X
Tn1331	X	X	X	X	X	X	X	X	X	X	X	X	X	X
Tn1332	X	X	X	X	X	X	X	X	X	X	X	X	X	X
Tn1412	X	X	X	X	X	X	X	X	X	X	X	X	X	X
Tn1546				X			X						X	X
Tn1696	X	X	X	X	X	X	X	X	X	X	X	X	X	X
Tn1721	X	X	X	X	X	X	X	X	X	X	X	X	X	X
Tn1935	X	X	X	X	X	X	X	X	X	X	X	X	X	X
Tn2000	X	X	X	X	X	X	X	X	X	X	X	X	X	X
Tn2006				X	X	X	X				X	X	X
Tn2411	X	X	X	X	X	X	X	X	X	X	X	X	X	X
Tn2424	X	X	X	X	X	X	X	X	X	X	X	X	X	X
Tn2670	X	X	X	X	X	X	X	X	X	X	X	X	X	X
Tn2815	X	X	X	X	X	X	X	X	X	X	X	X	X	X
Tn2921	X	X	X	X	X	X	X	X	X	X	X	X	X	X
Tn3000	X				X		X	X	X				X	X
Tn3434	X	X		X	X	X	X	X	X	X	X	X	X	X
Tn4352	X	X	X	X	X	X	X	X	X	X	X	X	X	X
Tn4378	X	X	X	X	X	X	X	X	X	X	X	X	X	X
Tn4380	X	X	X	X	X	X	X	X	X	X	X	X	X	X
Tn4652		X		X	X		X	X	X	X		X	X
Tn4656	X	X	X	X	X	X	X	X	X	X	X	X	X	X
Tn4659	X	X	X	X	X	X	X	X	X	X	X	X	X	X
Tn5036	X	X	X	X	X	X	X	X	X	X	X	X	X	X
Tn5037	X	X	X	X	X	X	X	X	X	X	X	X	X	X
Tn5041	X	X	X	X	X	X	X	X	X	X	X	X	X	X
Tn5044	X	X	X	X	X	X	X	X	X	X	X	X	X	X
Tn5045	X	X	X	X	X	X	X	X	X	X	X	X	X	X
Tn5046	X	X	X	X	X	X	X	X	X	X	X	X	X	X
Tn5053	X	X	X	X	X	X	X	X	X	X	X	X	X	X
Tn5058	X	X	X	X	X	X	X	X	X	X	X	X	X	X
Tn5060	X	X	X	X	X	X	X	X	X	X	X	X	X	X
Tn5070	X	X	X	X	X	X	X	X	X	X	X	X	X	X
Tn5086	X	X	X	X	X	X	X	X	X	X	X	X	X	X
Tn5090	X	X	X	X	X	X	X	X	X	X	X	X	X	X
Tn5393	X	X	X	X	X	X	X	X	X	X	X	X	X	X
Tn5403	X			X			X	X			X	X	X	X
Tn5501	X	X	X	X	X	X	X	X	X	X	X	X	X	X
Tn5504	X	X	X		X		X	X	X	X	X	X	X
Tn5718	X	X	X	X	X	X	X	X	X	X	X	X	X	X
Tn5719	X	X	X	X	X	X	X	X	X	X	X	X	X	X
Tn5720	X	X	X	X	X	X	X	X	X	X	X	X	X	X
Tn6005	X	X	X	X	X	X	X	X	X	X	X	X	X	X
Tn6006	X	X	X	X	X	X	X	X	X	X	X	X	X	X
Tn6007	X	X	X	X	X	X	X	X	X	X	X	X	X	X
Tn6008	X	X	X	X	X	X	X	X	X	X	X	X	X	X
Tn6010	X	X	X	X	X	X	X	X	X	X	X	X	X	X
Tn6023	X	X	X	X	X	X	X	X	X	X	X	X	X	X
Tn6025	X	X	X	X	X	X	X	X	X	X	X	X	X	X
Tn6112	X	X	X	X	X	X	X	X	X	X	X	X	X	X
Tn6122	X	X		X	X	X	X	X	X	X	X	X	X	X
Tn6133					X		X		X			X
Tn6134	X	X	X	X	X	X	X	X	X	X	X	X	X	X
Tn6135	X	X	X	X	X	X	X	X	X	X	X	X	X	X
Tn6136	X	X	X	X	X	X	X	X	X	X	X	X	X	X
Tn6137	X	X	X	X	X	X	X	X	X	X	X	X	X	X
Tn6138	X	X	X	X	X	X	X	X	X	X	X	X	X	X
Tn6188							X					X
Tn6203	X	X	X	X	X	X	X	X	X	X	X	X	X	X
Tn6238	X	X	X	X	X	X	X	X	X	X	X	X	X	X
Tn6246							X						X	X
Tn6260							X					X
Tn6330					X		X					X	X
Tn6339	X	X	X	X	X	X	X	X	X	X	X	X	X	X
Tn6346	X	X	X	X	X	X	X	X	X	X	X	X	X	X
Tn6352	X	X	X	X	X	X	X	X	X	X	X	X	X	X
Tn6369	X			X	X		X	X		X	X	X	X
Tn6375	X	X	X	X	X	X	X	X	X	X	X	X	X	X
Tn6454	X	X	X	X	X	X	X	X	X	X	X	X	X	X
Tn6644												X
Tn6674					X		X		X			X
Tn6866				X	X	X	X				X	X	X
Tn6924	X	X	X	X	X	X	X	X	X	X	X	X	X	X
Tn7017	X	X	X	X	X	X	X	X	X	X	X	X	X	X
Tn7239	X	X	X	X	X	X	X	X	X	X	X	X	X	X
Tn7240	X	X	X	X	X	X	X	X	X	X	X	X	X	X
Tn7241	X	X	X	X	X	X	X	X	X	X	X	X	X
Tn7243	X	X	X	X	X	X	X	X	X	X	X	X	X	X
Tn7244	X	X	X	X	X	X	X	X	X	X	X	X	X	X
Tn7246	X	X	X	X	X	X	X	X	X	X	X	X	X
Tn7247	X	X	X	X	X	X	X	X	X	X	X	X	X	X
Tn7248	X	X	X	X	X	X	X	X	X	X	X	X	X	X
Tn7249	X	X	X	X	X		X	X	X	X	X	X	X	X
Tn7250	X	X	X	X	X	X	X	X	X	X	X	X	X	X
Tn7251												X
Tn50580	X	X	X	X	X	X	X	X	X	X	X	X	X	X
Tn68232							X					X
Tn1Mer	X	X	X	X	X	X	X	X	X	X	X	X	X	X
Tn4401a	X	X	X		X		X	X	X	X	X	X	X
Tn4401b	X	X	X		X		X	X	X	X	X	X	X
Tn4401d	X		X		X		X	X			X	X
Tn4662a	X	X	X	X	X	X	X	X	X	X	X	X	X
Tn5393c	X	X	X	X	X	X	X	X	X	X	X	X	X	X
Tn554Cad							X					X
Tn5563a	X	X	X	X	X	X	X	X	X	X	X	X	X	X
Tn6001_p	X	X	X	X	X	X	X	X	X	X	X	X	X	X
Tn7CVna1					X		X					X
Tn7Mmo	X	X	X	X	X	X	X	X	X	X	X	X	X	X
TnAau4	X												X	X
TnAbMCR4.3				X				X
TnAcsp1	X	X	X	X	X	X	X	X	X	X	X	X	X	X
TnAfe8687	X	X	X	X	X	X	X	X	X	X	X	X	X	X
TnAli20	X	X		X	X		X	X			X	X
TnAmu1	X	X	X	X	X	X	X	X	X	X	X	X	X	X
TnArs1	X						X				X
TnArsp6	X	X	X	X	X	X	X	X	X	X	X	X	X	X
TnAs1	X	X	X	X	X	X	X	X	X	X	X	X	X	X
TnAs2	X	X	X	X	X	X	X	X	X	X	X	X	X	X
TnAs3	X	X	X	X	X	X	X	X	X	X	X	X	X	X
TnAsz17	X	X	X	X	X	X	X	X	X	X	X	X	X	X
TnAtcArs	X	X	X	X	X	X	X	X	X	X	X	X	X	X
TnAzs29	X	X	X	X	X	X	X	X	X	X	X	X	X	X
TnCfrpOZ172	X	X	X	X	X	X	X	X	X	X	X	X	X	X
TnChe1	X	X		X	X	X	X	X	X	X	X	X	X	X
TnEc1	X	X	X	X	X	X	X	X	X	X	X	X	X	X
TnEcO26	X	X	X	X	X	X	X	X	X	X	X	X	X	X
TnEcpKP37BE					X		X					X	X
TnLfArs	X	X	X	X	X	X	X	X	X	X	X	X	X	X
TnMCR5ECO26H11	X	X	X	X	X	X	X	X	X	X	X	X	X	X
TnMefl	X	X	X	X	X	X	X	X	X	X	X	X	X	X
TnMex22	X	X	X	X	X	X	X	X	X	X	X	X	X	X
TnMex38	X			X	X		X	X				X	X
TnMpo10	X	X	X	X	X	X	X	X	X	X	X	X	X	X
TnOtChr	X	X	X	X	X	X	X	X	X	X	X	X	X	X
TnPa38	X	X	X	X	X	X	X	X	X	X	X	X	X	X
TnPa40	X	X	X	X	X	X	X	X	X	X	X	X	X	X
TnPa42	X	X	X	X	X	X	X	X	X	X	X	X	X
TnpABMCR4.3.2	X	X	X	X	X	X	X	X	X	X	X	X	X	X
TnpABMCR4.3.3	X	X	X	X	X	X	X	X	X	X	X	X	X	X
TnpCTXM9	X	X	X	X	X	X	X	X	X	X	X	X	X	X
TnPfu1	X	X	X	X	X	X	X	X	X	X	X	X	X	X
TnpHS87a	X	X	X	X	X	X	X	X	X	X	X	X	X	X
TnPMLUA4	X	X	X	X	X	X	X	X	X	X	X	X	X	X
TnpPGH1	X	X	X	X	X	X	X	X		X	X	X	X
TnpRSB105	X	X	X	X	X	X	X	X	X	X	X	X	X	X
TnPsy30	X	X	X		X		X	X		X	X	X	X
TnPsy39		X	X	X	X	X			X	X	X			X
TnPsy42	X	X	X	X	X		X	X	X	X	X	X	X	X
TnpTB11	X	X	X	X	X	X	X	X	X	X	X	X	X	X
TnSau9												X
TnSba14	X	X	X	X	X	X	X	X	X	X	X	X	X	X
TnSen1	X	X	X	X	X	X	X	X	X	X	X	X	X	X
TnShes11	X	X	X	X	X	X	X	X	X	X	X	X	X	X
TnShfr1	X	X	X	X	X	X	X	X	X	X	X	X	X	X
TnShfr9			X				X		X			X
TnSku1	X	X		X	X	X	X	X	X	X	X	X	X
TnSmeSM11a-1														X
TnSod9	X	X		X	X	X	X	X	X	X	X	X	X	X
TnSpu1		X		X			X	X		X	X	X	X	X
TnSs1							X						X
TnSsu5							X					X
TnTF5	X			X				X			X	X	X
TnThsp9	X	X	X	X	X	X	X	X	X	X	X	X	X	X
TnTin1	X	X	X	X	X			X	X	X	X		X
TnTsp1	X			X				X	X		X	X	X
TnXaj417	X		X				X	X	X			X	X
TnXax1	X	X	X	X	X		X	X	X	X	X	X	X	X
TnXc4
TnXc5	X	X	X	X	X	X	X	X	X	X	X	X	X	X
TnXca1	X	X	X	X	X	X	X	X	X	X	X	X	X	X
TnXO1		X		X						X
TnXo19	X			X			X	X	X			X	X	X
TnXorYNA12	X	X	X	X	X	X	X	X	X	X	X	X	X	X
TnYps3		X	X	X	X		X	X	X	X		X	X
